# Supplementary material for: Gene regulation in response to host sex and infection route in Brugia pahangi with new genome annotation
Source: G3 (Bethesda). 2026 Apr 15;16(6):jkag073. doi: 10.1093/g3journal/jkag073 (PMC13261522; doi:10.1093/g3journal/jkag073)
Supplement: jkag073_Supplementary_Data [file jkag073_Supplementary_Data.zip]

Archive with 16 entries (16 files):
- Supplemental_Material_Legends_G3-2026-406658.docx
- Supplementary_Figure_1_G3-2026-406658.pdf
- Supplementary_Figure_2_G3-2026-406658.pdf
- Supplementary_Figure_3_G3-2026-406658.pdf
- Supplementary_Figure_4_G3-2026-406658.pdf
- Supplementary_Figure_5_G3-2026-406658.pdf
- Supplementary_Figure_6_G3-2026-406658.pdf
- Supplementary_File_1_G3-2026-406658.xlsx
- Supplementary_File_2_G3-2026-406658.xlsx
- Supplementary_File_3_G3-2026-406658.xlsx
- Supplementary_File_4_G3-2026-406658.xlsx
- Supplementary_Table_1_G3-2026-406658.xlsx
- Supplementary_Table_2_G3-2026-406658.xlsx
- Supplementary_Table_3_G3-2026-406658.xlsx
- Supplementary_Table_4_G3-2026-406658.xlsx
- Supplementary_Table_5_G3-2026-406658.xlsx
