# Supplementary material for: Gene regulation in response to host sex and infection route in Brugia pahangi with new genome annotation
Source: G3 (Bethesda). 2026 Apr 15;16(6):jkag073. doi: 10.1093/g3journal/jkag073 (PMC13261522; doi:10.1093/g3journal/jkag073)
Supplement: jkag073_Supplementary_Data [file jkag073_Supplementary_Data.zip › Supplementary_File_1_G3-2026-406658.xlsx]

## Sheet: Sheet1
		*differ significantly from intact male controls with respect to worm recovery
		*differ significantly from intact male controls with respect to prevalence of infection
Experiment	Replicate	Group (number)	Worm recovery (mean ± standard deviation)	Mature infections (number microfilaremic/total)	Mean prepatency (days)
1	1	Intact Male (n=45)	11.2 ± 6.3	40/45 (89%)	74.9 ± 11.5
	1	Intact Female (n=42)	3.9 ± 3.4	25/42 (59.5%)	101 ± 19.6
2	1	Intact control females (n=42)	3.9 ± 3.4	25/42 (59.5%)	101 ± 19.6
	2	Intact control females (n=6)	3.8 ± 3.5	2/5 (40%)	94.0 ± 0.0
	3	Intact control females (n=6)	1.6 ± 1.6	3/6 (50%)	126 ± 10
	4	Intact control females (n=4)	5.0 ± 4.7	3/4 (75%)	73.0 ± 9.4
	1	Intact control males (n=45)	11.2 ± 6.3	40/45 (89%)	74.9 ± 11.5
	2	Intact control males (n=5)	13.0 ± 8.5	5/5 (100%)	72.8 ± 14.5
	3	Intact control males (n=10)	8.0 ± 6.3	9/10 (90%)	78.0 ± 10.1
	4	Intact control males (n=5)	10.8 ± 1.9	5/5 (100%)	71.6 ± 10.1
	1	Ovariectomized females (n=38)	5.2 ± 3.4	25/38 (65.7%)	93.9 ± 18.9
	2	Ovariectomized females (n=9)	6.1 ± 3.8	4/9 (44.4%)	76.3 ± 16.7
	3	Ovariectomized females (n=6)	5.7 ± 2.3	3/6 (50%)	87.0 ± 3.5
	4	Ovariectomized females (n=11)	4.9 ± 2.5	10/11 (90.9%)	93.0 ± 7.0
3	1	Intact control females (n=5)	4.2 ± 1.6	0/5 (0%)	NA
	1	Ovariectomized females (n=12)	4.7 ± 4.1	1/12 (8.5%)	68.0 ± 0.0
	1	Ovariectomized females with estradiol benzoate (n=11)	5.2 ± 3.4	1/11 (9.1%)	not reported
	1	Intact control males (n=5)	12.6 ± 5.8	3/5 (60%)	79.0 ± 3.5
4	1	Intact control females (n=8)	4.0 ± 3.1	2/8 (25%)	85.0 ± 0.0
	2	Intact control females (n=5)	1.0 ± 0.9	2/5 (40%)	111.0 ± 0.0
	1	Ovariectomized females with testosterone proprionate (n=5)	7.6 ± 6.0	4/5 (80%)	76.8 ± 11.8
	2	Ovariectomized females with double dose testosterone proprionate (n=4)	15.4 ± 4.6	4/4 (100%)	78.2 ± 16.0
5	1	Sham operated intact female controls (n=66)	3.9 ± 3.8	34/66 (51.5%)	98.7 ± 16.7
	1	Ovariectomized females (n=38)	5.2 ± 3.4	25/38 (65.7%)	93.9 ± 18.9
	1	Ovariectomized females with testosterone proprionate (n=19)	10.2 ± 4.5	15/17 (88.4%)	86.9 ± 15.6
	1	Ovariectomized females with estradiol benzoate (n=15)	5.5 ± 3.9	1/15 (6.6%)	94.0 ± 0.0
6	1	Intact control males (n=45)	11.2 ± 6.3	40/45 (89%)	77.2 ± 15.3
	2	Intact control males (n=5)	6.4 ± 4.9	5/5 (100%)	78.8 ± 6.2
	1	Castrated males (n=27)	2.7 ± 2.3	12/27 (44.5%)	89.7 ± 21.9
	2	Castrated males (n=13)	2.2 ± 2.2	7/13 (53.8%)	99.3 ± 24.1
7	1	Intact control males (n=5)	10.8 ± 1.9	5/5 (100%)	71.6 ± 10.1
	2	Intact control males (n=5)	14.8 ± 7.0	5/5 (100%)	84.2 ± 20.5
	3	Intact control males (n=5)	17.0 ± 9.4	5/5 (100%)	65.0 ± 10.3
	2	Castrated males (n=9)	3.1 ± 2.7	2/9 (22.2%)	97.5 ± 6.4
	1	Castrated males supplemented with testosterone proprionate (n=5)	13.8 ± 7.1	5/5 (100%)	67.2 ± 7.8
	2	Castrated males supplemented with testosterone proprionate (n=9)	12.2 ± 5.7	8/8 (100%)	85.1 ± 16.2
	3	Castrated males with double dose testosterone proprionate (n=5)	14.2 ± 3.5	5/5 (100%)	72.2 ± 13.5
8	1	Intact control males (n=6)	6.8 ± 2.8	3/6 (50%)	65.3 ± 6.5
	2	Intact control males (n=5)	17.0 ± 9.4	5/5 (100%)	65.0 ± 10.3
	1	Castrated males (n=6)	3.3 ± 1.5	1/6 (16.7%)	59.0 ± 0.0
	1	Castrated males supplemented with estradiol benzoate (n=7)	4.0 ± 2.4	6/6 (100%)	91.3 ± 9.6
	2	Castrated males supplemented with estradiol benzoate (n=10)	4.9 ± 3.1	8/9 (88.9%)	92.0 ± 8.4
9	1	Intact control males (n=5)	14.2 ± 5.4	5/5 (100%)	72.4 ± 12.2
	1	Intact males supplemented with estradiol benzoate	6.0 ± 3.8	1/4 (25%)	99.0 ± 0.0
10	1	Intact control females (n=5)	5.2 ± 3.6	3/5 (60%)	89.0 ± 0.0
	1	Intact females supplemented with progesterone (n=5)	4.0 ± 2.5	2/5 (40%)	not reported
	1	Intact control males (n=4)	12.0 ± 2.9	4/4 (100%)	70.5 ± 7.7
	1	Intact females supplemented with testosterone proprionate (n=10)	9.5 ± 3.7	7/10 (70%)	88.9 ± 4.9
