# Supplementary material for: Gene regulation in response to host sex and infection route in Brugia pahangi with new genome annotation
Source: G3 (Bethesda). 2026 Apr 15;16(6):jkag073. doi: 10.1093/g3journal/jkag073 (PMC13261522; doi:10.1093/g3journal/jkag073)
Supplement: jkag073_Supplementary_Data [file jkag073_Supplementary_Data.zip › Supplementary_File_2_G3-2026-406658.xlsx]

## Sheet: Z-score
gene	M069_SQ_Bp-females	M204_IP_Bp-females	M200_IP_Bp-females	M206_IP_Bp-females	F012_IP_Bp-females	F009_IP_Bp-females	F006_IP_Bp-females	M069_SQ_Bp-males	M057_SQ_Bp-females	F022_SQ_Bp-females	M055_SQ_Bp-females	F024_SQ_Bp-females	F015_SQ_Bp-females	F015_SQ_Bp-males	F009_IP_Bp-mf	F006_IP_Bp-mf	M206_IP_Bp-mf	F012_IP_Bp-mf	M204_IP_Bp-mf	M200_IP_Bp-mf	M057_SQ_Bp-males	F022_SQ_Bp-males	F024_SQ_Bp-males	F009_IP_Bp-males	F006_IP_Bp-males	M200_IP_Bp-males	M055_SQ_Bp-males	F012_IP_Bp-males	M206_IP_Bp-males	M204_IP_Bp-males	invert	WGCNACluster in Figure 3	Gene Annotation
gene-QQG55_0010	-0.987328	-0.764624	-1.02395	-1.09398	-1.23468	-1.1377	-1.01927	-0.504238	-0.941048	-0.999341	-0.840793	-0.584086	-0.196403	0.468732	0.0442349	1.65905	1.87933	2.1386	-1.30783	0.675105	0.826117	0.536011	0.32447	0.242542	0.221439	0.456175	0.563354	0.28666	0.709523	1.60394	FALSE	turquoise	hypothetical protein
gene-QQG55_0015	-0.792552	-1.14238	-0.788342	-1.14365	-1.19051	-1.29047	-1.19481	-0.952896	-0.950441	-1.00195	-0.824334	-0.917931	-0.0822664	-0.114528	0.339291	1.61651	2.0526	2.04675	1.14717	1.29262	0.3156	0.255962	0.302702	0.771657	0.55964	0.652721	-0.147257	0.426982	0.186394	0.567725	FALSE	turquoise	Glutamate decarboxylase 1
gene-QQG55_0075	-0.110652	-0.66702	-0.244895	-0.725317	-0.650758	-0.879388	-0.536391	-0.453588	-0.760011	-0.806061	-0.610136	-0.809653	-0.606228	-0.705787	0.453354	2.20891	2.62541	2.25297	1.53959	1.58125	-0.182491	-0.722812	-0.62173	-0.144496	-0.36837	-0.298464	0.123058	0.135414	-0.0113888	-0.00430887	FALSE	turquoise	Nematode cuticle collagen N-terminal domain family protein
gene-QQG55_0080	-1.26811	-0.360965	-1.36306	-1.18424	-1.69148	-1.4288	-1.15838	-0.90747	-0.823199	-0.833766	-0.217522	-0.435633	0.0457879	0.250596	0.0389247	1.58351	1.67166	2.14548	-0.602478	0.457802	0.642605	-0.0497796	0.773111	0.88024	0.916201	0.90353	0.063495	0.495239	0.615664	0.841026	FALSE	turquoise	Glutamine synthetase
gene-QQG55_0095	-0.443486	-0.495956	-0.68098	-0.649815	-0.715038	-1.07407	-0.699769	-0.94667	-1.3238	-0.539058	-0.866762	0.107164	-0.12721	-0.313689	0.177161	2.43615	2.25856	1.89907	-1.78938	1.20141	-0.38061	0.0869002	-0.374168	0.140254	0.378297	0.355456	0.338188	0.259827	0.768563	1.01346	FALSE	turquoise	Collagen triple helix repeat (20 copies) family protein
gene-QQG55_0110	1.53252	-0.0635353	0.339894	0.482574	0.226696	0.345952	0.159443	0.504151	0.622216	0.174451	0.642178	0.665587	0.274732	-0.30692	-0.507624	1.37022	1.83115	2.01702	0.269099	0.707068	-0.00242	-1.43094	-1.20558	-1.2347	-1.0942	-1.14839	-1.38624	-1.13679	-1.41361	-1.234	FALSE	turquoise	Ligand-gated ion channel family protein
gene-QQG55_0125	-0.148552	-0.156814	0.384562	-0.53416	-0.0192453	-0.133062	-0.00837155	0.148911	0.290131	0.0424311	-0.0178431	-1.48563	-1.44657	-1.10604	1.7439	1.41151	1.83822	1.72048	1.56745	1.67416	0.54625	-1.12792	-1.20295	-0.656303	-1.10967	-1.0974	-0.154725	-0.439612	-0.265122	-0.258028	FALSE	turquoise	Transthyretin-like family protein
gene-QQG55_0130	-1.04039	-0.921411	-0.558767	-1.06757	-0.814275	-0.532394	-0.922436	-0.342889	0.0216291	-0.400605	-0.356423	-1.05719	-0.481404	-0.741799	0.122215	2.26552	2.43393	2.44695	0.653519	1.61857	0.413763	-0.112126	-0.1447	0.161762	0.139273	0.134913	-1.0437	0.078062	-0.122798	0.170787	FALSE	turquoise	Leucine rich repeat family protein
gene-QQG55_0190	-1.14887	1.50099	0.0599009	0.821436	0.270965	1.37453	0.0533266	1.09244	-0.530263	-0.942042	-1.07367	-1.29531	-1.23966	0.596119	0.96976	1.62114	1.20934	2.25581	0.735479	-1.07487	0.0692305	0.0403038	-0.571373	-0.7013	-0.658643	-0.428166	-0.712265	-0.839017	-1.01953	-0.435778	FALSE	turquoise	NAD(P)-binding Rossmann-like domain family protein
gene-QQG55_0210	0.171923	0.517294	0.14081	-0.213181	0.0153361	-0.291184	-0.138064	0.512185	0.0553763	-0.135638	0.492554	1.18131	0.640279	0.769257	0.0697342	1.49296	1.7526	1.82507	0.994324	1.09084	-0.52707	-1.67361	-1.62921	-1.18465	-1.35437	-1.62787	0.0693657	-0.760312	-0.975663	-1.28041	FALSE	turquoise	Transthyretin-like family protein
gene-QQG55_0215	-1.67676	0.221855	-0.26778	-1.26615	-0.0660098	-0.421426	-0.342963	-0.316467	-0.393561	-0.546223	-0.655579	0.550801	-0.892477	0.212949	-0.976389	2.08601	2.29274	2.66716	0.644962	0.519265	0.911265	0.450922	-0.746785	-0.989172	-0.652606	-0.429964	0.215297	-0.282909	-0.347704	0.497693	FALSE	turquoise	Muscle LIM protein 1
gene-QQG55_0220	-0.443476	-0.504503	-0.0339568	-0.659306	-0.192308	-0.446954	-0.502617	-0.43136	-0.0700249	-0.216974	-0.285666	0.188621	-0.384849	-0.173242	0.151208	1.92767	3.07266	2.9158	0.238534	1.08367	-1.14957	-0.706981	-1.04115	-0.224826	-0.56448	-0.878211	-0.164766	-0.200809	-0.0556593	-0.246474	FALSE	turquoise	Cytidylyltransferase family protein
gene-QQG55_0255	0.365449	0.763851	0.714163	0.403719	0.541506	0.619887	0.637471	0.827075	0.845627	0.616384	0.663269	-0.595212	-0.996604	-1.32143	0.508919	0.896282	1.18105	1.2483	0.73457	1.32755	1.01902	-1.43761	-1.34704	-1.05007	-1.28228	-1.51557	-0.923164	-0.929765	-1.09584	-1.4195	FALSE	turquoise	Aspartic protease 6
gene-QQG55_0260	-0.573372	-0.705877	-0.38104	-0.659893	-0.713104	-0.820191	-0.813596	-0.455751	-0.634872	-0.759042	-0.538162	-0.541606	-0.51058	-0.534667	0.963099	2.10933	2.28993	2.52409	1.52353	1.70495	-0.0920571	-0.231746	-0.647117	-0.107902	-0.552708	-0.435349	-0.239252	0.236072	-0.0765618	-0.326559	FALSE	turquoise	7 transmembrane receptor (rhodopsin family) protein
gene-QQG55_0295	-1.18427	0.0109821	-0.59779	-0.579999	-0.56628	-0.874645	-1.07884	-0.246358	-0.246692	-0.918291	-0.17919	-0.848387	-1.11152	-0.441273	-0.0229159	1.97548	2.24877	2.35296	1.2904	0.96831	1.17629	0.0871078	-0.694495	-0.195999	-0.220614	-0.0109922	-1.21906	-0.20739	0.550204	0.784486	FALSE	turquoise	hypothetical protein
gene-QQG55_0335	0.254967	0.694629	0.368103	0.876763	-0.0183847	0.395768	0.420896	0.479323	0.57765	0.764826	0.693292	-0.231828	0.323385	0.0913384	-0.791848	1.72275	1.8926	1.738	0.837372	0.25379	-0.825463	-0.966195	-0.947706	-1.03444	-0.613366	-0.756741	-1.26767	-1.27747	-1.88783	-1.76651	FALSE	turquoise	Protein phosphatase 2C family protein
gene-QQG55_0405	-1.24534	-1.12833	-0.856731	-1.29557	-1.40388	-1.21319	-1.29893	-0.896801	-1.00822	-1.30615	-0.972708	-0.981391	0.0997099	-0.049442	0.490121	1.28729	1.27705	1.61434	0.575786	0.886008	0.342151	0.460907	0.755855	0.935415	0.843709	0.719184	0.584948	0.912795	0.974111	0.897312	FALSE	turquoise	hypothetical protein
gene-QQG55_0425	-0.266601	0.214702	-0.0840226	0.633824	-0.250911	0.248391	0.103158	0.373907	0.340623	0.227258	0.399534	-0.793501	-0.16683	-0.528646	-1.24757	1.67048	2.33058	2.47916	0.478521	0.824973	-0.73274	-1.08067	-0.141535	-0.140375	0.336321	0.160586	-2.10712	-0.93923	-1.44658	-0.895688	FALSE	turquoise	AAA domain family protein
gene-QQG55_0430	-0.68629	0.173418	0.12877	0.507098	-0.0969514	0.398028	0.394345	0.22915	0.00193978	-0.0419533	-0.00819028	-1.31782	-0.833344	-1.12843	-0.509521	1.93401	2.21941	2.6959	1.02851	0.746326	-0.884091	-1.16744	-0.203155	0.127485	0.0725911	-0.0181049	-1.22346	-0.2995	-1.25046	-0.988286	FALSE	turquoise	Bromodomain associated family protein
gene-QQG55_0440	-1.32505	-1.55738	0.624739	-0.446004	0.0811253	-0.111059	-0.104087	0.653569	0.313524	-0.329796	-0.154553	-2.02429	-1.23385	-1.17554	0.602374	0.867502	2.47341	2.15954	0.80671	0.688143	0.391027	-0.134064	-0.792262	0.360868	0.145168	0.237826	-0.268832	0.876953	-0.394882	-1.23082	FALSE	turquoise	SH3 domain family protein
gene-QQG55_0455	-1.24699	0.172844	0.206859	-0.381917	-0.245115	-0.203454	-0.0358645	0.336662	0.309653	-0.289433	-0.06246	-0.903569	-1.5079	-1.0946	1.34762	2.45699	1.68832	1.68833	1.09996	1.75625	0.461013	-0.464563	-1.24584	-0.642492	-0.701752	-0.84297	-0.631548	-0.586195	-0.576534	0.138691	FALSE	turquoise	hypothetical protein
gene-QQG55_0470	-0.386819	0.027624	-0.0659315	0.0890532	-0.0702743	0.279566	0.171146	0.112642	0.364934	0.0905872	0.401316	-0.55849	-0.38083	-0.495437	0.153751	2.05334	2.18547	2.72082	0.442279	0.131413	-0.752043	-1.41665	-0.47651	-0.0141614	0.185582	0.127741	-2.48123	-0.79503	-1.02851	-0.615349	FALSE	turquoise	CP2 transcription factor family protein
gene-QQG55_0490	-0.454451	-0.0591365	0.22139	-0.304116	-0.325122	-0.304798	-0.241845	-0.178551	-0.280482	-0.629619	0.326287	0.00749251	0.0139567	0.249999	0.355773	2.11929	2.38809	2.31564	1.28537	1.67967	-0.612423	-1.07427	-1.08644	-0.658376	-1.21712	-1.15454	-0.458181	-0.398013	-0.576359	-0.949112	FALSE	turquoise	Tubulin alpha-1 chain
gene-QQG55_0495	0.236731	0.431416	0.310399	0.6174	0.491715	0.675804	0.545664	0.292818	0.449781	0.417103	0.454122	0.0988248	0.111066	-0.041251	0.223427	1.50485	1.79997	1.94274	0.684739	0.94939	-0.365338	-1.44186	-1.4073	-1.31381	-1.24881	-1.28547	-1.12661	-1.03734	-1.43062	-1.53955	FALSE	turquoise	putative GTPase activating protein for Arf family protein
gene-QQG55_0515	0.184642	-0.196095	0.00269046	-0.00652088	-0.0742941	0.198851	0.298677	-0.118454	0.254875	0.0966784	0.212277	-0.318558	-0.165041	-0.211499	0.583422	2.05707	2.36898	2.37396	0.79448	1.44231	-0.551635	-0.962015	-1.35166	-1.08842	-0.95774	-1.04746	-1.00937	-0.883491	-0.815183	-1.11148	FALSE	turquoise	Yippee zinc-binding/DNA-binding /Mis18 centromere assembly family protein
gene-QQG55_0560	1.13108	1.01892	0.708949	0.927623	0.220552	0.647109	0.56404	0.660162	0.831176	0.703367	0.875607	0.0508744	-0.338064	-0.339725	0.0906653	1.45219	1.0375	1.13413	0.33691	0.98101	-1.10436	-1.42811	-1.42811	-1.16267	-1.17784	-1.36893	-1.42811	-0.946072	-1.30678	-1.34311	FALSE	turquoise	T-box family protein
gene-QQG55_0585	-0.669191	-0.787751	-0.296998	-0.696965	-0.534026	-0.892391	-0.825353	-0.47812	-0.585094	-0.751362	-0.529236	-0.459534	-0.892391	-0.295701	0.935201	2.28482	2.47696	2.55018	1.27623	1.36778	-0.180271	-0.481176	-0.221102	-0.225616	-0.426822	-0.409438	-0.267214	0.0838701	0.13347	-0.202766	FALSE	turquoise	hypothetical protein
gene-QQG55_0595	-1.10874	-0.426055	-0.506375	-0.405456	-0.45018	0.0527033	-0.0772359	-0.159244	0.229953	-0.0373308	-0.0723813	-0.55095	-0.756876	-0.201892	-0.0272814	2.16706	2.51466	2.91695	0.870481	1.25741	0.433314	-0.320977	-0.555602	-0.77087	-0.536741	-0.643617	-0.839994	-0.464911	-0.542279	-0.987536	FALSE	turquoise	hypothetical protein
gene-QQG55_0605	-1.46102	-0.697427	-1.59888	-0.577623	-0.889094	-0.515791	-1.07069	-0.718945	-0.305127	-0.0974261	0.00195434	-0.924351	1.68124	0.80618	-0.152806	1.55417	1.95624	2.34209	0.452578	1.01225	0.609726	-0.189847	1.15018	-0.330797	0.0423087	0.0290395	-0.452737	-0.83796	-0.0405573	-0.776875	FALSE	turquoise	Fibronectin type III domain family protein
gene-QQG55_0640	-0.884059	0.742638	-0.103814	0.622885	0.401068	0.620359	0.473208	0.329006	0.38418	0.42919	0.364679	-0.655708	-0.856741	-0.0385418	0.148877	1.63557	2.16616	2.46747	0.41721	1.10635	-0.579481	-1.18397	-1.17565	-1.14216	-0.801365	-0.928885	-0.859103	-0.960291	-1.01132	-1.12775	FALSE	turquoise	hypothetical protein
gene-QQG55_0645	-0.493621	0.61231	0.358305	0.898091	0.374908	0.835572	0.468514	0.570126	0.797389	0.505022	0.559531	-0.607235	-0.917221	-0.18373	0.102818	1.52806	1.71874	2.255	0.353834	0.795156	-0.305572	-1.04969	-1.37055	-0.939894	-0.585695	-1.00295	-1.31336	-0.993087	-1.3379	-1.63286	FALSE	turquoise	PH domain family protein
gene-QQG55_0650	-1.00948	0.106871	-0.133358	-0.256403	0.0926689	0.211587	0.246585	-0.0798957	0.242116	0.150801	-0.102619	-1.01209	-0.84885	-0.21591	0.290345	1.8164	2.27869	2.61712	0.746204	1.76706	0.367651	-0.34711	-0.855525	-1.10607	-0.869755	-0.882824	-1.28793	-0.921978	-0.408726	-0.595572	FALSE	turquoise	hypothetical protein
gene-QQG55_0660	-1.04074	0.229745	-0.626247	-0.102187	-0.604201	0.156569	-0.239	-0.0758862	0.201052	0.223599	0.153294	-1.65633	-0.326018	0.176499	-0.337455	1.62948	2.64507	2.69077	1.29135	0.873773	-0.00397618	0.0749206	-0.532547	-0.889148	-0.804653	-0.583534	-1.01112	-1.19687	-0.206855	-0.109353	FALSE	turquoise	hypothetical protein
gene-QQG55_0670	1.33282	0.367416	0.425995	0.285995	0.0832788	-0.0962837	-0.0863092	-0.250566	-0.00651777	0.190184	0.379	0.78584	0.16206	0.121782	-0.173956	1.79851	2.0792	2.04846	-0.012212	1.22976	-1.33773	-1.95286	-1.26712	-0.68558	-0.886633	-1.02424	-0.843316	-0.92607	-0.817188	-0.923717	FALSE	turquoise	Neurotransmitter-gated ion-channel ligand binding domain family protein
gene-QQG55_0685	-0.776655	-0.478872	-0.875617	-1.10575	-1.37519	-1.15563	-1.02636	-0.701087	-0.693969	-0.557464	-0.518114	0.440914	-0.336096	0.287062	-0.938276	1.77023	2.266	2.72348	0.846992	1.07161	0.156475	0.137101	0.139772	0.0834	0.239489	0.491425	-0.898854	-0.0409657	0.465109	0.359823	FALSE	turquoise	Ion transport family protein
gene-QQG55_0690	-0.847241	-0.883784	-0.303785	-0.866239	-0.363737	-0.63274	-0.628668	-0.315427	0.109664	-0.22086	-0.335943	-1.33354	-1.46702	-1.11985	0.474264	1.92701	2.61431	2.63662	-0.0928701	0.583555	1.04626	-0.164806	-0.5919	0.142956	-0.0187532	0.0549473	-0.448878	0.148614	0.253441	0.644398	FALSE	turquoise	Tetraspanin family protein
gene-QQG55_0695	-1.45428	-0.410325	-0.467802	-0.178537	0.16713	0.397192	0.0701443	-0.0233948	0.106549	-0.351817	-0.467353	-1.25821	-0.623908	-0.721783	0.0139561	2.09636	2.47464	2.41407	1.19213	1.0209	0.301733	-0.170026	-0.167137	-0.247286	0.078611	0.214644	-1.23279	-0.498014	-1.12682	-1.14857	FALSE	turquoise	Ankyrin repeat family protein
gene-QQG55_0700	-0.914779	-0.5596	-0.328224	-0.545062	-0.451587	0.159903	0.215991	-0.241842	0.27511	-0.0210835	-0.106464	-1.3208	-0.563461	-0.917265	-0.0258423	2.08389	2.76072	2.76289	0.716926	1.05219	0.123462	-0.496279	-0.529165	-0.173243	0.0187754	-0.137792	-1.03513	-0.326316	-0.883263	-0.592661	FALSE	turquoise	hypothetical protein
gene-QQG55_0705	-1.16218	-0.37618	-0.457245	-0.609695	-0.553943	-0.0650821	-0.282191	-0.518203	0.0251143	-0.530215	-0.397162	-1.32136	-0.546194	-0.98609	0.758682	2.09931	2.62686	2.43582	0.30673	1.69609	-0.0767431	-0.176161	-0.242598	-0.296623	-0.372028	-0.42266	0.341126	0.115022	0.157896	-1.1701	FALSE	turquoise	hypothetical protein
gene-QQG55_0720	-1.31884	-0.705541	-0.863298	-0.932804	-1.14664	-0.825266	-0.942502	-0.974189	-0.747173	-0.749768	-0.603671	-1.13631	-0.280502	-0.220369	0.430676	1.86862	2.28099	2.34896	0.885596	1.2167	0.152063	-0.288873	0.330269	0.551311	0.425723	0.418527	-0.477474	0.242842	0.423573	0.637366	FALSE	turquoise	7 transmembrane receptor (Secretin family) protein
gene-QQG55_0805	-0.474817	-0.175038	-0.108193	0.0265455	-0.0350744	0.195299	-0.0937342	-0.0987026	0.0877093	-0.0493149	-0.135356	-0.927736	-0.802956	-0.665122	0.775763	2.06401	2.30359	2.40621	1.30931	1.65429	-0.24192	-0.904123	-1.10047	-0.637407	-0.941071	-1.06233	-0.493742	-0.221601	-0.582238	-1.07178	FALSE	turquoise	RhoGAP domain family protein
gene-QQG55_0820	-0.851628	-0.2021	0.12521	-0.204708	0.208582	0.312082	0.0446663	0.0484352	0.247641	-0.196822	-0.336919	-1.19773	-1.19655	-1.36989	0.346192	2.10113	2.33142	2.59344	0.765306	1.46732	0.220477	-0.914421	-0.66246	-0.444239	-0.736408	-0.715391	-0.868008	-0.380205	-0.157717	-0.376702	FALSE	turquoise	TPR repeat family protein
gene-QQG55_0835	-1.07025	-0.100493	-0.733713	-0.268769	-0.543671	-0.194937	-0.449467	-0.270422	-0.334777	-0.0919339	-0.117916	-0.738159	-0.554817	0.124267	0.359542	2.25642	2.50964	2.73678	1.20107	1.1719	-0.432454	0.0723903	-0.446202	-0.662313	-0.292739	-0.0838352	-1.28694	-0.940171	-0.398348	-0.419685	FALSE	turquoise	Integrin alpha family protein
gene-QQG55_0840	-1.36825	-0.523332	-0.577845	-0.732173	-0.0620651	-0.299127	-0.426495	-0.375361	-0.267211	-0.569988	-0.475592	-0.658132	-1.29603	-0.187466	0.747531	2.25143	2.54482	2.65292	0.622222	1.45192	-0.169335	-0.0682318	-0.525835	-0.159095	-0.00582133	0.0856708	-0.725758	-0.380282	-0.151583	-0.351499	FALSE	turquoise	Integrin alpha cytoplasmic region family protein
gene-QQG55_0850	-0.679522	-0.705125	-0.437848	-0.715433	-0.859424	-0.869099	-0.78546	-0.317791	-0.426617	-0.594519	-0.462457	-0.428306	-0.355028	-0.736034	0.814285	2.21312	2.31491	2.46863	1.19662	1.85562	0.035489	-0.938856	-0.16315	-0.253973	-0.382772	-0.596861	0.164278	0.127178	-0.236921	-0.244945	FALSE	turquoise	EF-hand domain pair family protein
gene-QQG55_0855	-0.295262	0.784062	0.576812	0.534742	0.413764	0.835632	0.616328	0.804058	0.887455	0.609667	0.424074	-1.5329	-1.17662	-1.24243	0.0760946	1.52843	1.82699	1.98592	0.522591	0.93403	-0.8168	-0.931488	-1.01356	-0.885172	-0.945082	-0.895296	-0.888062	-0.723148	-0.918962	-1.09588	FALSE	turquoise	EF hand family protein
gene-QQG55_0900	0.0841214	-0.400007	-0.112459	-0.092223	-0.475016	-0.158173	-0.535783	0.285232	0.204439	0.146564	0.413357	1.39002	-0.280286	0.48901	-0.812943	1.5703	2.76011	2.58548	0.0492779	0.929239	-0.231304	-1.0873	-1.19737	-0.466374	-0.559375	-0.655429	-1.04227	-0.75506	-1.15464	-0.891127	FALSE	turquoise	Mediator of CRAC channel activity family protein
gene-QQG55_0930	0.468712	0.363652	0.0291383	0.00916692	0.0516632	0.0533213	0.348874	0.483269	0.247099	0.223075	0.210356	1.04823	0.0326416	0.385082	0.0902447	1.4578	1.79404	1.74785	1.32467	1.2204	-0.612343	-1.72012	-0.950345	-0.914931	-1.59089	-1.24437	-1.88799	-0.687008	-0.791337	-1.18995	FALSE	turquoise	hypothetical protein
gene-QQG55_0985	-1.32498	0.0684355	-0.0290134	-0.350137	-0.0468667	-0.058499	-0.154266	-0.355301	0.0102888	-0.2056	-0.415656	-2.00864	-1.34386	-0.909745	0.663044	2.06461	2.28925	2.49791	0.874408	1.39331	0.0358438	-0.594085	-0.481164	-0.277999	-0.210657	-0.477212	-0.477375	-0.00647482	-0.00889688	-0.160669	FALSE	turquoise	Acyl CoA binding family protein
gene-QQG55_0995	0.296541	-0.366073	0.15133	0.0840659	0.0626968	0.288366	0.106522	0.113483	0.299211	0.149347	0.0676633	-0.0105713	-0.292888	-0.372906	-0.111281	2.08275	2.60307	2.68516	0.188307	0.890953	-0.232991	-0.641238	-0.903998	-0.741882	-0.751289	-0.789604	-1.26954	-0.819601	-1.40621	-1.3594	FALSE	turquoise	Leishmanolysin family protein
gene-QQG55_1000	-0.139115	-0.844629	0.262591	0.00792404	-0.104674	0.120568	0.207887	-0.254176	-0.132643	-0.209534	0.0808518	0.094535	-0.0381927	-0.406691	-0.627452	1.79103	2.8435	2.9838	0.634424	0.877963	-0.80745	-0.612887	-0.84671	-0.397531	-0.454226	-0.426055	-1.14318	-0.286708	-1.17825	-0.994964	FALSE	turquoise	hypothetical protein
gene-QQG55_10005	-0.143593	0.359299	0.589858	0.694729	0.663191	0.979536	0.820256	0.711603	0.837301	0.732234	0.730896	0.123347	0.0522424	-0.320897	-0.726322	1.03908	1.59497	1.32564	0.161696	0.618765	1.08958	-1.14726	-1.05754	-1.55078	-1.2709	-1.25343	-1.46879	-1.27108	-1.47678	-1.43685	FALSE	turquoise	DOMON domain family protein
gene-QQG55_10020	-1.19482	-0.949598	-0.864316	-1.12423	-1.17871	-1.25014	-1.13778	-1.10366	-1.22992	-1.0367	-1.09405	-1.0023	0.190204	0.0060825	-0.076919	1.44721	1.33525	1.87519	0.223181	0.917945	0.370236	0.283415	0.991449	0.952331	1.111	1.01191	0.356084	0.693669	0.661742	0.816247	FALSE	turquoise	hypothetical protein
gene-QQG55_1005	-1.30378	-0.834463	-1.06171	-1.2666	-1.30118	-1.27209	-1.18955	-0.855295	-0.846007	-0.69152	-0.514924	-0.443158	0.115983	0.638871	0.521147	1.73047	2.05133	2.30142	0.851009	1.42311	0.17293	0.36785	0.4096	0.11752	0.161593	0.317678	-0.362304	0.149992	0.270925	0.341147	FALSE	turquoise	Phospholipase B family protein
gene-QQG55_10070	-0.374307	0.972038	-0.62297	0.533408	-0.135134	0.399378	-0.458064	0.196265	0.322025	0.490217	0.598513	-0.976216	-0.314163	-0.191014	0.10562	1.80381	2.19942	2.14605	1.13909	1.16224	-0.815011	-0.951773	-0.743865	-0.992305	-0.216105	-0.449708	-1.2247	-1.29709	-0.66687	-1.63878	FALSE	turquoise	N-terminal region of Chorein a TM vesicle-mediated sorter family protein
gene-QQG55_10095	-0.943659	0.101629	-0.0570035	-0.251081	0.203508	-0.02807	0.098894	-0.338015	-0.193614	0.119187	-0.064246	0.082075	-0.369303	0.0196338	-1.10454	2.16513	2.67767	2.53746	0.53287	0.650635	-0.0319307	-0.926921	-0.253383	-0.101291	0.0883185	0.0517466	-1.22716	-0.321498	-1.68349	-1.43355	FALSE	turquoise	Fibrinogen beta and gamma chains C-terminal globular domain family protein
gene-QQG55_1010	-0.408578	-0.310747	0.445135	0.178828	0.157207	0.702044	0.432172	0.662218	0.631203	0.781594	0.543529	-0.828079	-0.747436	-0.552629	0.278666	1.66456	1.90338	2.27979	0.585076	1.227	-0.410388	-1.07441	-0.947958	-0.72223	-0.516556	-0.496705	-1.68188	-0.93971	-1.46855	-1.36654	FALSE	turquoise	hypothetical protein
gene-QQG55_10155	-0.09498	-0.422976	-0.0189307	0.0743421	0.0230069	-0.0799159	-0.0299104	0.0544164	0.147483	0.114734	0.275074	-0.501461	-0.311563	-0.269634	0.40019	2.01696	2.38082	2.52153	1.06444	1.4634	-0.673603	-1.21606	-1.26334	-0.706002	-0.775636	-1.13555	-0.475586	-0.367828	-0.939827	-1.25359	FALSE	turquoise	hypothetical protein
gene-QQG55_10205	-1.10211	-1.18144	-0.997312	-1.20977	-1.25388	-1.27147	-1.265	-0.99822	-1.1262	-1.16415	-1.11672	-1.03551	0.209108	0.052912	0.231734	1.00959	1.38448	1.5545	0.615789	0.868084	0.536622	0.625858	0.662074	1.05128	0.965066	0.820697	0.295397	0.868634	1.04495	0.925001	FALSE	turquoise	BTB And C-terminal Kelch family protein
gene-QQG55_10210	-1.02925	-0.893186	-0.430403	-0.782635	-0.597146	-0.354086	-0.436708	-0.282691	-0.25394	-0.712104	-0.540416	-0.651997	-0.560368	-0.743523	-1.06449	1.6828	2.69911	3.05747	-0.508143	0.297225	0.00758734	-0.0553168	0.0807747	0.634652	0.47789	0.394274	-0.801852	0.154439	0.989764	0.222277	FALSE	turquoise	Dor1-like family protein
gene-QQG55_10230	-0.392552	-0.115663	0.00691714	-0.299379	-0.30778	-0.0908525	-0.252114	-0.124586	-0.116523	-0.382755	-0.255143	-0.998775	-0.966769	-0.927231	0.79328	2.13447	2.27782	2.2851	1.30448	1.95075	-0.0226383	-1.01771	-0.980718	-0.345356	-0.68114	-0.920514	-0.20635	-0.0886972	-0.339243	-0.920327	FALSE	turquoise	hypothetical protein
gene-QQG55_10235	-0.836682	-0.261976	-0.131934	-0.420541	-0.260477	-0.151624	-0.333813	-0.195457	-0.129798	-0.417649	-0.344413	-0.897354	-0.960589	-0.926743	1.08595	2.08035	2.35533	2.59276	1.24315	1.46279	0.28078	-0.794076	-0.996739	-0.308784	-0.618352	-0.788574	-0.691602	-0.0975404	-0.309678	-0.226714	FALSE	turquoise	Homeobox domain family protein
gene-QQG55_10260	-0.756722	-0.128834	0.256543	-0.306002	-0.330926	0.376676	-0.554215	0.615569	0.120588	-0.125613	-0.500017	-1.87081	-2.18987	-1.25879	-1.25887	1.22388	1.48323	2.91468	-0.30517	-0.530468	0.18431	0.920044	-0.849777	0.507299	0.412524	0.634539	0.479294	0.538667	0.193419	0.104817	FALSE	turquoise	putative integral membrane protein
gene-QQG55_10265	-0.784171	0.536356	-0.0307551	0.128006	-0.372798	0.295418	-0.0218357	0.361753	0.342192	0.225587	0.0917561	-1.29616	-1.23318	-0.61271	-0.0214046	1.78817	2.18164	2.65672	1.02454	1.34364	-0.568536	-0.163582	-0.52726	-0.818778	-0.560364	-0.385303	-1.80009	-0.757892	-0.475856	-0.545099	FALSE	turquoise	Sodium:neurotransmitter symporter family protein
gene-QQG55_10275	-0.709365	-0.673273	-0.499585	-0.631345	-0.610336	-0.568481	-0.92617	-0.208574	-0.0465355	-0.402191	-0.582036	-0.986455	-0.824735	-0.936704	0.132232	2.20885	1.90961	2.55552	1.73485	0.883537	0.47992	-0.725389	-0.409631	0.478482	0.111397	-0.0976793	-1.56511	0.311716	0.312729	0.284745	FALSE	turquoise	Serpentine type 7TM GPCR chemoreceptor Srsx family protein
gene-QQG55_10300	-0.923423	-0.805605	-0.14327	-0.624376	0.521114	-0.284934	0.0957187	-0.577513	-0.806167	-0.326841	-0.36689	-0.0479735	-0.238587	-0.328897	0.970479	2.22554	2.29511	2.36157	1.26536	1.55322	-0.962598	-0.11806	-0.642103	-0.444546	-0.604514	-0.665431	-1.05117	-0.170724	-1.03632	-0.118171	FALSE	turquoise	hypothetical protein
gene-QQG55_10310	1.32432	0.00398354	0.479502	0.663208	0.33331	0.407678	0.350843	0.426259	0.661512	0.296279	0.729137	1.06763	0.723358	0.502527	0.0397827	1.09722	1.23794	1.45889	0.5056	0.650236	-1.32891	-1.62425	-1.33929	-1.3289	-1.19791	-1.51255	-0.61249	-1.26451	-1.2452	-1.5052	FALSE	turquoise	WD domain G-beta repeat family protein
gene-QQG55_10320	-0.618813	0.880203	0.625232	0.419003	0.340651	1.00301	0.978207	0.766633	0.590897	0.309077	0.240723	-1.07847	-0.883094	-0.641414	-0.256771	1.32584	2.07186	2.23428	-0.299699	0.53661	-0.157249	-0.614144	-0.81239	-0.702955	-0.498528	-0.421678	-1.48403	-0.572801	-2.07213	-1.20807	FALSE	turquoise	hypothetical protein
gene-QQG55_10325	-0.423054	0.521533	-0.342808	0.241499	-0.344938	0.226223	0.141158	0.192565	0.0893555	-0.0296545	-0.129063	-0.696258	-0.114142	-0.493994	-0.816149	1.52191	2.43769	2.31623	0.919468	0.51808	-0.394409	-0.324784	-0.102741	0.0409959	0.271024	0.265125	-2.90005	-0.553164	-1.63767	-0.39998	FALSE	turquoise	Cytochrome c/c1 heme lyase family protein
gene-QQG55_10335	-0.916224	0.517025	0.113504	-0.184773	0.00920238	0.356558	0.274859	0.152992	0.225125	0.00879651	-0.0737632	-1.29385	-1.16775	-1.56217	0.507145	1.9873	2.10072	1.96161	0.918704	1.08364	0.879709	0.174874	-1.22277	-0.840713	-0.948208	-0.762816	-1.69504	-0.475844	-0.0151413	-0.112723	FALSE	turquoise	EB module family protein
gene-QQG55_10365	-0.936095	0.210302	0.370611	0.20398	-0.273031	0.263443	0.2335	0.130231	0.559412	0.443672	0.500449	0.0101055	-0.940281	0.103173	-0.395553	1.58571	2.51074	2.90915	0.0570054	0.846798	-0.208282	-0.755524	-0.810708	-1.02404	-0.835925	-0.75919	-0.741244	-0.737803	-1.20558	-1.31503	FALSE	turquoise	Phosphoadenosine phosphosulfate reductase family protein
gene-QQG55_10370	-0.184237	0.386917	0.00358001	0.720099	0.042939	0.27527	0.0147396	0.481527	0.260489	0.132079	0.187812	-1.04251	-0.524274	-0.638418	-1.13998	1.91024	2.48468	2.5303	-0.0167998	0.874605	-0.59967	-0.982298	-0.438116	-0.122268	0.00219346	0.00468449	-1.81637	-0.539446	-1.37407	-0.893706	FALSE	turquoise	hypothetical protein
gene-QQG55_10385	0.895472	-0.726767	0.298774	0.958021	0.207298	0.581942	0.520533	0.135395	0.668005	0.502623	0.97759	0.275231	0.579743	0.129475	-0.896351	1.04293	1.91778	1.67813	0.266619	0.00244901	-1.09688	-1.06106	-0.488738	-0.394952	-0.0117199	-0.0648651	-2.21248	-0.975946	-1.87947	-1.82877	FALSE	turquoise	Nrap family protein
gene-QQG55_10410	-0.270073	0.463096	0.182875	0.370156	0.177547	0.384179	0.328181	0.670445	0.334507	0.0870958	0.0696745	-0.780876	-0.68394	-1.33411	-0.524246	1.68905	2.41463	1.9293	1.00951	1.3798	-0.262594	-0.680088	-1.15906	-0.370472	-0.285473	-0.368161	-2.11099	-0.647386	-1.21955	-0.793031	FALSE	turquoise	Ubiquitin carboxyl-terminal hydrolase family protein
gene-QQG55_10415	-0.449656	1.36778	0.219102	0.944341	0.406711	0.44415	0.0325927	0.617187	0.653833	0.604955	0.534623	-0.620588	-0.923915	0.230363	0.35543	1.59239	1.52217	1.58718	0.996883	0.451813	0.170067	-0.65498	-1.17511	-1.36098	-0.840005	-1.20609	-1.96068	-1.4405	-1.36704	-0.732023	FALSE	turquoise	Dual specificity phosphatase catalytic domain family protein
gene-QQG55_10450	-0.698624	0.444817	-0.493464	0.495629	-0.169776	0.476607	0.135832	0.227188	0.38905	0.33772	0.328839	-1.16335	-0.406704	-0.271999	-0.443522	1.87826	2.28199	2.36077	0.450616	0.848054	-0.467354	-0.428156	-0.540158	-0.363346	0.280596	0.260657	-2.11087	-1.28963	-0.818933	-1.53074	FALSE	turquoise	Dedicator of cytokinesis family protein
gene-QQG55_10455	-0.767596	0.319094	-0.722253	0.407568	-0.184886	0.222853	-0.381988	0.0975378	0.160813	0.32001	0.371823	-0.885744	-0.337356	-0.0713613	0.390412	2.04897	2.59552	2.23129	0.634228	1.39555	-0.862918	-0.644328	-0.624088	-0.890965	-0.192372	-0.207592	-1.45851	-1.21242	-0.527671	-1.22363	FALSE	turquoise	hypothetical protein
gene-QQG55_10460	0.661468	0.303914	-0.333325	-0.740904	-1.07168	-0.935008	-1.26497	-0.358542	-0.153583	-1.45522	-0.889009	0.200544	-0.340938	-1.17444	-1.21918	1.65021	2.56572	2.28453	0.408775	0.806648	-0.782329	-0.0951966	-0.408511	0.28294	0.112055	0.0647887	-0.286983	0.423087	1.08814	0.657008	FALSE	turquoise	tricarboxylate carrier family protein
gene-QQG55_10475	-0.699638	-0.0391199	-0.195699	-0.00485238	-0.457563	0.147198	0.0687979	0.308719	0.207516	0.156909	0.0448712	-0.860676	-0.511217	-0.677579	-0.694797	1.92399	2.53211	2.69343	1.41606	0.991719	-0.344611	-0.905253	-0.624017	-0.249422	-0.0783655	-0.04896	-1.15878	-0.857874	-1.28949	-0.793397	FALSE	turquoise	ABC transporter family protein
gene-QQG55_10480	-0.256352	-1.21218	-0.698396	-0.548133	-0.663369	-0.689085	-0.597077	-0.352721	0.0405386	-0.0240658	0.181409	0.587955	-0.152153	0.407669	0.334159	1.65989	2.65858	2.68119	1.23449	1.12845	-0.861574	-0.875697	-0.944001	-0.0496029	-0.0748684	-0.443262	-1.16747	-0.313771	-0.154169	-0.83639	FALSE	turquoise	Triose-phosphate Transporter family protein
gene-QQG55_10495	-0.132872	0.0219794	0.106009	-0.129968	-0.147	0.13629	0.0678385	0.218316	0.615872	0.199367	0.6434	-0.868862	-1.02526	-1.05914	0.649136	2.05468	1.91177	2.33623	0.194561	1.46631	1.07905	-0.952374	-1.10389	-1.03502	-0.87564	-1.04282	-0.607679	-0.657075	-1.10823	-0.954959	FALSE	turquoise	hypothetical protein
gene-QQG55_1050	0.837478	0.127562	0.363959	0.607481	0.0952008	0.483783	0.435594	0.677653	0.712254	0.422388	0.818911	-0.20638	-0.027387	-0.0949305	-0.861342	1.45994	2.0778	1.60592	0.394004	1.00649	-0.292777	-1.11622	-1.13715	-0.779594	-0.620769	-0.63982	-1.89399	-1.05041	-1.81509	-1.59056	FALSE	turquoise	Methyltransferase domain family protein
gene-QQG55_10550	-0.347779	-0.00768585	0.14457	0.0468898	-0.0575749	0.302046	0.128135	0.187938	0.427832	0.263721	0.381553	-0.333621	-0.771278	-0.295277	0.475325	1.82858	2.03555	2.30637	1.04793	1.43379	0.383121	-1.18232	-1.41713	-0.938767	-1.11558	-1.48574	-0.696185	-0.458528	-0.88028	-1.40561	FALSE	turquoise	LIM domain family protein
gene-QQG55_10555	-0.295692	-0.921904	-0.280045	-0.466962	-0.522526	-0.407696	-0.543653	-0.130095	-0.0770847	-0.448254	-0.368202	-0.298857	-0.441734	-0.145916	0.556479	2.25192	2.61353	2.70042	0.948964	1.46104	0.160942	-1.1945	-0.506366	-0.553921	-0.361245	-0.478062	-0.478228	-0.423608	-0.414789	-0.933954	FALSE	turquoise	hypothetical protein
gene-QQG55_10560	-0.443246	-1.01892	-0.382279	-0.842929	-0.88289	-0.994233	-0.926504	-0.419164	-0.708207	-0.577775	-0.569474	-0.065743	-0.213738	-0.114689	0.67112	2.16115	2.31771	2.59883	1.25412	1.67051	-0.0514735	-0.402803	-0.082086	-0.335839	-0.262778	-0.582874	-0.0505427	0.140941	-0.155599	-0.730602	FALSE	turquoise	hypothetical protein
gene-QQG55_10580	-0.243507	-1.66395	-1.24432	-0.364118	-0.874334	-1.08127	-0.269632	-1.46524	-0.573183	-0.336684	0.084903	-0.115041	0.910527	0.705736	-1.7307	1.58438	1.97729	1.53679	0.183443	0.645655	-0.125865	0.38225	0.909773	0.742129	1.15129	1.26488	-1.24022	-0.0300561	-0.528002	-0.192922	FALSE	turquoise	hypothetical protein
gene-QQG55_10600	-0.303281	0.521414	0.253261	0.484782	0.530043	0.720924	0.553132	0.34354	0.627283	0.190786	0.119574	-1.08099	-1.08909	-1.20174	0.288551	1.71	2.10664	2.2626	0.54269	1.00114	0.254019	-1.26637	-0.926899	-0.819727	-0.9764	-1.04478	-0.739486	-0.811836	-1.00872	-1.24105	FALSE	turquoise	Zinc finger C2H2 type family protein
gene-QQG55_10630	0.742167	-1.32625	-0.966813	-0.773987	-0.592749	-1.02484	-0.764568	-0.767522	-0.647287	-0.310079	-0.277973	1.16982	0.207385	0.333768	0.794922	1.40973	2.03945	2.64932	0.513869	0.865047	0.0105304	-0.695825	-0.425731	0.0502231	0.425155	0.53298	-1.4704	0.146993	-1.4863	-0.361035	FALSE	turquoise	hypothetical protein
gene-QQG55_10635	-0.0987329	-0.528715	0.382672	-0.547639	0.324871	0.0434366	-0.264056	0.367	0.289725	-0.168748	-0.084737	-1.66537	-1.43098	-0.8909	-0.270192	1.81994	2.02802	2.38153	1.84999	1.05803	-0.295096	-1.64028	-0.916148	-0.0161991	-0.188902	-0.645719	-0.0455142	0.0278729	-0.278139	-0.59702	FALSE	turquoise	hypothetical protein
gene-QQG55_1065	-0.00693445	-0.992948	-0.767459	-0.296038	-1.02638	-0.481054	-0.406456	-0.476946	-0.04764	-0.0474214	0.117755	-0.0666824	0.0300697	0.606221	-0.44608	2.16602	2.68778	2.92965	0.454406	0.783731	0.0895418	-0.691776	-0.204792	-0.343345	-0.101246	-0.175303	-1.2756	-0.902081	-0.613729	-0.495262	FALSE	turquoise	Endonuclease/Exonuclease/phosphatase family protein
gene-QQG55_10680	-0.537262	-0.749419	-0.830833	-0.649765	-0.349994	-0.67494	0.279205	-0.841859	0.228226	0.0922448	-0.793835	-0.356673	0.108942	0.403796	0.561977	1.85751	2.35272	2.40326	1.65534	1.42918	-0.58982	-0.416645	-1.04606	0.0762911	-0.940318	-0.873914	-0.540886	-0.615433	0.259811	-0.900843	FALSE	turquoise	Major Facilitator Superfamily protein
gene-QQG55_10745	0.84212	-1.088	-0.408526	-0.501431	-0.863137	-0.280177	-0.631562	-0.630797	-1.20935	-0.812969	-1.08577	0.987336	0.631737	-0.0798411	0.104145	2.18573	2.12987	2.49136	0.617017	1.52001	-0.742676	-0.720395	-0.433591	-0.14296	-0.0434694	-0.0642007	-0.357999	-0.436334	-0.284054	-0.692094	FALSE	turquoise	Patched family protein
gene-QQG55_10770	-0.717947	-0.382559	-0.372183	-0.360628	-0.315951	-0.382417	-0.316666	-0.54002	-0.308817	-0.533136	-0.20869	-0.337847	-0.722068	-0.290876	0.676216	2.14416	2.75013	2.7637	0.86288	1.58452	-0.35605	-0.518519	-0.631347	-0.420242	-0.611117	-0.563192	-0.414644	-0.127499	-0.581393	-0.767792	FALSE	turquoise	Homeobox domain family protein
gene-QQG55_10775	-0.449158	-0.910673	-0.692041	-0.637062	-0.557089	-0.899798	-0.737633	-0.940592	-0.486971	-0.582875	-0.35582	-0.168159	-0.393171	-0.447221	0.525581	2.01991	2.53821	2.89154	1.06711	1.29805	-0.422243	-0.0202066	-0.169583	-0.280658	-0.480383	-0.624058	-0.551324	0.155842	0.457476	-0.146997	FALSE	turquoise	putative integral membrane protein
gene-QQG55_10785	-0.564598	-0.586093	-0.45608	-0.684881	-0.638528	-0.734962	-0.745266	-0.583405	-0.50374	-0.581352	-0.494518	-0.642409	-0.526703	-0.325942	1.10701	2.06231	2.33919	2.6108	1.12342	1.87181	-0.155457	-0.245771	-0.758397	-0.276958	-0.405341	-0.519627	0.0725289	0.0798981	-0.174241	-0.662703	FALSE	turquoise	Synaptotagmin 1
gene-QQG55_10790	-0.652331	-0.295521	-0.324269	0.698517	0.202953	0.153477	0.0202076	-0.450725	0.177451	-0.541505	-0.258547	-0.232482	-0.265866	-0.635611	-0.0504939	1.98537	2.76226	2.7497	0.995189	0.946179	-0.907836	-0.380746	-0.964991	-0.387661	-0.315592	-0.683768	-1.08753	-0.494177	-0.670837	-1.09082	FALSE	turquoise	Protein kinase domain family protein
gene-QQG55_10800	-0.798984	-0.0507277	-0.179105	0.425801	-0.408145	-0.17748	-0.431925	-0.283643	0.015331	-0.435756	-0.423108	-0.698405	-0.692581	-0.738071	0.256363	2.04149	2.74315	2.73641	1.24883	1.32494	-0.580795	-0.527394	-0.82611	-0.489599	-0.461327	-0.428969	-0.579997	-0.263694	-0.533707	-0.782787	FALSE	turquoise	Protein-tyrosine phosphatase family protein
gene-QQG55_10810	-1.00741	-0.210353	-0.735002	0.490706	0.576304	-0.0777109	-0.683021	-0.793174	-0.132672	-0.765052	-0.373326	-0.42013	-0.290323	-0.576919	0.0577202	1.92982	2.54454	2.59417	1.49957	1.29919	-0.822935	-0.745625	0.0634758	0.0467369	-0.473327	-0.70974	-0.192701	-0.569351	-0.633966	-0.889504	FALSE	turquoise	Ubiquitin carboxyl-terminal hydrolase family protein
gene-QQG55_10820	-0.251037	-0.632292	-0.0664822	-0.451869	-0.75936	-0.315727	-0.369664	0.227837	0.0317271	-0.295436	0.03085	-0.559345	-0.608847	-0.4478	0.127429	1.98626	2.93516	2.99283	0.517658	1.17964	-0.304254	-0.680911	-0.748733	-0.363666	-0.500773	-0.456867	-0.744773	-0.514403	-0.0840691	-0.873081	FALSE	turquoise	MBOAT membrane-bound O-acyltransferase family protein
gene-QQG55_10830	-0.391861	-0.658024	-0.399363	-0.565972	-0.607028	-0.437479	-0.682701	-0.64505	-0.534695	-0.554749	-0.563053	-0.400201	-0.323104	-0.457791	0.967104	2.29185	2.41243	2.85314	1.40322	1.10174	-0.533195	-0.323236	-0.525204	-0.389772	-0.596964	-0.553671	-0.183927	-0.0105837	-0.238376	-0.453476	FALSE	turquoise	putative potassium channel regulatory protein unc-93 domain protein
gene-QQG55_10845	-0.280374	0.11524	-0.273597	0.133059	-0.510075	0.190115	0.134187	0.559477	-0.156195	0.173443	0.321583	-0.290887	-0.675943	-0.332637	-0.539367	2.10676	2.44157	2.23821	1.4053	1.43619	-0.800422	-1.03697	-0.585004	-0.740165	-0.474246	-0.286221	-1.37718	-0.901166	-0.876124	-1.11857	FALSE	turquoise	SAM domain (Sterile alpha motif) family protein
gene-QQG55_10850	-0.347574	-0.451154	-0.341449	-0.492213	-0.523459	-0.5356	-0.517244	-0.541955	-0.501078	-0.497361	-0.487735	-0.559867	-0.507979	-0.501047	0.415388	2.55632	2.16519	2.69408	1.27555	1.81739	-0.291237	-0.524851	-0.559867	-0.460758	-0.545792	-0.559867	0.0499681	-0.229806	-0.455201	-0.540808	FALSE	turquoise	7 transmembrane receptor (rhodopsin family) protein
gene-QQG55_10860	-0.0568074	-0.295096	-0.286023	-0.566486	-0.666256	-0.433585	-0.580935	-0.309253	-0.593952	0.358472	-0.512484	-0.422126	-0.470984	-0.30361	0.199923	2.61223	2.14757	2.5254	1.19309	1.89031	-0.450264	-0.794562	-0.343785	-0.595164	-0.695096	-0.618923	-0.794562	-0.249596	-0.225142	-0.662311	FALSE	turquoise	SAM domain (Sterile alpha motif) family protein
gene-QQG55_10865	-0.516366	-0.409117	-0.306242	-0.461231	-0.500036	-0.550676	-0.508725	-0.504372	-0.364238	-0.442447	-0.410727	-0.495567	-0.247012	-0.551182	0.343325	2.07321	2.62729	3.20707	1.38957	0.832825	-0.435103	-0.477786	-0.517846	-0.45604	-0.490604	-0.480993	-0.169023	-0.399862	-0.385031	-0.393056	FALSE	turquoise	7 transmembrane receptor (rhodopsin family) protein
gene-QQG55_10875	-0.554522	0.0979287	-0.17711	0.0375905	-0.157092	-0.121544	-0.450552	-0.690744	-0.231128	-0.351432	-0.261728	-0.811242	-0.578432	-0.71795	0.793555	2.43783	2.35618	2.41139	1.35726	1.57958	-0.600979	-0.612756	-0.578223	-0.506856	-0.659109	-0.531908	-0.863875	-0.144985	-0.668036	-0.801117	FALSE	turquoise	hypothetical protein
gene-QQG55_10890	-0.442215	-0.78188	-0.641754	-1.06472	-0.67384	-1.03933	-0.769607	-0.804174	-1.0097	-1.18189	-0.909977	-0.435635	-0.69487	-0.521133	0.608278	1.83623	2.27661	2.51038	0.920151	1.56388	-0.382973	-0.509869	-0.0630392	0.255599	0.302608	0.172373	0.415021	0.262369	0.347467	0.455636	FALSE	turquoise	hypothetical protein
gene-QQG55_1090	-0.168139	0.731321	0.925381	0.631445	0.638601	0.912614	0.734185	0.812551	0.987517	0.705541	0.516625	-1.22228	-1.23482	-1.33547	0.13612	1.22515	1.41624	1.54217	0.780622	0.817742	0.156816	-1.22638	-1.35751	-1.0601	-1.15624	-1.21722	-0.661705	-0.723108	-0.952641	-1.35505	FALSE	turquoise	hypothetical protein
gene-QQG55_10900	-0.0758883	-0.0370067	0.196368	-0.440057	-0.284646	-0.0996748	-0.166238	0.357375	0.682815	0.326907	0.499489	0.422069	-0.0917003	-0.00845847	-1.41097	1.57342	2.30187	2.42862	0.00452149	1.07924	1.07818	-1.06383	-1.35272	-1.22214	-1.42792	-1.09562	-0.107283	-0.950995	-0.182524	-0.933197	FALSE	turquoise	lysosomal Cystine Transporter family protein
gene-QQG55_10905	0.992342	-0.183866	0.493741	0.60928	0.354814	0.279832	0.408532	0.444149	0.476022	0.198112	0.637513	0.974109	0.611729	0.474768	-1.03799	1.32499	1.70719	1.87573	0.57275	0.338962	-1.16599	-1.16293	-1.25878	-0.845954	-0.653199	-0.676847	-1.20191	-1.00268	-2.0131	-1.57132	FALSE	turquoise	ATPase associated with various cellular activities (AAA) family protein
gene-QQG55_10925	-0.584515	0.0593476	0.142395	-0.353746	0.0139894	-0.0131422	0.129009	-0.145607	0.27663	-0.224131	-0.195784	-0.881372	-0.782899	-0.870642	0.978005	2.00486	2.29655	2.27745	1.41268	1.39202	0.500568	-1.03712	-0.81877	-0.764055	-0.936322	-1.0794	-0.959649	-0.387541	-0.573962	-0.874843	FALSE	turquoise	Tub family protein
gene-QQG55_10940	-0.618838	-0.129013	-0.143478	-0.121654	-0.210301	0.275193	-0.0754398	0.0143686	0.113288	-0.0486189	0.0197495	-0.65861	-0.472986	-0.548839	0.129826	2.10886	2.60691	2.6744	0.910703	1.15574	-0.367127	-0.620167	-0.67749	-0.336799	-0.177511	-0.298872	-1.75578	-0.708593	-1.09379	-0.945126	FALSE	turquoise	biotin--[acetyl-CoA-carboxylase] ligase
gene-QQG55_10965	-0.070098	-0.311923	-0.126528	0.00651519	-0.0667612	0.249707	-0.0474479	0.319555	0.258272	0.282869	0.454044	-0.811446	-0.472289	-0.538012	-0.68736	1.21671	2.85059	2.44168	1.01603	0.158783	-0.420399	-1.03156	-0.725006	0.0531685	0.385258	0.199655	-2.57172	-0.680843	-0.955065	-0.37637	FALSE	turquoise	Vesicle coat protein involved in Golgi to plasma membrane transport family protein
gene-QQG55_10970	-0.905927	-0.183962	-0.171014	-0.494209	-0.337679	-0.254718	-0.388313	-0.248502	-0.228133	-0.487277	-0.465131	-1.05109	-0.885888	-0.88421	0.541496	2.11987	2.55717	2.75671	0.670021	1.78684	-0.173839	-0.893029	-0.631721	-0.176067	-0.377212	-0.423988	-0.223262	-0.116258	-0.214689	-0.215983	FALSE	turquoise	Lustrin cysteine-rich repeated domain family protein
gene-QQG55_10980	-0.566756	-1.13418	-0.641095	-0.737208	-1.09498	-1.02368	-1.08117	-1.02981	-0.308484	-0.86838	-0.490905	-0.364483	-0.351617	-0.344755	0.0502462	2.35215	2.46757	2.49956	1.33683	0.839379	0.125274	0.00446319	0.0638588	0.111193	0.162106	0.113741	-0.208289	-0.0486386	0.0585512	0.109516	FALSE	turquoise	hypothetical protein
gene-QQG55_11000	-0.388495	-0.761686	-0.352465	-0.570421	-0.699285	-0.906775	-0.681131	-0.324214	-0.12491	-0.647843	-0.566861	-0.767937	-0.581008	-0.375895	0.952857	2.0711	2.30133	2.63378	1.6217	1.50629	0.0154584	-0.695319	-0.509061	-0.32367	-0.324092	-0.738004	-0.0910883	0.0643583	-0.326558	-0.410163	FALSE	turquoise	hypothetical protein
gene-QQG55_11005	-0.592561	-0.81595	-0.38028	-0.709686	-0.808213	-0.797846	-0.725485	-0.700389	-0.637528	-0.794922	-0.737059	-0.661661	-0.218027	-0.367527	0.790081	2.09906	2.36291	2.52527	1.48276	1.66294	-0.419636	-0.606938	-0.148039	-0.023043	-0.00195247	-0.0561437	0.14293	-0.182208	-0.430214	-0.250646	FALSE	turquoise	Serine carboxypeptidase S28 family protein
gene-QQG55_11010	-0.287136	-0.597972	-0.0658873	-0.432977	-0.510248	-0.412061	-0.340962	-0.551694	-0.465008	-0.482765	-0.496136	-0.312404	-0.413995	-0.494506	0.321682	1.98801	2.43215	2.86098	1.8048	1.48513	-0.603212	-0.648403	-0.555496	-0.355225	-0.413494	-0.481029	-0.688718	-0.518858	-0.508775	-0.2558	FALSE	turquoise	hypothetical protein
gene-QQG55_11015	-0.59286	-1.20322	-0.7912	-1.01958	-1.07009	-1.17415	-0.998962	-1.05637	-1.06688	-0.944776	-0.96295	-0.692377	0.16818	0.037772	0.636173	1.90659	2.00558	1.99737	1.11904	1.4448	-0.118255	-0.0948789	0.808154	0.410851	0.566658	0.788767	-0.394728	0.207956	-0.113985	0.197355	FALSE	turquoise	Serine carboxypeptidase S28 family protein
gene-QQG55_11020	-0.168006	-0.471247	-0.290164	-0.501759	-0.496883	-0.489615	-0.554343	-0.441238	-0.484146	-0.554701	-0.51559	-0.448197	-0.525109	-0.535944	0.458537	2.25526	2.38845	2.54944	1.88717	1.54616	-0.419176	-0.550176	-0.542895	-0.557894	-0.540723	-0.554276	-0.602474	-0.157437	-0.122985	-0.560044	FALSE	turquoise	Serine carboxypeptidase S28 family protein
gene-QQG55_11025	-0.566308	-0.532418	-0.290141	-0.354157	-0.331011	-0.403216	-0.474974	-0.566308	-0.522471	-0.566308	-0.481654	-0.477257	-0.422114	-0.269628	0.532708	2.25118	2.1904	3.00909	1.86775	1.05284	-0.459914	-0.467326	-0.566308	-0.442347	-0.450117	-0.492304	-0.566308	-0.199154	-0.566308	-0.435928	FALSE	turquoise	hypothetical protein
gene-QQG55_11040	-0.663296	-0.459474	-0.210638	-0.0712318	-0.225123	-0.482717	-0.561829	-0.552336	-0.638519	-0.586586	-0.547324	-0.519099	-0.663296	-0.406757	1.08733	2.09095	2.24187	2.58344	1.71515	1.67808	-0.466738	-0.503571	-0.663296	-0.547144	-0.295567	-0.405951	-0.663296	-0.542097	-0.358139	-0.362796	FALSE	turquoise	hypothetical protein
gene-QQG55_11045	-0.278866	-0.561745	-0.388657	-0.561745	-0.491576	-0.405757	-0.561745	-0.493587	-0.532404	-0.530488	-0.53265	-0.501222	-0.561745	-0.561745	0.625294	1.96592	2.47845	2.18962	2.10846	1.9303	-0.420739	-0.561745	-0.484858	-0.397329	-0.0959334	-0.417892	-0.561745	-0.288937	-0.561745	-0.543188	FALSE	turquoise	Serine carboxypeptidase S28 family protein
gene-QQG55_11055	-0.380018	-0.492018	-0.369497	-0.547444	-0.562111	-0.546839	-0.459943	-0.456962	-0.524741	-0.44896	-0.525051	-0.385536	-0.438786	-0.524721	0.737173	2.3981	2.46464	2.35227	1.51302	1.82712	-0.492868	-0.518573	-0.422745	-0.50714	-0.510716	-0.529827	-0.562111	-0.204895	-0.376645	-0.504173	FALSE	turquoise	Serine carboxypeptidase S28 family protein
gene-QQG55_11060	-0.218143	-0.0184757	-0.105296	0.194006	0.00224269	-0.0175156	-0.321061	-0.44108	-0.282024	-0.139449	-0.0923174	0.0868422	-0.386013	-0.352167	0.587802	1.99869	2.51333	2.48355	1.2573	1.47712	-0.165959	-0.491981	-0.686784	-1.01312	-1.05134	-0.969992	-1.001	-0.676454	-1.08327	-1.08746	FALSE	turquoise	hypothetical protein
gene-QQG55_11065	-0.232117	0.204948	-0.0470318	0.123222	-0.166533	0.352157	0.153374	0.0079608	-0.200455	-0.0812417	0.00293943	-0.644419	-0.0561601	-0.439707	-0.215443	2.09138	2.25531	2.36127	1.14329	1.50496	-0.145434	-0.641322	-0.786365	-0.436166	-0.315145	-0.507695	-1.91301	-0.641734	-1.35672	-1.37412	FALSE	turquoise	hypothetical protein
gene-QQG55_11070	-0.179044	-0.690097	0.213756	-0.523855	-0.771024	-0.580711	-0.497101	-0.605022	-0.356633	-0.561015	-0.419438	-0.247796	-0.401352	-0.484276	0.20088	2.15991	2.38606	2.42932	1.74722	1.78182	0.421052	-0.612981	-0.634382	-0.540119	-0.582233	-0.457592	-0.443071	-0.509473	-0.623009	-0.619799	FALSE	turquoise	Torsin family protein
gene-QQG55_1110	-0.64602	-0.356166	-0.286289	0.163296	-0.466466	0.266486	-0.0776704	0.156448	0.226822	0.249442	0.314219	-0.9869	0.0661007	-0.438814	-0.169025	2.23004	2.4126	2.24485	0.601445	0.014843	-0.414248	-0.344357	-0.0971186	0.153871	0.605599	0.498737	-1.92824	-0.789283	-1.53956	-1.66464	FALSE	turquoise	Gelsolin repeat family protein
gene-QQG55_11100	-1.04552	-0.971677	-1.16361	-1.63247	-1.6651	-1.58642	-0.914598	-1.06413	-0.74385	-0.361368	-0.360021	-0.902581	0.475509	0.91331	-0.58759	1.29418	1.48625	1.88179	0.193343	0.737584	0.640361	0.988486	0.984796	0.334305	0.257433	0.363772	0.493263	0.107242	1.0164	0.830901	FALSE	turquoise	hypothetical protein
gene-QQG55_11110	-0.399492	-0.827917	-0.519658	-0.967683	-1.10579	-1.16665	-0.904305	-0.872993	-0.952609	-0.970771	-0.78609	-0.373478	-0.388788	-0.551102	1.03463	1.96148	1.94657	2.29029	1.50736	1.77858	-0.146938	-0.188093	-0.0934445	0.0279738	-0.041436	-0.188327	0.149786	0.361619	0.231183	0.156099	FALSE	turquoise	hypothetical protein
gene-QQG55_11140	-0.679765	0.711724	0.642873	0.758424	0.630564	0.979497	0.626629	0.846655	1.05217	0.837567	0.541658	-1.39322	-1.39322	-1.18525	0.84149	0.959328	1.24331	1.34261	0.626659	0.808286	0.764184	-1.39322	-1.12821	-1.03171	-0.830795	-1.13592	-1.39322	-0.771088	-0.832616	-1.0454	FALSE	turquoise	hypothetical protein
gene-QQG55_1115	-1.36141	-0.316071	-0.0581904	-0.47582	0.198645	0.911034	0.360099	0.360184	0.276646	0.279541	0.000201767	-2.45554	-0.791795	-0.849326	-1.81033	1.50932	1.62896	1.48807	-0.672979	-1.01884	-0.260121	0.873484	0.450374	0.74927	0.987679	1.23243	-1.43643	-0.00283089	-0.0823937	0.286137	FALSE	turquoise	Anaphase-promoting complex subunit 5 family protein
gene-QQG55_11150	-1.59593	-0.228246	-0.65541	-0.0893834	-0.69688	0.110128	-0.326811	0.466268	0.229997	0.329254	0.147702	-1.28691	-0.108961	-0.708096	-1.38119	1.14475	1.60894	1.58502	-0.570394	0.0786702	0.844377	0.585996	0.849732	0.992958	1.46504	1.39537	-2.31543	0.0205695	-1.2011	-0.690026	FALSE	turquoise	COG4 transport family protein
gene-QQG55_11160	0.585742	-1.16033	-0.579336	-0.851325	-0.708891	-1.10213	-0.906075	-0.632348	-0.899169	-1.03262	-0.600105	0.613451	0.0586169	0.441793	-0.713319	2.17541	2.33966	2.66481	0.548038	1.23423	-0.759682	0.145995	-0.0272685	-0.0191442	-0.293332	-0.130202	-0.279882	0.18697	-0.176003	-0.123567	FALSE	turquoise	Patched family protein
gene-QQG55_11180	-0.888819	-0.835295	-0.666209	-1.21901	-1.08541	-1.31164	-0.873567	-0.903236	-0.627532	-1.25256	-0.89881	-1.4644	-0.532199	-0.57323	0.0913929	1.43681	1.80584	1.86167	0.868955	1.00571	0.350991	0.136813	0.320024	0.773138	0.451288	0.364489	0.479214	0.72709	1.39196	1.06652	FALSE	turquoise	Ubiquitin-conjugating enzyme E2 G1 N-terminally processed
gene-QQG55_11190	-0.0905542	0.207084	0.832796	0.606259	0.774347	0.142251	0.582491	0.702827	0.357271	0.259983	0.232888	-1.14976	-0.815841	-0.889008	0.593787	1.43616	1.75822	1.99138	0.821569	0.790216	-0.210859	-0.394949	-1.06141	-0.761176	-0.775755	-0.675762	-1.19798	-0.0414671	-1.75386	-2.27115	FALSE	turquoise	Prohibitin-2
gene-QQG55_11205	0.0583727	0.141295	-0.151786	0.865951	0.281873	0.733228	0.578011	0.413866	0.628169	0.667945	0.789031	0.257091	0.579179	0.273854	-1.0403	1.48553	1.64122	1.53066	0.339417	0.471723	-0.628488	-1.08571	-0.483668	-0.764548	-0.244697	-0.120163	-2.6649	-1.4998	-1.55811	-1.49425	FALSE	turquoise	hypothetical protein
gene-QQG55_11215	-0.49406	0.367015	-0.45286	0.337858	-0.341694	0.269717	-0.0570361	0.0669975	0.314068	0.329753	0.315445	-0.691619	-0.0209939	-0.123478	-0.114314	1.66064	2.27339	2.10046	1.48997	1.16801	-0.683066	-0.700593	-0.206681	-0.591813	-0.0692468	-0.125566	-2.24662	-1.62387	-1.03932	-1.11049	FALSE	turquoise	IQ calmodulin-binding motif family protein
gene-QQG55_11225	-1.8727	-0.871244	0.183477	-0.863274	-0.550811	-0.473245	0.182778	-0.344931	-0.341074	-0.385341	-0.829308	-1.55249	-1.48163	-0.521962	1.2253	1.07045	2.37011	0.919963	1.79291	1.55175	-0.14956	0.222805	0.24851	0.0544688	0.186333	-0.0533268	0.135633	0.78426	-1.24093	0.603087	FALSE	turquoise	hypothetical protein
gene-QQG55_1125	-0.86846	-1.11476	-0.668702	-1.14202	-1.29684	-1.18188	-1.21107	-0.709458	-0.893466	-1.06658	-0.947221	-0.892194	-0.265749	-0.614163	0.892671	1.64923	1.8758	1.96123	0.83632	1.46697	-0.0141315	0.197065	0.207921	0.549461	0.537944	0.31475	0.273421	0.650184	0.601215	0.872526	FALSE	turquoise	putative integral membrane protein
gene-QQG55_11280	0.731096	-1.04811	-0.626583	-0.246911	-0.759363	-0.171775	-0.400013	-0.151908	0.353548	-0.0643686	0.382062	-0.820686	-0.198451	0.00265641	-0.564622	2.42871	2.65153	2.40499	-0.375644	1.11481	-0.418617	-1.13097	-0.180779	0.0657507	0.339342	0.0301425	-1.29876	-0.810165	-0.569637	-0.667253	FALSE	turquoise	Moulting cycle family protein
gene-QQG55_11295	-0.184041	-1.02137	-0.545991	-0.723003	-1.02145	-1.03976	-0.987404	-0.688867	-0.722019	-0.726724	-0.351801	0.250569	0.18222	0.268829	0.560494	2.24124	2.32092	2.41165	1.25958	1.6867	-0.21609	-0.495859	-0.211368	-0.496511	-0.382722	-0.388137	-0.197553	-0.157572	-0.117433	-0.506526	FALSE	turquoise	ABC transporter transmembrane region family protein
gene-QQG55_1130	0.386485	-0.958606	-0.472849	-0.534758	-0.962587	-0.769915	-0.769572	-0.611548	-0.392628	-0.761418	-0.549056	-0.50882	-0.507598	-0.585288	0.634799	2.19389	2.37927	2.6492	1.07774	1.59624	-0.183791	-0.829931	-0.0508518	0.00543078	-0.154216	0.00308009	-0.455754	0.0600896	-0.309769	-0.617267	FALSE	turquoise	Ankyrin repeats (3 copies) family protein
gene-QQG55_11310	-0.778167	0.170128	0.239769	-0.268738	0.14275	0.153101	0.132611	0.154657	0.341613	-0.0639184	-0.270632	-0.950254	-0.718888	-0.901345	0.555056	1.91112	2.32093	2.39279	1.32264	1.4653	0.158321	-1.2267	-1.00755	-0.685243	-0.8922	-0.778667	-1.05851	-0.415554	-0.691151	-0.753264	FALSE	turquoise	hypothetical protein
gene-QQG55_11325	-0.609495	0.0610836	0.186113	-0.193638	0.163732	0.205108	0.2347	0.168425	0.318334	0.0196331	0.0333884	-0.901568	-0.973474	-0.938021	0.877504	2.0466	2.22824	2.34957	0.862464	1.47325	0.282548	-1.04239	-1.10267	-0.825651	-0.977885	-1.0231	-0.645085	-0.52534	-0.830331	-0.922042	FALSE	turquoise	WD domain G-beta repeat family protein
gene-QQG55_11330	-0.604393	-0.839875	-0.586127	-0.805484	-0.850165	-0.871424	-0.765144	-0.594298	-0.73869	-0.668599	-0.56795	-0.343357	0.0863815	-0.399225	0.0670299	2.45356	2.51302	2.79268	0.0136809	1.4645	-0.055037	-0.420845	0.128715	0.025748	-0.17923	-0.271305	-0.441214	0.349357	-0.00471927	0.112413	FALSE	turquoise	hypothetical protein
gene-QQG55_1135	-0.160059	0.602615	0.569491	0.429291	0.462226	0.594707	0.517866	0.35614	0.598771	0.119748	0.132109	-1.22835	-0.971292	-1.06909	0.511659	1.67175	1.99131	2.23254	0.372303	1.18762	0.0538303	-1.07479	-1.26263	-0.80146	-1.12176	-1.06827	-1.32704	-0.565253	-0.571503	-1.18248	FALSE	turquoise	Zinc-finger double domain family protein
gene-QQG55_11360	-0.56964	-0.579822	-0.136732	0.122928	-0.00756602	0.0827791	-0.0809883	-0.153569	0.15602	-0.380336	0.125004	-0.435424	-0.329153	-0.504193	-1.33088	2.38829	2.61688	2.46738	0.622203	0.58182	-0.426084	-0.287561	-0.113023	0.0554796	0.260463	0.27007	-1.69995	-0.333771	-1.45396	-0.926664	FALSE	turquoise	hypothetical protein
gene-QQG55_11385	-0.676134	-0.632549	-0.72464	-0.666203	-0.662793	-0.552523	-0.441311	-0.53475	-0.33554	-0.378206	-0.301217	-0.135264	-0.29462	-0.0884271	-1.13395	1.6642	3.13638	2.35162	0.037132	1.14097	-0.272704	-0.273144	0.4098	0.288574	0.292213	0.327164	-1.93192	-0.367413	0.281412	0.473845	FALSE	turquoise	hypothetical protein
gene-QQG55_11395	-0.909178	-1.22686	-0.641382	-0.871388	-0.57632	-0.306681	-0.608072	-0.524151	-0.427901	-0.632995	-0.676895	-0.545693	-0.786	-0.309786	0.0678768	2.11473	2.76458	2.77674	1.05673	0.927636	-0.26416	-0.409701	-0.0793318	0.282035	0.104304	-0.0956132	-0.428101	-0.029952	0.182268	0.0732599	FALSE	turquoise	hypothetical protein
gene-QQG55_1140	-0.443875	0.429575	0.279714	0.769221	0.260241	0.744344	0.579518	0.505093	0.627388	0.538609	0.521224	-0.736565	-0.398821	-0.462376	-0.266759	1.53874	1.98098	1.70739	0.725474	1.12111	-0.461706	-1.03168	-0.836409	-0.67229	-0.251837	-0.240576	-1.60063	-1.08964	-1.64544	-2.19003	FALSE	turquoise	Adenosine-deaminase (editase) domain family protein
gene-QQG55_11400	-0.272707	0.848832	0.664511	0.360071	0.462704	0.838407	0.602591	0.53019	0.801174	0.454583	0.295868	-1.33892	-1.37069	-1.41153	-0.0333004	1.2702	1.72072	1.65052	1.0057	0.901661	0.907514	-1.09695	-1.57027	-0.904198	-1.04656	-0.911546	-1.27561	-0.556508	-0.835091	-0.691368	FALSE	turquoise	Zona pellucida-like domain family protein
gene-QQG55_11405	-1.18214	0.235854	0.231177	-0.295479	0.0109794	0.0724777	0.0382539	-0.131694	0.227462	-0.211999	-0.387302	-0.906776	-1.30611	-1.20918	0.0133523	2.2116	2.72168	2.53293	0.862627	0.119612	-0.17373	-0.822611	-0.855578	-0.209619	-0.394238	-0.629597	-1.1909	0.245061	-0.0146049	0.39851	FALSE	turquoise	putative integral membrane protein
gene-QQG55_11410	0.404981	0.515311	0.119299	0.548876	0.194755	0.440485	0.480156	0.233953	0.414623	0.353779	0.291644	-0.147832	-0.207198	-0.275585	0.0540102	1.80905	2.00096	2.13459	0.615062	1.07215	-0.0504052	-0.934687	-1.37058	-1.3298	-1.07731	-1.16379	-1.47997	-1.12261	-1.55983	-0.964095	FALSE	turquoise	Protein Wnt-4
gene-QQG55_11415	-1.1722	-1.31244	-1.00872	-1.41853	-1.282	-1.26086	-1.264	-0.790724	-0.802692	-0.950253	-0.73727	-0.520099	-0.2483	-0.0995864	-0.113552	1.62158	1.82283	1.92606	0.4436	0.949308	0.568822	0.357848	0.578923	0.688725	0.615005	0.725929	0.34871	0.512735	0.87368	0.947463	FALSE	turquoise	Adenylate and Guanylate cyclase catalytic domain family protein
gene-QQG55_11420	0.0541809	0.524472	0.0817992	0.950688	0.21841	0.503142	0.570219	0.468789	0.440425	0.710723	0.604807	-0.588021	0.0698475	-0.102205	-0.95584	1.71732	2.20912	1.90526	0.118686	0.527323	-0.711359	-1.21217	-0.927502	-0.646958	-0.284026	-0.307536	-2.08308	-1.12547	-1.59991	-1.13114	FALSE	turquoise	PDZ domain (Also known as DHR or GLGF) family protein
gene-QQG55_11435	0.361223	0.496049	0.494934	0.621767	0.243123	0.864092	0.874819	0.372457	0.883343	0.831745	0.706104	0.0114025	-0.441696	0.0184529	-0.597998	1.31891	1.75125	2.22719	-0.100055	0.515465	-0.674776	-1.19828	-1.49259	-1.09434	-0.871628	-1.02649	-1.31399	-1.16982	-1.50893	-1.10173	FALSE	turquoise	TEA/ATTS domain family protein
gene-QQG55_11440	-0.342117	-0.587788	-0.027716	-1.0881	-0.192867	-0.245555	-0.0222696	-0.0864701	0.0535662	-0.176935	-0.406231	-1.0564	-1.33274	-0.934767	1.22549	2.5694	1.6837	1.33907	1.14634	2.01695	0.803619	-0.911523	-1.51994	-0.563588	-0.649552	-0.544122	0.28307	-0.495577	-0.0636211	0.126669	FALSE	turquoise	hypothetical protein
gene-QQG55_11460	-1.12524	-1.96085	-0.183192	-1.21008	-0.842317	-0.199844	0.120882	-0.385218	0.128163	-0.787773	0.0270582	-0.54648	-0.607308	-0.173121	-1.30134	2.15218	2.04879	1.99523	-0.150305	-0.257805	0.302103	-0.27583	-0.120227	0.999816	1.23189	1.34657	0.0463072	0.689308	-0.7031	-0.258256	FALSE	turquoise	Diacylglycerol kinase catalytic domain family protein
gene-QQG55_11490	-0.484757	-0.355301	-0.233414	-0.46996	-0.542028	0.0299059	-0.0649425	-0.021095	-0.265116	-0.157189	-0.356899	-1.03355	-0.793493	-0.549568	0.167144	2.36185	2.67728	2.60422	0.888918	1.55792	-0.181556	-0.671935	-0.811917	-0.374035	-0.451787	-0.731761	-0.200244	-0.279843	-0.36661	-0.890232	FALSE	turquoise	Amino acid permease family protein
gene-QQG55_11520	-0.888294	0.166155	-1.10897	-0.94655	-1.73698	-1.39736	-1.09027	-0.95253	-0.628108	-0.692366	-0.321197	-1.22679	-0.306226	0.408225	0.711329	1.04674	2.59436	1.28338	1.63025	-0.416928	0.588333	0.803071	0.57419	0.398474	0.234527	0.532071	-0.55496	-0.242407	0.582336	0.956505	FALSE	turquoise	Ion channel family protein
gene-QQG55_11550	-0.191887	0.686567	0.457786	-0.208729	0.105219	0.487063	0.399189	0.595363	0.337686	0.0167755	-0.17807	-0.188341	-1.68375	-0.87925	0.342756	1.70202	2.42498	2.27048	0.485847	0.517447	0.796662	-0.631518	-1.39073	-1.18722	-1.31339	-0.966227	-0.40022	-0.772852	-0.869803	-0.763845	FALSE	turquoise	hypothetical protein
gene-QQG55_11555	-0.359972	-0.34366	-0.795832	-0.276485	-0.968232	-0.246782	-0.270241	-0.183646	-0.19273	-0.164011	-0.0203042	-1.76004	-0.105123	-0.472136	-1.90359	1.25969	1.81544	1.5664	-0.430318	0.418931	-0.597294	-0.135566	1.21321	1.44739	1.58593	1.87019	-1.28997	0.17386	-0.751413	-0.0837032	FALSE	turquoise	Inositol-pentakisphosphate 2-kinase family protein
gene-QQG55_11570	0.191062	0.106284	0.208761	-0.0967448	0.0313033	-0.0302647	-0.0510413	0.0338291	0.0945375	-0.450314	-0.0326033	-0.386265	-0.874755	-0.85785	0.407579	1.99921	2.18534	2.28046	1.52864	1.57905	-0.366876	-1.14761	-1.16114	-0.66442	-1.1997	-1.25703	-0.0958005	-0.12891	-0.731041	-1.11368	FALSE	turquoise	Ciliary BBSome complex subunit 1 family protein
gene-QQG55_11575	-0.130655	-1.00897	-0.421012	-0.668394	-0.920174	-0.807612	-0.797661	-0.867225	-0.391134	-0.927348	-0.549121	-0.867064	-0.470892	-0.58936	0.551106	2.10515	2.4182	2.49061	1.34374	1.45693	0.408003	-0.464305	-0.00606034	0.131313	-0.0935807	-0.0362813	-0.779049	0.196907	-0.12286	-0.183204	FALSE	turquoise	Ion channel family protein
gene-QQG55_11605	0.109146	0.0280929	-0.0762796	-0.352025	0.0481294	-0.313776	-0.249147	-0.0954513	0.0188281	-0.109734	-0.22999	0.134799	-0.411921	-0.1922	0.18556	2.04336	2.61095	2.74285	0.784137	1.36352	-0.0581493	-1.07017	-0.961923	-1.06202	-1.00607	-1.09253	-0.596338	-0.797144	-0.711379	-0.683136	FALSE	turquoise	Globin family protein
gene-QQG55_11610	-1.0714	-0.848598	-0.562791	-0.911887	-0.72083	-0.767592	-0.795532	-0.775335	-0.555163	-0.893941	-0.731641	-1.4787	-0.581167	-0.857226	0.621674	1.92918	2.14869	2.61796	0.949294	1.05953	0.0290339	-0.312873	0.385747	0.492422	0.368614	0.335755	-0.0784974	0.332162	0.170834	0.50227	FALSE	turquoise	Zona pellucida-like domain family protein
gene-QQG55_11615	-0.615063	-0.617038	-0.487633	-0.615533	-0.541245	-0.660028	-0.506393	-0.630249	-0.459743	-0.565747	-0.571545	-0.382822	-0.332385	-0.374052	0.665879	1.92431	2.94426	2.90374	0.462608	1.51402	-0.3124	-0.061733	-0.665217	-0.419004	-0.420295	-0.243313	-0.233035	-0.130674	-0.134735	-0.434931	FALSE	turquoise	Arrestin (or S-antigen) N-terminal domain family protein
gene-QQG55_11625	0.0217252	-0.138161	-0.221986	0.17726	-0.297867	-0.183473	-0.23167	-0.292193	0.334903	-0.248643	0.000355651	-0.29417	-0.140126	-0.479017	0.380814	2.19929	2.30608	2.53215	1.30779	1.516	-0.377935	-0.998298	-0.714128	-0.895341	-1.20234	-0.861116	-1.16931	-0.812138	-0.632676	-0.585779	FALSE	turquoise	Copine family protein
gene-QQG55_11635	-0.87233	0.16424	0.366985	-0.205299	0.123464	0.228765	-0.033185	0.0648999	0.261893	-0.335613	-0.371624	-1.39079	-0.170385	-1.03002	0.0400622	2.27779	2.49817	2.49405	0.769421	1.30313	0.0281783	-0.458741	-0.858716	-0.863195	-0.992	-0.944147	-0.543338	-0.593752	-0.449379	-0.508545	FALSE	turquoise	hypothetical protein
gene-QQG55_11640	-0.558439	-0.265604	-0.37391	-0.317797	-0.509204	-0.51525	-0.555146	-0.148072	-0.292263	-0.245028	0.118127	-0.46229	-0.457374	0.0220977	-0.0715054	2.43442	2.48377	2.40326	1.48808	1.48197	-0.0768078	-0.917098	-0.339179	-0.541491	-0.654351	-0.489406	-1.51633	-0.327119	-0.35104	-0.447019	FALSE	turquoise	Serpentine type 7TM GPCR chemoreceptor Srw family protein
gene-QQG55_11645	-0.272937	0.645664	0.493187	0.384962	0.333514	0.784496	0.533328	0.522708	0.602182	0.507979	0.207936	-1.32015	-1.08712	-1.10436	0.0897741	1.70691	1.95591	2.16511	0.916919	1.03708	-0.799527	-1.25262	-1.03989	-0.745732	-0.862648	-0.923725	-0.791662	-0.534974	-1.10004	-1.05228	FALSE	turquoise	Zona pellucida-like domain family protein
gene-QQG55_11660	-0.64961	-0.0203098	-0.0940179	-0.916655	-0.397577	-0.244261	-0.0629599	-0.114753	0.239398	-0.576835	-0.4912	-1.4148	-1.66227	-0.798543	-0.870936	2.03662	2.34554	1.68064	0.447245	0.427998	0.138818	-1.21377	-1.75725	0.397567	0.295355	0.656605	0.278548	0.120519	0.989996	1.2309	FALSE	turquoise	hypothetical protein
gene-QQG55_11685	-1.23308	-0.0968737	0.097684	-0.0258806	-0.352	0.165608	0.328567	0.187728	0.175397	0.141023	0.126515	-0.998934	-0.830248	-0.491225	-0.317179	1.56247	2.95334	3.08877	0.049591	0.760638	-0.387181	-0.688829	-0.728811	0.00365953	-0.219402	-0.379718	-1.1486	-0.650006	-0.76736	-0.325658	FALSE	turquoise	Xylose isomerase-like TIM barrel family protein
gene-QQG55_11690	-0.375809	-0.420469	-0.128723	-0.165283	0.276035	-0.165738	0.300223	-0.450627	-0.300066	-0.334305	-0.174164	-0.437431	0.650562	-0.15315	0.754209	2.15202	2.20033	3.08303	0.146349	1.15894	-0.819825	-0.891156	-1.43119	-0.548794	-0.713925	-0.587016	-0.819129	-0.498625	-0.560391	-0.745872	FALSE	turquoise	Collagen triple helix repeat (20 copies) family protein
gene-QQG55_11710	-0.578407	-0.770837	-0.953359	-0.93314	-1.57124	-1.36454	-1.31091	-0.852018	-0.853736	-0.892509	-0.389229	0.326043	-0.114058	0.22066	0.581481	1.70174	2.19155	2.40304	1.41218	0.988437	0.343787	0.618005	0.0780669	-0.369861	0.118279	0.29022	-0.0561175	-0.0477528	-0.351576	0.135802	FALSE	turquoise	glycerol kinase
gene-QQG55_11720	-1.04923	-0.788533	-0.571709	-0.928864	-0.861261	-0.973475	-0.853094	-0.846443	-0.695024	-0.840068	-0.679764	-0.71306	-0.798024	-0.142058	0.432573	2.42883	2.59206	1.90035	1.6954	0.708297	0.0259827	-0.128205	0.136571	0.308412	0.0520177	0.0732589	-0.112207	0.136713	0.410603	0.0799505	FALSE	turquoise	N-terminal region of glycosyl transferase group 7 family protein
gene-QQG55_11760	-1.27111	-0.739223	-0.816765	-1.20853	-0.979564	-0.699723	-0.77454	-0.622529	-0.595886	-0.577674	-0.833134	-1.07049	-0.823028	-0.252764	-0.19595	1.86876	2.43345	2.31869	0.883668	1.19352	0.547746	-0.17376	-0.0942756	0.479081	0.569295	0.821118	-0.227075	0.224732	0.0726884	0.543272	FALSE	turquoise	Ammonium Transporter family protein
gene-QQG55_11780	-0.682761	-0.642326	-0.648403	-0.384254	-0.609064	0.207538	-0.412375	-0.147335	0.478839	-0.696112	0.148929	-1.0832	-1.19022	-0.725405	-2.25867	1.62802	2.35126	1.8545	0.0178597	0.709479	0.960818	-1.86855	0.339145	0.71044	0.388843	0.114286	0.027227	0.483543	0.400085	0.527855	FALSE	turquoise	hypothetical protein
gene-QQG55_11810	-1.40887	-1.10621	0.138907	-0.681534	-0.242743	0.285098	0.18895	-0.122337	-0.161162	-0.0484421	-0.395547	-1.71493	-1.01113	-1.12529	-0.750963	0.978461	2.63129	2.31933	0.802824	0.841762	0.12314	-0.0452168	0.346845	0.625809	0.724026	0.872313	-0.948731	0.557543	-1.06008	-0.613119	FALSE	turquoise	tRNA synthetases class I (E and Q) catalytic domain family protein
gene-QQG55_11815	-1.35394	-1.08133	-0.00921311	-0.69373	-0.515706	-0.299657	-0.310206	-0.262267	0.142252	-0.0631925	0.144644	-1.22457	-0.447158	-0.558427	-1.11642	1.60821	2.76737	2.89274	0.122152	-0.355269	0.31661	0.0435867	0.160751	0.517055	0.741717	0.700139	-0.846938	0.188353	-0.500821	-0.706742	FALSE	turquoise	hypothetical protein
gene-QQG55_11840	-0.89534	-0.222013	-0.225279	0.1132	0.0366823	0.456188	-0.0206815	0.129103	0.440189	0.225699	0.422941	-1.13038	-0.571567	-0.206942	0.135172	2.01082	2.25582	2.35151	1.09765	1.27568	0.531096	-0.62517	-0.863686	-0.933147	-0.678572	-0.873128	-0.869295	-0.847005	-1.01854	-1.501	FALSE	turquoise	Patched family protein
gene-QQG55_1190	-0.140553	-0.190248	-0.0681625	0.194661	0.136314	0.590494	0.338816	0.215875	0.50292	0.166401	0.349032	-0.505078	-0.0688825	-0.12626	-0.0495681	1.70196	2.4726	2.23588	0.72748	0.726516	-0.131229	-0.464179	-0.627792	-0.8643	-0.44883	-0.200058	-1.87691	-1.04687	-1.98728	-1.56276	FALSE	turquoise	hypothetical protein
gene-QQG55_11955	-1.62019	0.441873	-0.752279	-0.299578	-0.497563	-0.227018	-0.410402	-0.616557	-0.204462	-0.696061	-0.542965	-1.20292	-0.692126	-0.432463	-0.237007	1.92718	2.29139	2.43534	1.14456	0.981022	0.0063262	-0.255521	0.212212	0.520592	0.595954	0.60023	-1.6889	0.211828	-0.621982	-0.370507	FALSE	turquoise	PTB domain (IRS-1 type) family protein
gene-QQG55_11960	-0.555266	-0.518487	-0.411403	-0.594652	-0.451933	-0.698557	-0.44546	-0.379648	-0.423548	-0.531034	-0.494111	-0.344825	-0.698557	-0.276436	0.803417	2.11628	3.16287	2.81149	0.11614	1.07198	-0.387484	-0.262434	-0.491739	-0.447655	-0.506559	-0.478207	-0.209155	-0.159025	-0.068848	-0.247155	FALSE	turquoise	Serpentine type 7TM GPCR chemoreceptor Srsx family protein
gene-QQG55_11970	0.218217	0.230682	-0.0733834	0.970185	0.400259	0.935917	0.525229	0.514786	0.789153	0.772186	0.832633	0.299611	0.649459	0.351504	-0.569616	1.10873	1.63824	1.7045	0.10696	0.259566	-0.627565	-1.01739	-1.1565	-0.930657	-0.42191	-0.489653	-2.07541	-1.45091	-1.61181	-1.88301	FALSE	turquoise	hypothetical protein
gene-QQG55_11995	-0.895223	0.0997677	0.130494	-0.0498736	-0.239028	-0.0481615	-0.0790748	0.0061641	-0.032414	0.177967	0.215647	0.425286	-0.752282	-0.101863	0.0450127	2.06826	2.47961	2.46477	0.689784	1.65077	-0.312626	-0.687001	-0.674231	-1.07565	-0.897056	-0.898143	-0.691615	-0.627505	-1.33331	-1.05847	FALSE	turquoise	PAP2 C-terminal family protein
gene-QQG55_12010	1.4651	-0.639224	-0.260362	-0.184088	-0.993213	-0.357537	-0.660467	-0.262847	0.169554	-0.253414	0.378709	-0.235136	-1.17513	-0.287368	-0.254471	1.93863	2.53497	2.61857	0.561264	0.968725	-0.4168	-0.363872	-0.980259	-0.172648	-0.190554	-0.0682822	-1.6352	-0.519938	-0.182998	-0.541707	FALSE	turquoise	Prominin family protein
gene-QQG55_12025	-1.01064	0.0368663	-0.0752707	-0.432865	-0.457667	-0.457442	-0.551518	-0.220578	-0.206908	-0.469273	-0.468798	-1.26898	-0.367929	-0.263272	0.136147	2.20696	2.72625	2.73221	0.924599	1.23667	0.103806	0.307218	-0.820799	-0.756529	-0.500882	-0.242522	-0.530017	-0.294008	-0.528144	-0.486681	FALSE	turquoise	Histidine phosphatase (branch 2) family protein
gene-QQG55_12035	1.44317	0.406673	0.262497	0.629715	0.207702	0.358609	0.472121	0.499493	1.03678	0.635265	1.03302	-0.0751203	-0.0314143	-0.0025136	-1.21067	1.3379	1.26329	1.96752	0.531456	0.271241	-1.12732	-1.73088	-0.810847	-0.482512	-0.762588	-0.688605	-1.86859	-1.30471	-1.28733	-0.973344	FALSE	turquoise	hypothetical protein
gene-QQG55_12045	0.41543	0.145239	0.116317	-0.302524	-0.0729171	-0.419568	-0.195166	-0.0692196	-0.0788594	-0.723888	-0.318935	-0.0832786	-0.87674	-0.961587	0.183809	1.95762	2.32441	2.47503	1.34063	1.68641	-0.00281823	-1.17227	-1.0752	-0.576475	-1.0362	-1.20338	-0.446906	-0.072244	-0.302572	-0.654149	FALSE	turquoise	Chromadorea ALT family protein
gene-QQG55_12060	-0.118751	0.384841	-0.00644773	0.745673	0.319243	0.783198	0.445344	0.779468	0.708714	0.63154	0.733045	-0.458412	-0.183941	-0.274525	-0.585654	1.56559	1.8897	1.67917	0.0685244	0.940432	-0.0755048	-0.961888	-0.915559	-0.714385	-0.345866	-0.267289	-2.50637	-1.13163	-1.60224	-1.52602	FALSE	turquoise	RNA recognition motif family protein
gene-QQG55_12070	-0.931202	0.064115	-0.128052	0.0655374	0.303884	0.0276863	-0.142557	0.173409	0.0599618	-0.0322906	0.00942685	-0.932897	-0.999741	-0.969004	1.5291	1.76387	2.25765	1.9585	1.12943	1.92796	-0.138953	-0.924347	-0.906926	-0.548123	-0.567949	-0.684296	-0.69318	-0.705009	-0.78475	-1.18127	FALSE	turquoise	hypothetical protein
gene-QQG55_12085	-1.08534	-0.946249	-0.977631	-1.20572	-1.0495	-0.900688	-1.07208	-0.80866	-0.701	-0.672812	-0.671745	-1.21265	-0.491158	0.0579876	0.430832	2.27858	1.82423	2.24295	1.03206	0.259663	0.579498	-0.583977	0.23754	0.232333	0.289752	0.209095	0.754944	0.452625	0.824408	0.672719	FALSE	turquoise	hypothetical protein
gene-QQG55_12095	0.614039	0.0995715	-0.199161	0.0938019	-0.42986	0.0280694	-0.0959101	0.675619	0.948378	0.381028	0.904623	-0.0501213	-0.361727	0.0574485	-1.24749	1.57085	2.41024	2.25127	0.394866	0.185746	-0.0938183	-0.88932	-0.617466	-0.616243	-0.36324	-0.321779	-2.46195	-1.33112	-0.847408	-0.68894	FALSE	turquoise	Polycystin cation channel family protein
gene-QQG55_1210	-0.55566	0.647506	0.178165	-0.0255727	0.00154485	0.184593	0.0524988	0.121564	0.210761	-0.211235	-0.18396	-1.27535	-1.24405	-0.802474	0.125033	1.92044	2.24786	2.47278	1.03733	1.62593	-0.0402427	-1.04019	-1.35002	-0.458125	-0.832134	-0.772338	-0.895699	-0.354367	-0.304537	-0.480039	FALSE	turquoise	hypothetical protein
gene-QQG55_12110	-1.28503	-0.0033033	0.440796	-0.646705	0.153629	-0.0647571	-0.445241	0.0688184	0.294767	-0.365165	0.0676093	-1.17615	-0.671121	-1.07615	1.84938	1.70813	1.85344	2.16549	1.1346	1.61497	0.354662	-0.72309	-1.24269	-0.766618	-0.730742	-0.698208	-0.802652	-0.639778	-0.243967	-0.124917	FALSE	turquoise	Acyl CoA binding family protein
gene-QQG55_12125	-0.421026	-0.385812	-0.309551	-0.278936	-0.390255	-0.296129	-0.447034	-0.218568	-0.190286	-0.329642	-0.0693393	-0.567682	-0.40957	-0.379381	0.880431	2.19145	2.49121	2.54226	1.12732	1.71381	-0.228343	-0.818546	-0.981825	-0.563648	-0.868284	-0.897232	-0.449913	-0.105826	-0.445699	-0.893956	FALSE	turquoise	hypothetical protein
gene-QQG55_12155	-1.13735	-0.630101	-0.875489	-1.21603	-1.61165	-1.54216	-1.31479	-0.992857	-1.06837	-0.711336	-0.407664	-0.191536	0.0956828	0.402025	0.299563	1.74528	1.92275	2.16045	0.504285	1.42598	0.405724	0.666277	0.295565	0.018203	0.188068	0.480946	-0.0482914	0.246125	0.178352	0.712342	FALSE	turquoise	Transthyretin-like family protein
gene-QQG55_12160	-0.6208	0.759545	-0.271846	0.675615	-0.0770443	0.0943366	-0.174819	0.328517	0.11019	0.310169	0.536542	-0.859212	-0.155028	0.240303	-0.244697	1.98831	2.16267	2.43178	0.849252	0.810579	-0.882842	-0.977324	-0.987003	-0.697256	-0.0497751	-0.492614	-1.96574	-1.16851	-0.629281	-1.04402	FALSE	turquoise	Patched family protein
gene-QQG55_12165	-1.00893	-1.14181	-0.838825	-1.12167	-1.22273	-1.26276	-1.14816	-0.980812	-1.11908	-1.25089	-1.01482	-1.18464	0.0596566	-0.0740122	0.207454	1.30268	1.5443	1.70204	0.826957	1.09828	0.280012	0.353699	0.835809	0.939258	0.989298	0.9075	0.172327	0.609192	0.794917	0.745772	FALSE	turquoise	hypothetical protein
gene-QQG55_12170	-0.995824	-0.938281	-0.842698	-1.13017	-1.12457	-1.12562	-1.11126	-0.914507	-0.957531	-1.13895	-1.03895	-1.18206	-0.343689	-0.425951	-0.0683006	1.81094	1.80462	1.76603	0.438566	0.852048	0.324619	0.457083	0.42913	1.02335	0.841883	0.593235	0.693593	1.02381	0.72676	0.552699	FALSE	turquoise	hypothetical protein
gene-QQG55_12175	0.428958	0.724652	0.721126	0.770642	0.615123	0.726874	0.721171	0.59761	0.743676	0.500825	0.570044	0.22997	0.0513382	-0.0531213	-0.0375736	1.1568	1.41379	1.71262	0.378644	0.513786	-0.197865	-1.79575	-1.60099	-1.28131	-1.40754	-1.62635	-0.839602	-1.04109	-1.28575	-1.41071	FALSE	turquoise	Nucleotide-diphospho-sugar transferase family protein
gene-QQG55_12190	-0.60763	-0.404022	0.0711042	-0.151322	-0.186746	-0.0351388	-0.0484476	0.079321	0.0817707	-0.0817711	0.0651092	-0.64978	-0.522366	-0.509271	-0.152945	2.21734	2.4973	2.41927	1.20781	1.73476	-0.272048	-1.06805	-0.697494	-0.568149	-0.498362	-0.394151	-0.775261	-0.455038	-0.983484	-1.31231	FALSE	turquoise	Histone deacetylase domain family protein
gene-QQG55_1220	-1.42435	-0.779925	-1.04806	-1.25038	-1.20166	-0.963649	-0.751793	-0.784251	-0.765335	-0.700946	-0.478743	-0.59513	-0.295066	0.182767	-0.757	1.99598	1.89638	2.30229	-0.309749	0.0718499	0.0242929	-0.0665332	0.0252547	1.07298	0.74715	0.541535	0.774232	0.939755	0.650001	0.948094	FALSE	turquoise	hypothetical protein
gene-QQG55_1225	-1.46787	-1.37987	-0.544229	-0.838975	0.0344628	-0.821606	-0.185066	-1.0195	-1.00502	-0.404231	-0.617795	0.145881	-0.0855397	-0.596856	-0.689847	2.01033	2.39782	2.10927	0.979814	1.4932	-0.901675	-0.156106	-0.0563868	0.0410798	-0.293199	-0.285096	0.212989	0.511887	0.579753	0.832373	FALSE	turquoise	hypothetical protein
gene-QQG55_12260	-0.961212	-1.52224	0.100573	-1.31541	-0.245233	-0.387462	-0.102298	-0.443594	0.0627528	0.0226222	-0.230037	0.648894	-0.704113	-0.331053	-1.89683	1.60647	2.60283	2.06724	-0.383091	0.360932	0.632601	-0.062804	-0.324917	0.508516	0.129701	-0.0703193	-1.63405	0.232604	0.540361	1.09857	FALSE	turquoise	Peptide methionine sulfoxide reductase family protein
gene-QQG55_12280	-0.850994	-0.663979	-0.236339	-0.321761	-0.734342	0.251897	-0.19002	-0.105803	0.220816	0.178167	0.0499189	-0.894047	-0.648642	-0.406814	-0.947297	2.23315	2.63508	2.4531	0.0959917	0.11481	-0.311609	0.0777089	0.360284	0.16213	0.739974	0.806734	-1.74689	-0.488704	-1.27805	-0.554472	FALSE	turquoise	WASH complex subunit 7 family protein
gene-QQG55_12300	-0.975429	-0.42739	-0.259195	-0.554518	-0.344499	-0.161109	-0.252254	0.386744	0.57522	0.0625524	0.216413	-1.42167	-1.48028	-0.966568	0.377218	1.55507	2.60066	2.67135	0.213609	0.675042	1.03741	-0.917993	0.01826	-0.0840303	-0.0200562	0.16014	-1.46672	-0.401792	-0.559047	-0.257135	FALSE	turquoise	hypothetical protein
gene-QQG55_12305	-1.2064	-0.950673	-0.753831	-1.04073	-1.16944	-1.12652	-1.11726	-0.962753	-1.14384	-1.16835	-1.14137	-1.53296	0.15566	0.0538235	0.107205	1.38167	1.51981	1.68607	0.770812	0.82979	0.418981	0.548182	0.835482	0.947317	0.990375	0.944724	-0.00621412	0.71365	0.635351	0.781452	FALSE	turquoise	sulfate permease family protein
gene-QQG55_12310	-0.566089	0.642163	0.332891	0.133989	0.230348	0.403893	0.328175	0.411225	0.484877	0.250156	0.0757015	-1.11882	-1.18959	-1.14606	0.560866	1.86799	2.02852	2.16851	0.896884	1.38388	0.00168219	-1.25683	-1.21747	-0.8807	-1.00453	-1.05618	-0.555569	-0.490432	-0.734781	-0.984703	FALSE	turquoise	GDNF/GAS1 domain family protein
gene-QQG55_12315	-0.598452	-0.421838	-0.311033	0.307542	-0.0641358	0.708902	0.0971158	0.272701	0.489925	0.439396	0.0540099	-0.648069	-0.340312	-0.283441	-0.27767	1.89893	2.14848	2.44113	0.718289	0.811256	-0.166371	-0.670594	-0.460996	-0.343323	0.178184	0.0831951	-2.43201	-1.06488	-1.20968	-1.35624	FALSE	turquoise	hypothetical protein
gene-QQG55_12320	-0.924662	0.203572	-1.06379	0.233004	-0.142762	0.453593	-0.856573	0.0096492	0.327769	0.518548	0.146676	-0.717057	-0.211521	-0.147439	0.185877	2.10174	2.35617	2.56143	0.718949	1.10921	-1.00684	-0.621246	-0.479323	-0.612615	0.0282798	-0.227501	-1.69908	-0.84237	-0.826339	-0.575357	FALSE	turquoise	hypothetical protein
gene-QQG55_12350	-1.67187	-0.0999699	-0.247495	-0.27082	-0.393856	-0.000302856	-0.422661	-0.221569	0.0114488	-0.319753	-0.50148	-2.55207	-1.06346	-0.687661	-0.321777	1.66935	1.93906	2.24915	0.00231502	0.74746	0.292226	0.912083	-0.98823	0.748428	0.986051	0.79276	-0.88156	0.324694	0.00950227	-0.0400029	FALSE	turquoise	Leucine rich repeat family protein
gene-QQG55_12355	-0.386507	-0.649096	-0.18556	-0.58479	-0.475105	-0.535444	-0.508854	-0.404877	-0.371097	-0.485573	-0.354127	-0.748659	-0.603417	-0.479106	0.938841	2.34123	2.39515	2.04142	1.83225	1.75968	-0.308309	-0.740688	-0.447787	-0.373464	-0.56882	-0.6803	-0.81908	0.0386845	-0.0958513	-0.540746	FALSE	turquoise	hypothetical protein
gene-QQG55_12400	-0.690983	-0.316855	-0.269545	-0.41477	-0.449995	-0.271329	-0.1913	-0.411654	-0.1508	-0.40179	-0.391367	-0.752774	-0.788537	-0.721151	0.576406	2.08266	2.49749	2.50372	1.55798	1.62038	0.225486	-0.8549	-0.668346	-0.452977	-0.840124	-0.755502	-0.0423208	-0.118183	-0.354587	-0.754336	FALSE	turquoise	Serpentine type 7TM GPCR chemoreceptor Srw family protein
gene-QQG55_12415	-0.350214	0.646725	0.654051	0.81073	0.84837	0.758449	0.584266	0.573211	0.522106	0.254037	0.304982	-1.21519	-0.989583	-0.847267	1.12742	1.14892	1.31675	1.51508	0.881618	1.40494	-0.0163528	-1.00848	-1.29894	-0.782393	-0.612975	-0.767624	-1.76636	-0.781121	-1.16369	-1.75146	FALSE	turquoise	FHA domain family protein
gene-QQG55_12425	0.799141	0.13838	0.26968	0.142384	-0.31041	0.0503945	0.0977368	0.218335	0.627664	0.13705	0.469811	-0.60338	-0.461105	0.507771	0.883497	1.39644	1.46403	1.85502	0.745353	1.30519	0.41368	-1.66275	-1.47942	-1.75738	-1.20764	-1.54246	0.61971	-0.554716	-1.16537	-1.39663	FALSE	turquoise	Biopterin-dependent aromatic amino acid hydroxylase family protein
gene-QQG55_12470	-0.738949	-0.50249	-0.219908	0.0883878	0.12004	0.78239	0.216314	0.188072	0.234854	0.376623	0.0984434	-0.889446	-0.370946	-0.584429	0.0287411	1.53045	2.38751	2.18867	0.860157	1.29271	-0.387811	-0.439692	-0.485719	-0.117331	0.138414	0.147847	-1.94324	-0.565571	-1.50718	-1.92691	FALSE	turquoise	DNA topoisomerase family protein
gene-QQG55_12510	-0.413059	-0.397844	0.157777	-0.199633	-0.272249	0.327896	0.0204058	0.409461	0.465081	0.259124	0.250257	-1.01294	-0.578633	-0.759266	-0.327744	2.03928	2.39639	2.60383	0.757896	0.855857	0.0530423	-0.714654	-0.548467	-0.256558	-0.103515	-0.048399	-1.69059	-0.525766	-1.56957	-1.17742	FALSE	turquoise	N2227-like family protein
gene-QQG55_12515	-1.25897	-1.24839	-0.656622	-0.538319	-0.348094	0.217111	-0.296246	-0.254429	-0.204693	-0.177311	-0.254783	-1.33837	-0.327261	-0.519786	-0.206498	1.87192	2.05665	2.23757	0.532519	0.940482	0.106259	-0.187726	0.540412	0.800936	1.11729	1.08507	-1.76925	0.0662297	-0.843192	-1.14249	FALSE	turquoise	WD domain G-beta repeat family protein
gene-QQG55_12525	0.666629	0.188113	-0.00438819	0.0584546	-0.253168	-0.243196	0.0414426	0.23603	0.147153	0.172216	0.435101	0.974125	0.516767	0.556434	-0.330867	1.61283	2.00969	2.16005	0.679675	0.964914	0.250797	-0.883149	-0.856604	-1.57046	-1.47054	-1.21706	-0.883801	-1.19177	-1.22513	-1.54028	FALSE	turquoise	ABC transporter transmembrane region family protein
gene-QQG55_12545	-1.09534	-0.786171	-0.760512	-0.626985	-0.595159	-0.337832	-0.640573	-0.608372	-0.163926	-0.361984	-0.700732	-1.50271	-0.990411	-0.847819	-0.278307	2.08742	2.56727	2.509	-0.520623	0.443884	0.186	-0.229332	0.37718	0.849122	0.534461	0.31139	-0.487423	0.600272	0.354175	0.714046	FALSE	turquoise	Zona pellucida-like domain family protein
gene-QQG55_12550	0.12774	0.770848	0.586112	0.420955	0.428813	0.817683	0.704824	0.996884	1.02461	0.658888	0.820021	-1.3099	-1.45152	-1.06436	0.0545716	1.07205	1.49318	1.49319	0.264373	0.782995	1.10881	-1.33062	-1.05418	-1.00248	-1.21737	-1.20738	-0.863404	-0.878563	-1.01879	-1.22799	FALSE	turquoise	7 transmembrane receptor (rhodopsin family) protein
gene-QQG55_12575	-0.553401	0.159839	-0.205212	-0.360936	-0.36143	-0.391037	-0.116679	-0.229894	-0.17219	-0.392817	-0.296332	-0.796762	-0.551774	-0.306833	0.746604	2.16113	2.45597	2.6137	1.55767	1.31176	-0.570462	-1.1677	-0.663525	-0.565006	-0.728041	-0.833664	-0.289592	-0.270279	-0.401607	-0.781495	FALSE	turquoise	Helix-loop-helix DNA-binding domain family protein
gene-QQG55_12585	0.475356	-0.597179	-0.433834	-0.383557	-0.589509	-1.14072	-0.914027	-0.026503	0.0040251	-0.713423	0.228707	0.384734	0.00242418	0.336226	-0.556621	2.28419	2.72536	2.63215	0.565255	-0.0814739	1.01679	-0.942835	-0.751004	-0.30677	-0.464462	-0.513934	-0.854068	-0.332974	-0.29085	-0.761468	FALSE	turquoise	Histidine phosphatase (branch 2) family protein
gene-QQG55_12620	-0.418359	0.352785	0.730718	0.0191987	0.414045	0.621337	0.636318	0.674755	0.864396	0.452479	0.268703	-1.06806	-1.04612	-1.08222	-0.0597398	1.61629	2.08456	1.96966	0.246725	1.33779	0.403081	-1.2406	-1.12995	-0.938796	-0.990697	-1.20685	-1.08934	-0.458909	-0.93377	-1.02943	FALSE	turquoise	putative membrane family protein
gene-QQG55_12625	0.469628	0.201672	0.199269	0.168799	0.0367967	0.191551	0.0904762	0.213519	0.716089	0.150644	0.401638	0.651059	-0.656142	-0.838936	-0.19472	2.02308	2.08068	2.36048	0.692686	0.756082	-0.0807268	-1.34822	-1.19097	-0.667196	-1.23032	-1.35465	-1.42467	-0.738763	-1.17044	-0.508403	FALSE	turquoise	putative integral membrane protein
gene-QQG55_12630	-0.474029	0.00608188	-0.537287	-0.351895	-0.390957	-0.0941828	-0.4231	-0.0523047	0.212079	-0.328167	-0.454976	-1.26196	-0.592476	-1.12489	-0.0337505	2.09459	2.52755	2.72541	0.818632	1.30053	0.467992	-1.03692	-0.698456	0.0635776	-0.362779	-0.224759	-1.3204	-0.413124	0.00377904	-0.043814	FALSE	turquoise	BTB/POZ domain family protein
gene-QQG55_12635	0.740936	-1.50523	-0.192984	0.0112073	0.289833	-0.458723	-0.236111	-0.779382	-0.146703	0.0332466	-0.0706253	0.41169	-0.440632	-1.3341	-0.448112	2.00963	2.28914	3.18355	0.028212	0.478188	-0.185705	-0.0524551	-0.894242	-0.572677	-0.273986	-0.0432521	-1.32675	-0.0294138	-0.407886	-0.0766625	FALSE	turquoise	Ion transport family protein
gene-QQG55_12640	0.948304	-0.650514	-0.390857	-0.146873	-0.861417	-0.424491	-0.243603	-0.0572936	0.115273	-0.708504	-0.119462	-1.09252	-0.465784	-0.741121	-0.2584	1.88405	2.38684	2.56522	1.25889	1.27194	0.544142	-0.584069	-1.18683	-0.180096	-0.308638	0.310764	-1.34906	-0.435543	-0.726312	-0.354043	FALSE	turquoise	BTB/POZ domain family protein
gene-QQG55_12650	-0.340745	0.572897	0.77255	0.469302	0.524205	1.13512	0.780843	0.891788	0.665633	0.825889	0.19701	-0.951938	-1.32373	-1.1262	-0.184444	1.43656	1.77879	2.10611	0.39124	0.537352	-0.507835	-0.892585	-0.978408	-0.679099	-0.552668	-0.682642	-1.05114	-0.793966	-1.49269	-1.5272	FALSE	turquoise	Glycosyl transferase 11 family protein
gene-QQG55_12660	-0.352285	0.0618913	-0.101061	-0.0431219	-0.0546026	0.163118	-0.082636	0.155972	0.100865	0.0241885	0.014349	-0.374752	-0.745975	-0.458945	0.210908	2.03728	2.42152	2.49315	1.32099	1.25648	0.212952	-0.269699	-1.08805	-1.16191	-0.985843	-0.667032	-0.999488	-0.877494	-1.12715	-1.08361	FALSE	turquoise	Ion transport family protein
gene-QQG55_12725	0.705722	0.385573	0.223984	0.522231	0.228285	0.614446	0.536612	0.452825	0.663767	0.449877	0.457185	0.318241	-0.449025	-0.415907	-0.357702	1.65461	2.09944	1.82519	0.636563	0.816628	-0.387242	-1.17215	-0.826541	-1.47226	-1.33025	-1.25948	-0.750971	-1.48222	-1.36054	-1.32689	FALSE	turquoise	Type I membrane glycoproteins cell-cell fusogen family protein
gene-QQG55_12730	-0.647697	-0.312718	-0.758291	-0.898195	-0.897087	-1.00825	-0.771786	-0.673317	-0.810566	-0.624573	-0.658759	-0.0895075	-0.278702	0.206566	0.0906023	2.27655	2.58149	2.7606	1.27879	0.937112	-0.27893	-0.302983	-0.268251	-0.275255	0.0265357	-0.0694028	-0.506114	-0.0938206	-0.111556	0.177515	FALSE	turquoise	Globin family protein
gene-QQG55_12745	-1.38168	-0.97548	-1.04402	-0.948012	-0.903663	-0.702615	-0.78699	-0.867287	-0.702055	-0.702657	-0.765687	-1.25789	-0.0457446	-0.409496	-0.275509	1.67089	2.2259	2.17316	0.610446	0.65077	0.821441	-0.591654	0.814354	0.967018	0.912035	0.970542	-0.309529	0.436562	0.0806923	0.336172	FALSE	turquoise	3'5'-cyclic nucleotide phosphodiesterase family protein
gene-QQG55_1275	-0.567972	-0.336692	-0.712089	-0.678817	-0.524986	-0.74888	-0.869082	-0.454787	-0.371156	-0.142562	-0.0683916	0.82769	0.627111	1.13658	-2.23094	0.589472	1.75105	1.96758	-2.60532	-0.134164	-0.093799	0.239253	0.642187	0.468747	0.261515	0.466853	-0.831448	0.16185	1.1694	1.06179	FALSE	turquoise	FtsJ-like methyltransferase family protein
gene-QQG55_12750	-0.710128	-0.64987	-0.467605	-0.683987	-0.369783	-0.435869	-0.4262	-0.415221	-0.431301	-0.489241	-0.557402	0.0101655	-0.707103	-0.62121	0.903825	2.00059	2.39073	2.5196	1.58839	1.80639	-0.120453	-0.643975	-0.834483	-0.369418	-0.386826	-0.423996	-0.751045	-0.0309673	-0.252608	-0.441003	FALSE	turquoise	hypothetical protein
gene-QQG55_12805	-0.308724	-0.383396	-0.283814	-0.517394	-0.565343	-0.599758	-0.55642	-0.449667	-0.500451	-0.549727	-0.518304	-0.529843	-0.35712	-0.527337	0.646561	2.32832	2.54025	2.4829	1.16032	1.9009	-0.383691	-0.61334	-0.595217	-0.425934	-0.675536	-0.555357	-0.124104	-0.139336	-0.325242	-0.574189	FALSE	turquoise	Cadherin domain family protein
gene-QQG55_12815	-0.72855	-0.0793986	-0.36545	0.037192	-0.589495	0.374106	0.573775	-0.0829196	-0.132206	0.0620975	-0.146859	-0.617373	-0.00727888	-0.347114	0.445331	1.72062	3.01798	2.34993	0.996575	1.18719	-0.800765	-0.838694	-0.717046	-0.74758	-0.473522	-0.325273	-1.41401	-0.445302	-0.89682	-1.00914	FALSE	turquoise	hypothetical protein
gene-QQG55_1285	0.545676	0.749806	0.34641	0.650473	0.471296	0.595582	0.478164	0.570899	0.638437	0.586878	0.645475	0.336576	0.179528	-0.00628622	-0.240206	1.30227	1.65589	1.48228	0.845598	0.916779	-0.757586	-1.53784	-1.35346	-1.11797	-1.10189	-1.13546	-1.71462	-1.23446	-1.40699	-1.39125	FALSE	turquoise	Reprolysin (M12B) zinc metalloprotease family protein
gene-QQG55_12850	-0.818487	0.764395	0.207861	0.192556	-0.272806	0.280627	-0.351464	0.585941	0.458558	-0.250524	-0.0895372	-1.86779	-1.07335	-0.45482	-0.244568	2.02899	2.0743	1.95857	-0.33034	0.730866	0.147811	-0.37697	0.377954	-0.388879	0.648149	0.620113	-2.34626	-0.642821	-1.30746	-0.260614	FALSE	turquoise	phenylalanine--tRNA ligase beta subunit
gene-QQG55_12905	-1.10621	-0.923554	-1.06601	-1.19566	-1.37248	-1.40568	-1.30106	-0.864295	-0.920767	-0.743968	-0.540458	-0.187307	-0.108702	0.330114	0.0644076	1.79813	2.18801	2.17742	0.814476	1.28212	0.4167	0.412851	0.258449	0.233354	0.407349	0.536644	0.0947383	0.137808	0.196835	0.386751	FALSE	turquoise	Chitin synthase family protein
gene-QQG55_12930	-1.87145	-0.558697	-1.33216	-1.41957	-1.44786	-1.00252	-0.938948	-0.701996	-0.883389	-0.525887	-0.394033	-0.520828	0.414505	0.894942	-0.940969	1.20199	1.82131	1.74765	0.340758	0.450006	0.648566	1.25305	1.05366	-0.153224	0.496969	0.840065	0.258302	-0.0257113	0.168237	1.12725	FALSE	turquoise	Choline/Carnitine o-acyltransferase family protein
gene-QQG55_1295	-0.257173	-1.7328	-0.972302	-1.0433	-1.5186	-1.28259	-1.35007	-1.00097	-0.427374	-0.777429	-0.344764	-0.634963	0.117875	0.131047	-0.102603	1.59324	1.84729	2.28807	0.323293	1.00545	0.187768	-0.415583	0.255652	0.735193	0.923228	0.756881	-0.0636987	0.403375	0.946594	0.409251	FALSE	turquoise	Unconventional myosin-Id
gene-QQG55_12960	-0.981935	-0.263157	-0.271662	-0.637014	-0.3916	-0.647829	-0.598601	-0.523912	-0.437177	-0.772387	-0.447636	-1.29024	-1.09604	-1.1869	0.408822	2.06997	2.28898	2.4733	1.45784	1.51705	-0.176735	-0.503511	-0.24312	0.080087	-0.230661	-0.393701	0.394991	0.229624	0.0673082	0.105842	FALSE	turquoise	hypothetical protein
gene-QQG55_12970	-0.397868	-0.27537	0.0511774	-0.232425	-0.292435	-0.232996	-0.278777	-0.0416826	-0.120322	-0.265984	-0.0902756	-0.427092	-0.742398	-0.974538	0.738759	2.14575	2.32457	2.42249	1.35841	1.67279	-0.265015	-1.06099	-0.86055	-0.372915	-1.08094	-1.2075	-0.455885	0.0896324	-0.34699	-0.780634	FALSE	turquoise	Doublecortin family protein
gene-QQG55_13005	1.17079	-0.609354	-0.287615	-0.287303	-0.45031	-0.50732	-0.457402	-0.274786	0.051997	-0.284359	0.0652432	0.332346	-0.0897808	0.0549143	0.0489224	2.15599	2.37636	2.6448	0.731536	1.37028	-0.358557	-0.733022	-1.04838	-0.813749	-0.608369	-0.562699	-1.01178	-0.926654	-0.898857	-0.792884	FALSE	turquoise	hypothetical protein
gene-QQG55_1305	-0.795849	-0.798356	-0.529876	-0.796445	-0.832127	-0.781887	-0.904017	-0.592541	-0.488836	-0.696769	-0.372119	-0.431828	-0.251149	0.596765	0.895453	1.97953	2.32599	2.47621	1.19177	1.92	-0.388406	-0.782818	-0.319431	-0.247406	-0.187222	-0.138143	-0.417443	0.074107	-0.137195	-0.569965	FALSE	turquoise	Serine carboxypeptidase family protein
gene-QQG55_13050	-1.32766	-1.01431	-0.652495	-1.14484	-0.436313	-0.770879	-0.865793	-1.15675	-0.730509	-1.11509	-0.877675	-1.5825	-0.551416	-0.74672	0.75937	1.74796	2.15095	1.5642	0.979668	0.895577	0.475233	0.308748	0.291617	0.859976	0.823085	0.741821	0.254679	0.858754	0.19891	0.0624014	FALSE	turquoise	hypothetical protein
gene-QQG55_13065	-1.54291	-0.693638	-0.382799	-1.25806	-0.716434	-0.680408	-0.872374	-0.563401	-0.271216	-0.848677	-0.762589	-1.72759	-0.901619	-0.0511898	0.546283	1.77199	2.17533	2.19182	0.96539	1.13245	0.532156	0.674563	-0.271475	-0.0690473	0.0210504	0.262352	-0.172668	0.104854	0.513937	0.893918	FALSE	turquoise	Gamma interferon inducible lysosomal thiol reductase (GILT) family protein
gene-QQG55_13080	-0.459181	-0.107267	-0.228801	-0.631336	-0.407052	-0.211562	-0.368742	-0.316418	0.236816	-0.364824	-0.101661	-0.63456	-0.617941	0.386991	0.17848	2.40258	2.79017	2.61597	0.81331	1.15129	-0.203609	-0.908516	-0.354301	-0.583345	-0.874247	-0.492794	-0.95029	-0.46246	-0.527217	-0.769489	FALSE	turquoise	putative integral membrane protein
gene-QQG55_13085	-1.40777	-0.689839	-0.728138	-1.12069	-0.787822	-0.857618	-0.863925	-0.940809	-0.658971	-1.1381	-1.22455	-1.49564	-0.686746	-0.415797	0.227356	1.34803	1.96924	1.67754	0.633246	0.816152	0.23419	0.233937	0.497615	0.909545	0.850998	0.628125	-0.169151	0.645634	1.01064	1.50332	FALSE	turquoise	putative integral membrane protein
gene-QQG55_13090	-1.48917	0.362459	-0.956851	-0.761025	-1.00803	-0.851135	-0.867747	-0.266671	0.083658	-0.684678	0.0359191	-0.495822	-0.858686	0.419437	-1.71613	1.36682	1.48697	1.7895	-1.88089	0.499542	1.03582	1.20932	0.623333	0.126369	0.258603	0.935237	0.242826	-0.698245	0.586203	1.47306	FALSE	turquoise	Arrestin (or S-antigen) N-terminal domain family protein
gene-QQG55_13095	-0.509152	-0.634054	-0.460288	-0.701567	-0.800611	-0.709231	-0.826288	-0.572359	-0.572698	-0.700331	-0.631988	-0.805305	-0.654524	-0.609524	1.03661	2.10923	2.35349	2.45235	1.59536	1.56811	-0.203844	-0.616099	-0.230399	-0.0183526	-0.134352	-0.232358	-0.257724	0.0825353	0.0199862	-0.33663	FALSE	turquoise	PDZ domain (Also known as DHR or GLGF) family protein
gene-QQG55_1310	-0.586992	-0.634453	-0.375781	-0.61896	-0.698095	-0.705616	-0.735093	-0.449722	-0.486457	-0.539802	-0.477413	-0.648086	-0.483536	-0.452288	0.766149	2.13179	2.40663	2.47344	1.52415	1.84163	-0.260559	-0.673386	-0.365321	-0.194909	-0.461185	-0.533964	-0.0318532	0.0967494	-0.204406	-0.622666	FALSE	turquoise	Serine carboxypeptidase family protein
gene-QQG55_13100	-0.643297	-0.625963	-0.477427	-0.577548	-0.723292	-0.591313	-0.725742	-0.340764	-0.472462	-0.504546	-0.431085	-0.794392	-0.623363	-0.584673	1.02552	2.20123	2.36407	2.57392	1.31862	1.66198	-0.196495	-0.757306	-0.456219	-0.159302	-0.301994	-0.364313	0.0435494	0.000318919	-0.248739	-0.588964	FALSE	turquoise	PDZ domain (Also known as DHR or GLGF) family protein
gene-QQG55_13105	-0.0241377	0.200747	0.273828	0.117814	0.213033	0.276823	0.0779573	0.267945	0.53549	0.152336	0.17905	-0.452346	-0.925012	-0.938139	0.250347	2.14043	2.15932	2.31803	0.828189	1.27381	0.0263047	-1.29519	-1.2177	-0.951657	-1.1123	-1.21019	-0.654782	-0.644258	-0.779961	-1.08577	FALSE	turquoise	hypothetical protein
gene-QQG55_13165	-0.187576	0.463826	0.364662	0.340417	0.0292853	0.452351	0.205378	0.496475	0.45042	0.27697	0.413301	-0.354112	-0.0641179	-0.289038	-0.455466	0.956579	2.92228	2.22754	0.846005	0.0056543	-0.516437	-0.670869	-0.884754	-0.707912	-0.483613	-0.281292	-2.3722	-1.1664	-1.58612	-0.431233	FALSE	turquoise	Aminotransferase class I and II family protein
gene-QQG55_13170	-1.22227	-1.18798	-0.540913	-1.17468	-0.935349	-0.862719	-1.01292	-1.03698	-0.801209	-0.954749	-0.929809	-1.14267	-0.767586	-0.829761	0.728067	1.37859	1.36313	1.94505	1.04721	1.5863	0.0811309	-0.044258	0.407736	0.963523	0.934848	0.781147	0.254195	0.450899	0.729642	0.792388	FALSE	turquoise	Trehalase family protein
gene-QQG55_13175	-0.673404	-1.35547	-0.140497	-1.00099	-0.150228	-0.665824	-0.61197	-0.429626	-0.589062	-1.01733	-0.577533	-0.158958	-0.497178	-0.286298	-0.0152854	2.00062	2.6987	2.7754	0.986182	1.07794	-0.0673051	0.0612952	-0.897661	0.0840946	-0.185577	-0.425838	0.139484	0.496493	-0.317252	-0.256925	FALSE	turquoise	Aminotransferase class I and II family protein
gene-QQG55_13180	-0.70251	-0.15937	-0.0203343	-0.501944	-0.378055	-0.304048	-0.302215	-0.375594	-0.026699	-0.130888	-0.0622246	0.390495	-0.412589	-0.297827	0.801183	2.27276	2.44187	2.64069	1.19735	1.25457	-0.627019	-0.575917	-0.747719	-0.779596	-0.834952	-0.912506	-0.991555	-0.73579	-0.605455	-0.514101	FALSE	turquoise	3-oxo-5-alpha-steroid 4-dehydrogenase family protein
gene-QQG55_1320	-0.0901539	0.346756	0.14182	0.692858	0.186317	0.454372	0.187727	0.52586	0.465471	0.404358	0.650003	-0.11067	-0.0524192	-0.332205	-0.776001	1.59365	1.97624	2.30285	0.854026	0.89654	-0.318459	-0.870172	-1.10089	-0.79249	-0.616845	-0.620116	-1.5573	-0.879791	-1.81467	-1.74668	FALSE	turquoise	Protein kinase domain family protein
gene-QQG55_13205	-0.165136	0.433857	0.210357	0.494052	0.356155	0.526841	0.270746	0.371626	0.497606	0.345838	0.181992	-0.602075	-1.11969	-1.02501	0.343885	1.82531	2.06763	2.27621	0.926059	1.15679	-0.215534	-1.09278	-1.19976	-0.962923	-0.908103	-1.00647	-0.885568	-0.669248	-1.02243	-1.41024	FALSE	turquoise	Protein tyrosine kinase family protein
gene-QQG55_13215	-0.400361	0.661635	-0.00296913	0.829886	0.112209	0.865817	0.59903	0.699908	0.832151	0.76474	0.983864	-0.60868	-0.112118	-0.192751	-0.87101	1.56795	1.64651	1.93081	-0.113628	0.677172	-0.434907	-0.818538	-0.765007	-0.8	-0.204335	-0.240855	-2.04679	-1.47638	-1.50672	-1.57664	FALSE	turquoise	hypothetical protein
gene-QQG55_13245	-0.926929	-0.301211	-0.081852	-0.0724149	-0.364687	-0.0190317	-0.296234	0.145824	0.206149	-0.0692951	0.121266	-0.993898	-0.754978	-0.732044	-1.11808	1.85106	3.93569	1.56889	0.21136	0.123868	-0.168903	-0.394095	0.0255804	0.184635	0.344282	0.390788	-1.15979	-0.189405	-0.789295	-0.677239	FALSE	turquoise	Exocyst complex component Sec6 family protein
gene-QQG55_1325	-1.20007	-1.15713	-0.777997	-1.2777	-1.03124	-1.19534	-1.02953	-1.14756	-1.10089	-1.03033	-1.16922	-1.24546	-0.26436	-0.0609687	0.419359	1.22519	1.49234	1.61063	0.709553	0.836958	0.383744	0.3174	0.682478	0.961004	0.758245	0.668573	0.576657	0.866271	1.21099	0.968398	FALSE	turquoise	PDZ domain (Also known as DHR or GLGF) family protein
gene-QQG55_1330	-1.18023	-0.409408	-0.421285	-0.677395	-1.35568	-0.907071	-1.08641	-0.454638	-0.470142	-0.492019	-0.174172	0.477654	-0.180773	0.585265	-1.52987	1.70613	2.50702	2.86379	-0.0270177	0.798059	0.0345406	-0.286694	0.183724	0.071513	0.394401	0.331934	-0.860381	0.0661768	0.366932	0.126038	FALSE	turquoise	CD36 family protein
gene-QQG55_1350	-0.240031	-1.11764	-0.229141	0.328525	-0.232832	0.424987	0.470031	-0.123069	0.115507	-0.517085	0.253289	-0.999317	0.0608316	-0.390125	-1.32394	1.07686	2.41568	1.6083	0.373779	0.43282	-0.219325	-0.320179	-0.273492	0.968043	1.2427	1.12718	-2.83727	-0.171132	-1.07776	-0.826191	FALSE	turquoise	C2 domain family protein
gene-QQG55_1355	-0.293754	-0.34336	0.020848	0.1768	-0.150589	0.0499803	-0.0696105	0.100803	0.057111	-0.0313578	0.157362	-0.562055	-0.104273	-0.303601	-0.220633	1.98048	2.53464	2.67677	1.01733	1.16808	-0.582469	-0.606711	-0.798721	-0.341121	-0.296623	-0.311026	-1.34805	-0.604714	-1.67529	-1.29624	FALSE	turquoise	Dihydrouridine synthase (Dus) family protein
gene-QQG55_13560	-0.454445	0.130406	0.40281	0.543571	0.24699	0.914437	0.333178	0.71439	0.669507	0.584788	0.443262	-1.13586	-0.878015	-0.675735	0.303039	1.6099	1.84182	1.82229	1.08753	0.882536	-0.0892447	-0.693863	-0.858088	-0.877756	-0.339009	-0.376201	-1.70464	-1.1419	-1.72825	-1.57744	FALSE	turquoise	Rapamycin-insensitive companion of mTOR N-term family protein
gene-QQG55_13595	-0.40326	-0.333989	-1.03281	0.113216	-0.347752	0.135685	-0.0375598	-0.411491	0.0974524	0.462212	0.514119	0.353958	0.3234	1.14033	-1.09901	1.62101	1.78528	2.16679	-0.187443	0.861555	0.404576	0.635672	0.138995	-0.887833	-0.00246307	0.536324	-2.18813	-1.56452	-1.49914	-1.29518	FALSE	turquoise	Kinesin motor domain family protein
gene-QQG55_1360	-0.547764	0.326373	0.22299	-0.170635	-0.229523	0.158742	-0.0741036	0.17097	0.27411	0.0796392	0.00587779	-1.34336	-1.20932	-1.03506	0.501469	2.03368	2.31404	2.5118	0.792039	1.64659	-0.258884	-1.03515	-0.798707	-0.562952	-0.825909	-0.77816	-0.610884	-0.388143	-0.545153	-0.624613	FALSE	turquoise	Ephrin family protein
gene-QQG55_13645	-0.48094	0.398107	0.0784991	0.323439	0.0676714	0.35675	0.180122	0.0300837	0.370632	-0.0571444	-0.268008	-0.802149	-0.945656	-0.432293	0.266876	2.70378	2.58134	2.06555	-0.122124	1.39062	-0.597011	-0.9831	-0.738777	-0.842206	-0.704244	-0.748837	-1.06168	-0.70197	-0.637019	-0.690315	FALSE	turquoise	Fork head domain family protein
gene-QQG55_1365	-0.234049	-0.601139	0.100573	0.185839	-0.279944	-0.115999	-0.235117	-0.0384482	0.183347	-0.0893349	0.127508	-0.309187	-0.156801	-0.280817	-0.485648	1.85481	2.70754	2.60754	1.22903	1.27188	-0.200188	-0.677204	-1.01639	-0.544321	-0.320606	-0.362796	-1.2104	-0.49802	-1.22395	-1.3877	FALSE	turquoise	Protein kinase domain family protein
gene-QQG55_13700	0.195276	-0.366673	0.00716952	-0.316864	-0.235988	-0.507032	-0.285387	-0.566004	-0.359708	-0.287367	-0.288702	-0.569782	-0.768105	0.193011	0.469737	2.11385	2.35382	2.40352	1.4871	1.7633	-0.66973	-0.574452	-0.481565	-0.719181	-0.835451	-0.694458	-1.53214	-0.0596793	-0.402942	-0.465578	FALSE	turquoise	ZIP Zinc transporter family protein
gene-QQG55_13780	-1.58951	-0.169389	-1.02016	-0.622405	-0.675411	0.0227157	-0.290372	-0.664863	-0.288485	-0.728041	-0.581529	-0.844657	-0.828315	-0.175991	-0.0703578	1.6583	2.18722	2.43343	0.984817	0.438537	0.732183	0.16508	0.36819	0.497945	1.02763	1.13386	-1.6989	-0.251452	-0.829734	-0.320321	FALSE	turquoise	PH domain family protein
gene-QQG55_1380	-0.723455	-0.349023	-0.0959155	0.188445	-0.0878356	0.243211	0.397898	0.232263	0.180234	0.155351	0.0906457	-1.18633	-0.737697	-0.538739	-0.204288	2.11249	2.46826	2.56167	0.818855	0.765471	-0.0212938	-0.59303	-0.995497	-0.258187	0.0184349	-0.020235	-1.72857	-0.476272	-1.44494	-0.771915	FALSE	turquoise	hypothetical protein
gene-QQG55_13800	-0.819659	-0.958933	0.0328264	-0.198354	-0.403634	0.256898	0.0986198	-0.180703	0.00975767	-0.108252	-0.178165	-0.498354	-0.445363	-0.122537	-0.0640298	1.97653	2.85941	2.68604	0.806486	1.18388	-0.426104	-0.46345	-0.852957	-0.379131	-0.0345057	-0.185475	-1.25198	-0.310727	-1.34113	-0.686992	FALSE	turquoise	putative integral membrane protein
gene-QQG55_1385	-0.576217	-0.0464436	0.0775243	-0.490395	-0.223675	0.0626779	-0.122082	0.179236	0.322365	-0.060195	-0.23523	-0.90676	-0.958825	-0.576355	0.340086	2.18014	2.33513	2.62003	1.06967	1.5698	0.207382	-0.798371	-0.653959	-0.830606	-0.781301	-0.606548	-0.956299	-0.592627	-0.927069	-0.621078	FALSE	turquoise	Sarcoglycan complex subunit family protein
gene-QQG55_13860	-0.659412	-0.192561	-0.605807	-0.4189	-1.10513	-1.00667	-0.782687	-1.15806	-0.757439	0.0998001	0.500201	0.715891	0.834789	1.78575	-2.9519	0.512113	1.40909	1.52688	-0.562646	-1.11593	0.683106	0.809576	0.762847	-0.296585	0.19712	0.663715	0.617327	0.0948659	-0.495602	0.896258	FALSE	turquoise	hypothetical protein
gene-QQG55_1390	-0.0182895	0.667742	0.606698	0.594839	0.34584	0.668603	0.39255	0.704108	0.726992	0.49209	0.50512	-1.52798	-1.36016	-1.26799	0.309853	1.55891	1.72048	1.92238	0.794714	1.21168	-0.781598	-1.29516	-1.12933	-0.823804	-0.919812	-1.0207	-0.753341	-0.684814	-0.772445	-0.867181	FALSE	turquoise	putative integral membrane protein
gene-QQG55_1395	0.403987	-0.544608	-0.0613028	0.108036	0.0307993	-0.0123368	-0.0910111	-0.0637503	0.087524	-0.109163	0.120932	-0.269438	-0.395784	-0.360591	0.788947	1.87997	2.25866	2.49402	1.01831	1.58306	-0.21582	-1.28181	-0.745562	-0.994652	-0.96246	-1.03693	-0.606705	-0.544244	-0.988761	-1.48932	FALSE	turquoise	CAP-Gly domain family protein
gene-QQG55_13960	-0.657979	0.00187958	0.759596	0.441495	0.925766	1.2399	0.719619	0.442379	0.282328	0.156083	-0.142685	-1.49282	-1.3742	-1.17036	0.253667	1.0544	2.22803	2.11355	0.753803	0.266783	0.102083	-0.475606	-1.30176	-0.220404	-0.278072	-0.153539	-1.63172	-0.472102	-1.01977	-1.35032	FALSE	turquoise	3'-5' exonuclease family protein
gene-QQG55_14055	-0.732848	-0.0526235	0.214218	-0.0919351	-0.114686	0.264323	0.122924	-0.0910979	0.174355	-0.140869	-0.220526	-0.688506	-0.933505	-0.892942	0.164047	1.97883	2.45105	2.31686	1.4117	1.64042	0.277142	-0.977337	-0.790329	-0.719948	-0.704957	-0.727396	-1.30314	-0.504133	-0.566797	-0.762292	FALSE	turquoise	Emopamil binding family protein
gene-QQG55_14080	0.0683333	-0.440904	0.0557826	-0.343853	-0.356618	0.000197092	0.34262	-0.295544	0.163792	-0.0454907	-0.185116	-0.695194	-0.583951	-0.502971	-0.456198	2.28445	2.76604	2.48679	0.739813	1.5115	-0.356946	-0.790114	-0.534608	-0.751978	-0.520339	-0.201478	-1.24618	-0.793749	-0.930537	-0.387535	FALSE	turquoise	WD repeat domain-containing protein 83
gene-QQG55_1420	-0.904253	-0.363047	-0.556663	-1.28797	-1.51628	-0.557681	-0.959234	-0.917119	-0.338157	-0.52202	-1.04121	-1.88249	-1.38882	-0.526897	0.335909	1.96327	1.30347	1.04665	0.131636	1.00547	0.890864	0.207609	0.6132	0.634901	0.577427	0.433876	-0.0709997	1.12758	1.33464	1.22634	FALSE	turquoise	hypothetical protein
gene-QQG55_1425	-0.944148	-0.241177	-0.768735	-1.42427	-1.36148	-1.58041	-1.19353	-1.12488	-0.980831	-1.10805	-0.798522	-0.290383	-0.21518	-0.0787168	-0.393538	1.47523	1.978	2.07821	0.263041	0.953512	0.536676	0.503175	0.0709677	0.601809	0.438835	0.570725	0.656886	0.630643	1.10115	0.645	FALSE	turquoise	START domain family protein
gene-QQG55_1430	-1.26708	-1.29299	-1.00145	-1.16195	-1.10005	-1.2401	-1.22465	-1.01515	-1.08261	-1.23387	-1.1276	-1.12992	0.223031	0.141825	0.425899	1.00461	1.34543	1.57367	0.42564	0.888018	0.577623	0.782943	0.826167	0.920619	0.929376	0.832984	0.615557	0.978281	0.666008	0.71974	FALSE	turquoise	Calcineurin-like phosphoesterase family protein
gene-QQG55_14345	-0.952291	0.723302	0.444707	0.389389	0.299256	0.289847	0.144613	0.936825	0.810972	0.588594	0.945731	0.501844	-0.261048	0.47598	-0.00235858	1.12192	1.19147	1.41145	0.569406	0.819798	1.36343	-1.3916	-1.46696	-1.41595	-0.931904	-1.75561	-0.810024	-1.20317	-1.37545	-1.46219	FALSE	turquoise	ZIP Zinc transporter family protein
gene-QQG55_14355	-1.23331	0.247534	0.0848759	-0.20908	0.645175	1.13714	1.0159	0.447691	0.595806	0.427138	-0.152581	-1.72653	-1.11889	-0.410058	-0.309767	2.05248	1.67782	2.37696	0.0562443	0.645806	0.120003	-0.627168	-0.34388	-0.609794	-0.454373	-0.151483	-1.59906	-0.943742	-1.2377	-0.40316	FALSE	turquoise	Rapsyn N-terminal myristoylation and linker region family protein
gene-QQG55_14370	-0.639616	0.705686	-0.246442	0.182943	-0.26416	-0.0208752	-0.0741081	0.161354	0.0374571	-0.0503669	0.0924722	-1.10435	-0.886409	-0.578093	-0.566305	2.03486	2.3521	2.51996	0.637394	1.01513	-0.235462	-0.71487	-0.229526	-0.0153459	0.204838	0.233646	-2.06036	-0.42537	-1.52692	-0.539269	FALSE	turquoise	C2H2-type zinc finger family protein
gene-QQG55_14380	-0.762272	-0.329119	-0.354848	-0.574945	-0.662246	-0.500391	-0.486743	-0.4512	-0.277128	-0.464115	-0.467151	-0.400321	-0.603781	-0.678152	0.56531	2.38139	2.56118	2.36311	1.16355	1.72704	0.0158976	-0.709044	-0.6773	-0.318031	-0.640351	-0.713386	0.421623	-0.0659914	-0.40892	-0.653674	FALSE	turquoise	hypothetical protein
gene-QQG55_14385	-0.112871	-0.508866	-0.541203	-0.831108	-0.876114	-0.93438	-0.789358	-0.633516	-0.626779	-0.57402	-0.457503	0.123048	-0.626393	-0.360913	-0.000817264	2.19958	2.5351	2.56165	1.18598	1.79486	-0.218122	-0.260371	-0.281168	-0.171282	-0.250661	-0.145564	-0.903419	-0.122703	-0.110851	-0.0622429	FALSE	turquoise	Amino acid permease family protein
gene-QQG55_14390	-0.546781	-0.848369	-0.675221	-0.804045	-0.948356	-0.787839	-0.764047	-0.591836	-0.345808	-0.535393	-0.250763	-0.513034	-0.428162	-0.189347	0.854595	2.17217	2.48202	2.73749	0.934268	1.44401	0.332401	0.0566262	-0.212778	-0.482121	-0.41777	0.0405816	-0.627778	-0.280104	-0.557973	-0.246647	FALSE	turquoise	Two pore potassium channel protein sup-9 domain protein
gene-QQG55_14395	-1.26815	-0.66006	-0.37336	-1.18872	-0.700812	-1.21714	-0.967541	-0.264909	-0.238843	-0.683687	-0.356694	-1.04736	-0.904901	-0.668379	0.832607	2.13121	1.97968	0.661424	0.757751	2.19854	0.596262	-0.221091	-0.940368	-0.158532	-0.0460398	-0.265368	1.48862	0.363946	0.60323	0.558706	FALSE	turquoise	hypothetical protein
gene-QQG55_14400	0.70145	-0.128001	0.319104	0.212729	0.202136	-0.025729	0.16472	0.292219	0.360146	0.38827	0.499584	0.947222	0.203592	0.400482	-0.335139	1.63288	2.00693	2.08435	0.060062	1.11439	-0.0940278	-1.49059	-1.55148	-1.09165	-1.14348	-1.30976	-0.696997	-0.906097	-1.27253	-1.54477	FALSE	turquoise	Neprilysin-2
gene-QQG55_14405	0.0795242	-0.306307	-0.353112	-0.548353	-0.761104	-0.680924	-0.600165	-0.24115	-0.296768	0.0526821	-0.340267	1.03203	-0.435536	0.0646149	0.480841	1.98737	2.47146	2.59266	0.85904	1.58608	-0.157114	-0.889355	-1.06878	-0.663485	-0.780515	-0.657147	-0.219255	-0.432257	-0.756486	-1.01822	FALSE	turquoise	7 transmembrane receptor (rhodopsin family) protein
gene-QQG55_14440	-1.14712	-1.13858	-0.7979	-1.157	-1.10147	-1.16187	-1.13935	-0.966374	-0.910921	-1.00412	-0.86897	-0.966286	-0.254289	-0.3569	0.45204	1.67256	1.79464	2.16996	0.896645	0.966621	-0.101865	0.393294	0.314098	0.73357	0.62592	0.417686	0.420509	0.639954	0.916735	0.658788	FALSE	turquoise	Protein kinase domain family protein
gene-QQG55_14450	-1.11374	-0.0807753	-0.0932457	-0.162391	0.060715	-0.177928	-0.111544	-0.00582636	0.405297	-0.466911	0.113448	-1.37318	-1.1578	-1.39301	-0.014898	2.11255	2.62662	2.06362	1.24792	0.947242	0.539637	-0.952134	-0.652419	0.0267779	-0.301416	-0.537228	-1.40301	-0.19022	0.131346	-0.0874883	FALSE	turquoise	PFU (PLAA ubiquitin binding) family protein
gene-QQG55_14465	-0.699175	-0.722956	-0.539913	-0.834646	-0.815734	-0.895133	-0.789644	-0.473373	-0.405668	-0.555067	-0.400418	-0.983706	-0.416958	-0.481414	0.709332	2.10659	2.33585	2.59164	1.362	1.64397	0.265519	-0.280686	-0.553574	-0.249712	-0.448009	-0.413366	0.115215	-0.0216805	0.141952	-0.29124	FALSE	turquoise	Peroxidase mlt-7 heavy chain
gene-QQG55_14495	0.107621	0.295728	0.548395	0.492195	-0.0195411	0.521879	0.3271	0.454651	0.517164	0.56488	0.548036	0.0483053	0.262988	0.205996	-1.22046	1.4868	1.67557	1.3553	0.876136	1.16827	-0.313845	-0.705943	-0.779609	-0.646897	-0.328068	-0.383309	-2.77408	-0.946139	-2.02347	-1.31566	FALSE	turquoise	Divergent CRAL/TRIO domain family protein
gene-QQG55_14560	-2.66412	0.286529	-0.168473	-0.864285	-0.918951	-0.402359	-0.787179	-0.257945	-0.138149	-0.406952	-0.331284	-1.82974	-0.929291	-0.600243	0.136486	0.554947	1.45632	2.07098	-0.866472	0.4158	0.999532	0.861087	0.717495	0.227364	-0.139633	0.450455	0.20183	0.00878709	1.46378	1.45369	FALSE	turquoise	Alpha/beta hydrolase family protein
gene-QQG55_14565	-0.626217	-0.719067	-0.683697	-1.14478	-0.626512	-0.767529	-0.835341	-0.559274	-0.43824	-0.239144	-0.742643	-0.57235	-0.733929	-0.125851	0.286429	1.96806	2.25111	2.80799	1.324	1.69872	-0.23134	-0.453263	-0.196056	-0.113227	-0.261138	-0.405571	0.195386	-0.230533	-0.383199	0.557197	FALSE	turquoise	hypothetical protein
gene-QQG55_14570	-0.796984	1.08063	0.387505	0.565833	0.455417	0.555485	0.464449	0.382888	0.503826	0.524787	0.187188	-1.85742	-1.71207	-1.01021	0.639945	1.24516	1.58875	1.45443	1.48761	1.34951	-0.314473	-1.23247	-0.625668	-0.440152	-0.479305	-0.497942	-1.66156	-0.564699	-1.03576	-0.64468	FALSE	turquoise	hypothetical protein
gene-QQG55_14590	-1.07323	-0.804119	-0.997486	-0.693184	-1.42145	-1.02046	-1.07369	-0.714526	-0.474996	-0.822354	-0.676263	-1.31575	0.229947	0.390861	-0.233989	1.80957	2.05171	2.24801	0.917254	1.43603	0.0559898	0.923556	0.717128	-0.102527	0.21777	0.542317	-0.454999	-0.216819	0.0802897	0.475391	FALSE	turquoise	Sodium- and chloride-dependent betaine transporter
gene-QQG55_1460	0.181565	0.736033	0.418137	0.187331	0.34458	0.71987	0.657197	0.800343	0.746897	0.515691	0.451276	-0.955669	-0.932874	-0.858816	-0.64894	1.6756	1.74373	1.87263	0.51463	0.759095	0.213012	-0.495489	-1.09221	-0.821591	-0.616283	-0.485548	-2.42807	-1.32397	-1.21627	-0.661888	FALSE	turquoise	Protein kinase domain family protein
gene-QQG55_14610	-0.622794	-0.404327	-0.409036	-0.806549	-1.14773	-1.03673	-1.10573	-0.333512	-0.247738	-0.176874	-0.0955485	-0.795183	-0.655589	-0.00364701	-0.150023	1.95144	2.69818	3.14437	0.374729	0.625974	0.163895	0.0779151	-0.340713	0.209945	-0.127204	0.0273405	-0.833065	-0.398385	0.0331443	0.383447	FALSE	turquoise	hypothetical protein
gene-QQG55_14615	0.116607	0.0427675	-0.0546654	0.917888	0.226472	0.724695	0.411365	0.660486	0.77727	0.786232	0.874806	0.289868	0.304325	0.107969	-0.658909	1.37041	2.21672	1.56611	-0.558835	0.591258	-0.220687	-1.2219	-1.15606	-0.883087	-0.385789	-0.443724	-1.93722	-1.38093	-1.64945	-1.43399	FALSE	turquoise	Rab-GTPase-TBC domain family protein
gene-QQG55_1470	-0.757955	-1.09069	0.162488	-0.416129	0.350667	0.00455146	0.041723	-0.00440767	0.0989286	-0.513924	-0.653769	-0.579319	-1.49589	-0.422895	0.48653	2.173	2.28606	2.45188	1.19751	1.46519	0.13468	-0.658101	-0.826447	-0.428267	-0.5981	-0.440354	-0.559295	0.270167	-0.743345	-0.934475	FALSE	turquoise	hypothetical protein
gene-QQG55_1475	-1.06189	-0.799952	-0.610832	-0.915954	-0.943979	-0.944967	-0.925425	-0.662171	-0.919709	-0.957464	-0.711078	-0.871765	-0.259967	-0.739035	1.27789	1.96032	1.70832	2.27492	1.34863	1.64747	-0.20943	-0.276727	-0.473536	0.386296	0.118221	-0.0146129	0.533614	0.357064	0.198668	0.487087	FALSE	turquoise	hypothetical protein
gene-QQG55_1480	0.601113	0.515244	0.508522	0.669108	0.6989	0.547861	0.766929	0.461329	0.711137	0.48636	0.544541	0.292651	0.184039	-0.0392693	-0.0881671	1.44426	1.45741	1.46897	0.382318	1.13497	-0.69189	-1.51734	-1.55013	-1.40503	-1.3507	-1.53575	-0.76268	-1.21191	-1.29291	-1.42987	FALSE	turquoise	hypothetical protein
gene-QQG55_14880	-1.33569	-0.474053	-0.611545	-0.716239	-0.457203	-0.3899	-0.62961	-0.48932	-0.269248	-0.297799	0.0521522	-0.791466	-0.055773	1.15049	1.96015	2.29318	2.78509	-0.442442	0.76285	1.25999	0.150428	0.504585	0.207924	-1.02195	-0.643259	-0.495037	-0.611717	-0.996891	-0.583955	0.186248	FALSE	turquoise	hypothetical protein
gene-QQG55_1490	-0.945046	0.156045	0.282102	-0.0761024	0.332702	0.446634	0.231041	0.460116	0.536617	-0.000924513	0.199248	-1.04671	-0.96851	-1.13613	0.452401	1.80386	2.14427	2.33458	1.00482	1.18715	0.48175	-1.31308	-1.08699	-0.717622	-0.959825	-1.02616	-0.804106	-0.294592	-0.643068	-1.03448	FALSE	turquoise	Fatty acid hydroxylase family protein
gene-QQG55_14960	0.665702	0.973269	0.681587	0.873352	0.282922	0.975726	0.793632	0.735765	0.824745	0.682149	0.711057	-1.07944	-1.1398	-1.30479	-0.446354	1.29795	1.37703	1.53546	-0.00578116	1.23247	-0.717789	-1.03859	-1.64024	-1.30667	-0.973006	-1.14639	-0.351069	-0.46017	-0.857227	-1.17551	FALSE	turquoise	hypothetical protein
gene-QQG55_14985	-0.697761	-0.946842	-0.601335	-0.77046	-0.388089	-0.603841	-0.563216	-0.679021	-0.750789	-0.657108	-0.555352	-0.802326	-0.437653	-0.385614	-0.509379	2.2657	2.73564	2.54511	0.558267	1.20665	-0.202118	-0.300393	0.24705	0.502766	0.625512	0.610613	-0.750506	-0.192853	-0.357126	-0.145528	FALSE	turquoise	Adenylate and Guanylate cyclase catalytic domain family protein
gene-QQG55_14990	-0.264514	0.0196873	0.0814484	0.536376	0.122538	0.759378	0.734349	0.259913	0.597884	0.733868	0.675935	-0.187472	0.264414	0.222994	-0.610485	1.30452	1.90337	1.9373	0.660101	-0.0734399	-0.551022	-0.465365	-0.386463	-0.517698	-0.0957874	-0.0449302	-2.5248	-1.50044	-1.87604	-1.71562	FALSE	turquoise	Vacuolar protein sorting-associated protein 35
gene-QQG55_1505	-0.424201	-1.38252	-0.513997	-0.594053	-0.81144	-0.684046	-0.698082	-0.428898	-0.157219	-0.365107	0.00745503	-0.702199	-0.256369	-0.190958	-0.133819	1.95804	2.82045	3.02608	0.744875	0.850087	-0.450605	-0.600064	-0.167141	0.198523	0.309319	0.214789	-0.518544	-0.117776	-0.534525	-0.398058	FALSE	turquoise	hypothetical protein
gene-QQG55_15060	-1.09776	0.295666	-0.346401	0.334561	-0.137863	0.205053	0.14622	0.166533	-0.00214688	0.374938	0.246067	-1.26515	-0.395701	-0.297818	-0.313517	1.97706	2.45971	2.36398	0.674072	1.17147	-0.387517	-0.596331	-0.450268	-0.232505	0.135165	0.0341341	-1.90544	-0.858507	-1.31714	-0.980549	FALSE	turquoise	ELAV/HuD splicing factor family protein
gene-QQG55_15065	-1.61295	-0.589759	-0.190744	-1.20085	-0.562306	-0.660566	-0.660021	-0.66475	-0.701034	-0.50945	-1.241	0.546688	-1.16623	-0.423546	0.219466	2.03918	2.68333	2.37772	-0.0670032	0.45853	0.113634	0.303769	0.045328	0.248549	-0.308969	-0.452804	0.235565	0.533545	0.604755	0.601914	FALSE	turquoise	hypothetical protein
gene-QQG55_1510	-1.38642	-0.379569	0.137333	0.366158	0.560232	0.636676	0.0441575	0.0164198	0.0405446	-0.516082	0.0192193	-1.21122	-0.41164	-1.06595	-0.779892	1.52461	2.22477	2.6857	-0.206709	-0.0662408	-0.403695	-0.0791385	-0.280234	0.659887	0.705906	0.561053	-1.9086	0.655352	-1.14861	-0.994021	FALSE	turquoise	MOZ/SAS family protein
gene-QQG55_15195	-0.996348	0.262393	0.856468	0.335182	0.281929	0.91075	0.852756	0.350879	0.51992	0.215825	-0.161297	-1.68421	-1.26612	-1.23707	-0.114219	1.14767	2.27572	2.22198	0.721359	0.506203	0.069475	-0.415505	-0.793529	-0.279038	-0.124476	0.0351609	-1.10045	-0.385899	-1.40433	-1.60117	FALSE	turquoise	Caspase domain family protein
gene-QQG55_1520	1.25972	0.0814661	0.446683	0.29164	-0.117235	0.179049	0.224991	0.362365	0.726501	0.224414	0.674903	0.133012	-0.341871	-0.164407	-0.101937	1.59334	2.08396	2.17403	0.417091	0.981602	-1.15796	-1.6484	-1.1489	-1.05977	-0.751029	-0.849989	-1.30871	-0.954283	-1.11966	-1.13062	FALSE	turquoise	Glycosyltransferase 92 family protein
gene-QQG55_1525	-1.08791	-1.14892	-0.887564	-1.16977	-1.20123	-1.14497	-1.21608	-1.01995	-1.12414	-1.20569	-0.962668	-1.11932	0.0887095	-0.24716	0.299286	1.09479	1.50004	1.78777	0.513895	0.610552	0.399075	0.346225	0.824334	1.04516	1.11115	0.95896	0.418989	0.710155	0.615457	1.21084	FALSE	turquoise	hypothetical protein
gene-QQG55_15280	-0.965959	-0.414254	-0.0209365	-0.225326	-0.213111	0.587196	0.425396	0.959985	1.11623	0.444691	0.689317	-1.87806	-1.6806	-1.06378	0.451491	0.593288	1.21823	1.91802	0.96116	1.64501	1.54857	-0.397981	-1.17981	-0.375225	-0.516215	-0.733724	-0.901613	-0.578829	-1.23586	-0.177301	FALSE	turquoise	Trehalase family protein
gene-QQG55_15315	-0.239881	-1.4355	-1.19046	-0.492586	-1.22247	-0.992131	-0.380108	-1.00731	-0.578908	-0.154152	0.0493852	0.471716	0.708164	1.16076	-1.3255	1.14337	1.54211	2.25072	-0.813098	-0.0395349	0.59976	0.858894	0.989115	0.171967	0.88992	1.24687	-1.49481	-0.257793	-0.978442	0.519939	FALSE	turquoise	NAB conserved region 2 (NCD2) family protein
gene-QQG55_1540	-0.586839	-0.0257931	-0.252078	0.233759	-0.788466	-0.230847	-0.110928	0.0392197	0.179875	0.126635	0.230244	-0.276275	-0.396136	-0.065795	-0.746461	2.16136	2.60914	2.69536	0.93658	0.939668	-0.284239	-0.672594	-0.524444	-0.498625	-0.199472	-0.00823282	-1.56497	-0.989159	-1.13824	-0.792251	FALSE	turquoise	Glycosyl transferases group 1 family protein
gene-QQG55_1545	-0.61143	-0.0625734	0.0779666	-0.397432	-0.138321	-0.00349133	0.171374	0.0112665	0.106874	-0.00929923	-0.131003	-0.921743	-1.17682	-0.90764	0.648341	2.10364	2.26121	2.36377	1.58468	1.41713	0.0668466	-0.982438	-0.816388	-0.77808	-0.991269	-0.881193	-0.302277	-0.375152	-0.394635	-0.931917	FALSE	turquoise	BTB/POZ domain family protein
gene-QQG55_1550	-1.4657	-0.918563	-0.513642	-0.873165	-0.204418	-0.68067	-0.258978	-0.808441	-1.09965	-0.916706	-0.943141	-0.528977	-0.565793	-0.822282	-0.393618	1.96548	2.15601	2.37372	1.37806	1.15312	-0.183399	-0.243335	-0.0987918	0.325683	-0.0943672	-0.262254	0.409961	0.505924	0.740823	0.867117	FALSE	turquoise	hypothetical protein
gene-QQG55_15600	-0.879352	-0.588066	-0.495452	-0.879564	-0.729794	-0.837599	-0.627418	-0.867926	-0.461976	-0.808754	-0.673969	-0.678632	-0.620101	-0.358095	0.19111	2.18016	3.01208	2.48968	0.325404	1.21579	0.0605681	-0.162542	-0.186818	0.134273	0.158561	0.152089	-0.544057	0.307301	0.132002	0.0410883	FALSE	turquoise	Paired box' domain family protein
gene-QQG55_15620	-0.868861	-0.60495	-0.266006	-0.106202	-0.037341	0.0573913	-0.28673	0.0109896	0.286044	-0.183648	0.00483489	-1.12384	-0.5888	-0.848338	0.092172	2.39713	2.1054	2.68303	0.967638	1.36926	0.900744	-0.721734	-0.661095	-0.492566	-0.319696	-0.578742	-0.639503	-0.691966	-0.852469	-1.00214	FALSE	turquoise	Amino acid permease family protein
gene-QQG55_15625	-0.672196	-0.404206	-0.41664	-0.241265	-0.586499	-0.407872	-0.459462	-0.325484	-0.167726	-0.354151	-0.445412	-0.762608	-0.430347	-0.546656	0.0415228	2.23599	2.59143	2.51561	1.88303	1.40264	0.0232074	-0.642219	-0.479454	-0.52003	-0.419404	-0.365315	-0.556836	-0.361859	-0.40565	-0.722132	FALSE	turquoise	Amino acid permease family protein
gene-QQG55_1565	-0.489979	-1.00258	-0.442057	-0.753588	-0.731604	-0.751164	-0.763989	-0.530837	-0.569921	-0.622232	-0.506941	-0.452735	-0.372673	-0.564744	0.829287	2.16887	2.38872	2.45429	1.41564	1.83879	-0.142752	-0.375128	-0.490366	-0.0852828	-0.290288	-0.404098	-0.279689	0.0647325	-0.318323	-0.219366	FALSE	turquoise	putative vesicular glutamate transporter eat-4
gene-QQG55_15670	-0.941076	-0.94544	-0.492408	-0.825648	-0.325233	-0.256346	-0.528931	-0.266423	-0.342796	0.0198456	-0.356444	-0.783909	-0.281799	-0.424838	-0.226454	2.34576	3.01941	1.64828	1.04369	2.06672	0.445047	-0.267597	-0.29615	-0.599635	-0.735181	-0.239707	-0.179186	-0.49727	-0.462236	-0.314048	FALSE	turquoise	hypothetical protein
gene-QQG55_1570	-0.037885	0.59073	0.272846	0.76068	0.496659	0.684389	0.593317	0.307808	0.355341	0.571431	0.566116	-0.51539	0.106936	-0.115677	-0.295708	1.44579	2.00509	2.02392	0.51166	0.937836	-1.06669	-1.14002	-1.05702	-0.862892	-0.448165	-0.571052	-1.83149	-1.30528	-1.51294	-1.47032	FALSE	turquoise	hypothetical protein
gene-QQG55_15715	-0.641724	0.108818	-0.113046	0.0586618	-0.0868121	0.263833	0.160312	0.109376	0.299467	0.269628	0.280392	0.143036	-0.226606	0.468446	-0.121353	1.97431	2.28138	2.1618	0.407853	0.887383	0.58094	-0.0360225	-0.452728	-1.46838	-0.711221	-0.398772	-1.86983	-1.36909	-1.64152	-1.31853	FALSE	turquoise	Protein-tyrosine phosphatase family protein
gene-QQG55_1590	-1.76018	0.377971	-0.288195	-0.314219	-0.463444	-0.799628	-1.10489	-1.63172	-1.90877	0.696079	-0.88086	1.83963	1.43386	0.321604	-0.969453	0.406641	1.41011	1.47083	-0.55206	0.121235	1.30124	-1.01252	0.641402	-0.42162	0.680424	0.203435	0.936969	-0.152767	0.123332	0.295578	FALSE	turquoise	LBP / BPI / CETP family C-terminal domain protein
gene-QQG55_1595	-0.792392	0.247999	0.19979	-0.168651	-0.238008	-0.120115	-0.567017	0.120675	0.36163	-0.168125	-0.0695834	0.173286	-0.655538	-0.737582	0.506331	1.62805	2.46897	2.54895	0.73212	1.4889	0.872939	-1.34662	-0.900811	-1.00447	-0.801007	-1.19485	-0.798523	-0.235655	-0.610845	-0.939859	FALSE	turquoise	hypothetical protein
gene-QQG55_15965	-0.527858	1.13509	0.0775353	1.01223	0.28773	0.529013	0.323604	0.655299	0.530785	0.394708	0.419303	-1.27506	-0.708747	-0.757926	-0.553508	1.58061	2.15723	2.07479	0.529342	0.404953	-0.288668	-1.02547	-0.626233	-0.46773	-0.205689	-0.293811	-1.87838	-0.72812	-1.70295	-1.07208	FALSE	turquoise	WD domain G-beta repeat family protein
gene-QQG55_1605	1.09532	-0.69646	-0.0764166	0.158195	-0.213868	0.0213292	0.0636842	-0.61235	-0.380314	0.188659	-0.162769	0.377146	0.0172833	-0.0775198	0.0521216	2.00766	2.24914	2.48892	0.859867	1.48358	-1.21439	-1.25359	-1.02813	-0.692366	-0.749186	-0.822322	-0.639341	-0.625424	-0.949657	-0.868797	FALSE	turquoise	Phosphatidylinositol-specific phospholipase C X domain family protein
gene-QQG55_16055	-0.64471	-1.66222	-0.906945	-0.862339	-1.25013	-1.17684	-0.865244	-0.799624	-0.5314	-0.84963	-0.634212	-0.535295	-0.141031	-0.186998	-0.217443	1.7882	2.1589	2.43351	1.08884	1.16927	-0.307791	-0.028064	0.637998	0.464406	0.585924	0.47983	-0.210753	0.0611777	0.529347	0.413263	FALSE	turquoise	Mnd1 family protein
gene-QQG55_1610	-0.370251	-0.496187	-0.298326	-0.437184	-0.386136	-0.356161	-0.501417	-0.416852	-0.203061	-0.411991	-0.384205	-0.676513	-0.847038	-0.547943	1.04754	2.23589	2.59015	2.56032	0.998405	1.60995	-0.31291	-0.658538	-0.769674	-0.383624	-0.694255	-0.704109	-0.0802269	-0.181419	-0.200709	-0.723533	FALSE	turquoise	hypothetical protein
gene-QQG55_1615	0.252599	-1.15437	-1.07655	-0.863306	-1.70765	-1.39801	-0.503808	-0.591415	-0.263163	-0.546098	0.045687	-0.197467	-0.0353265	0.636902	-1.62493	1.24088	2.2757	2.55341	-0.225996	-0.238233	0.167994	1.02872	-0.119677	0.129216	0.599403	0.986807	-0.228544	-0.141764	0.0516346	0.947361	FALSE	turquoise	hypothetical protein
gene-QQG55_16150	-1.47977	-0.919939	-1.02009	-0.538673	-0.271781	0.109261	-0.341057	-0.753441	-0.440951	0.194975	-0.0934405	-0.582779	0.511829	0.983937	-1.70014	0.624545	2.07337	1.67568	-1.43966	-0.721327	1.04831	1.28165	0.955142	0.214696	1.08197	1.44783	-1.13246	-0.229554	-0.828304	0.290194	FALSE	turquoise	Copine family protein
gene-QQG55_1625	-1.79359	-1.10946	-0.491343	-0.793642	-0.154873	-0.907608	-0.385856	-0.85827	-1.14308	-0.668959	-1.26001	-0.0516509	-0.582269	-0.630963	-0.349797	1.88705	2.18204	1.84461	1.50786	0.463236	-0.593892	-0.0292444	0.182698	0.395292	0.110996	-0.0824824	0.513732	0.715442	0.939924	1.14412	FALSE	turquoise	hypothetical protein
gene-QQG55_1630	-0.418396	-0.18227	0.107669	-0.459613	-0.17316	-0.238764	-0.088674	0.0678993	0.336801	-0.0766247	0.000938743	-0.378146	-0.684627	-0.93166	-0.0672675	1.98638	2.50128	2.42716	1.67836	1.18658	0.273564	-0.978507	-0.749639	-0.774946	-0.769523	-0.769046	-1.55392	-0.264589	-0.20577	-0.801494	FALSE	turquoise	hypothetical protein
gene-QQG55_1635	0.608126	0.883412	0.617034	0.8559	0.492288	0.789229	0.836333	0.69618	0.84668	0.677534	0.693623	0.0590912	-0.104997	0.110717	-0.0455397	1.10388	1.25433	1.43897	0.52677	0.534174	-1.07446	-1.55132	-1.52283	-1.02417	-1.27834	-1.46343	-1.8102	-0.787816	-0.875574	-1.48559	FALSE	turquoise	hypothetical protein
gene-QQG55_16385	-0.954294	-0.00211809	-0.593202	-0.900966	-0.700919	-0.613531	-0.423625	-0.867815	-0.635388	-0.564033	-0.870722	-1.16537	-0.637603	-0.466113	0.297322	1.84301	2.86856	2.48204	0.516203	1.74428	-0.460283	-0.0814364	0.140189	-0.169685	-0.27569	0.0781843	0.0261288	-0.0991217	0.206599	0.279402	FALSE	turquoise	Biopterin-dependent aromatic amino acid hydroxylase family protein
gene-QQG55_16425	-0.250332	0.479708	0.414184	0.305334	0.318211	0.474218	0.292765	0.226908	0.499296	0.190313	-0.207516	-1.17105	-1.18286	-1.01755	0.00542157	2.15317	2.29612	2.46481	0.242703	1.17002	-0.918991	-1.1151	-0.999227	-0.571478	-0.715609	-0.63179	-0.476451	-0.480883	-0.754398	-1.03994	FALSE	turquoise	Zona pellucida-like domain family protein
gene-QQG55_16465	0.0507841	0.557073	0.297223	0.585095	0.345571	0.742414	0.489421	0.259414	0.348382	0.168071	0.512152	-0.639634	-0.279098	-0.318166	-0.451569	1.29363	2.80929	1.97418	-0.484796	0.946349	-0.685328	-0.730514	-0.767615	-0.528974	-0.300623	-0.290734	-2.00895	-0.981808	-1.76912	-1.14213	FALSE	turquoise	Ima1 N-terminal domain family protein
gene-QQG55_1650	-0.709389	-0.684223	-0.438292	-0.31282	-1.08723	0.0442506	-0.182174	0.0971752	0.323159	0.301983	0.431794	-0.30045	-0.0409596	0.228644	-1.80366	1.03903	1.84081	2.45624	-0.517668	-1.29407	-0.488129	-0.541385	0.820803	0.845242	1.07027	1.23238	-2.37892	-0.136358	0.0210977	0.162857	FALSE	turquoise	Glycosyl hydrolase 85 family protein
gene-QQG55_16570	-0.289306	0.885792	0.67778	0.558888	0.516462	0.963514	0.966198	0.559663	0.808546	0.458767	0.263054	-1.31216	-1.29809	-1.00449	-0.355573	1.71065	1.70773	1.95161	0.485023	0.530741	0.14601	-0.783629	-0.87617	-1.12008	-0.964606	-0.806231	-1.28116	-0.896791	-1.38885	-0.813285	FALSE	turquoise	RING-variant domain family protein
gene-QQG55_16640	-1.03504	0.810987	0.10727	0.463052	0.335283	0.931327	0.557697	0.590058	0.833111	0.383287	0.305694	-1.4232	-1.1313	-0.790283	-0.258739	1.61935	1.94616	2.06293	0.381646	0.947926	0.393738	-0.922077	-0.638396	-0.682701	-0.359699	-0.340849	-1.56261	-1.0498	-1.36867	-1.10615	FALSE	turquoise	RhoGEF domain family protein
gene-QQG55_1665	-0.775641	-0.914978	-0.643351	-0.957111	-0.943379	-0.961494	-0.969831	-0.690378	-0.728309	-0.732906	-0.824568	-0.764296	-0.858268	-0.482091	0.447418	1.96806	2.20291	2.40599	1.34515	1.48707	-0.0868894	-0.13511	0.0396484	0.4621	0.235182	0.186761	-0.411489	0.345024	0.205998	0.548777	FALSE	turquoise	hypothetical protein
gene-QQG55_16660	1.53254	0.160359	0.747138	0.408859	0.434043	0.173952	0.149587	0.408568	0.55955	0.0900827	0.543985	0.320615	-0.0348911	0.335681	-1.22823	1.53749	2.04225	2.06312	-0.233397	0.500452	-0.707572	-0.65064	-1.38516	-1.50372	-1.23335	-1.20458	-1.2678	-1.12657	-0.910563	-0.521812	FALSE	turquoise	EF hand family protein
gene-QQG55_1670	-0.892303	-0.652477	-0.611082	-0.619702	-0.731057	-0.521983	-0.648701	-0.344994	-0.174713	-0.429388	-0.148775	-0.200332	-0.462652	0.07855	0.655672	2.19791	2.63056	2.64844	0.761455	1.70534	-0.0335299	-0.408885	-0.944855	-0.200714	-0.355678	-0.521199	-0.782328	-0.197816	-0.280777	-0.513989	FALSE	turquoise	Arrestin (or S-antigen) N-terminal domain family protein
gene-QQG55_16700	-0.727699	-0.242089	0.199934	-0.46719	0.418657	0.265639	0.331257	0.117216	0.0683262	-0.140022	-0.235031	-1.03104	-1.17885	-1.06519	0.454655	1.99478	2.41053	2.5534	1.35103	1.12768	-0.0174005	-0.521453	-0.928701	-0.48366	-0.707358	-0.722075	-0.778427	-0.41802	-0.871254	-0.75763	FALSE	turquoise	Serine hydrolase (FSH1) family protein
gene-QQG55_16715	-1.14881	0.389087	0.0920142	0.130321	0.0119607	0.484994	0.201485	0.235542	0.642702	0.382111	0.339697	-0.904147	-1.49052	-0.749305	0.368348	1.99881	2.35331	2.03832	0.514369	0.942229	0.822083	-0.893993	-0.677547	-0.836685	-0.774546	-0.58956	-1.57757	-0.914917	-0.849101	-0.540683	FALSE	turquoise	TMEM151 family protein
gene-QQG55_16735	0.495682	-0.256559	0.411857	0.859268	0.64186	0.502945	0.769911	0.127744	0.581433	0.239191	0.630987	0.932534	0.798945	0.300891	-0.175602	1.42321	1.63563	1.64438	-0.189338	0.710041	-0.338924	-1.78431	-1.24016	-1.16766	-1.26583	-1.08999	-1.11112	-0.882308	-1.5896	-1.61511	FALSE	turquoise	BTB/POZ domain family protein
gene-QQG55_1675	-1.34096	-0.0986278	-0.181049	-0.622274	-0.307149	-0.387524	-0.349758	-0.242417	-0.165488	-0.523808	-0.608035	-2.07652	-1.04962	-1.00692	0.629538	1.77699	2.15508	2.57232	0.971786	1.24858	0.161996	-0.226823	-0.639492	0.0907488	-0.350904	-0.17261	-0.672302	0.156855	0.709217	0.549177	FALSE	turquoise	Bardet-Biedl syndrome 5 protein
gene-QQG55_16840	-1.01798	-0.715192	-0.542709	-0.819143	-0.599615	-0.414471	-0.729154	-0.307679	-0.338207	-0.690747	-0.621367	-1.35712	-0.467695	-0.678796	0.795144	2.22447	2.378	2.55922	1.04822	1.38208	0.0960962	-0.765248	0.112193	0.102946	0.0904453	0.0611708	-0.497183	0.193759	-0.187784	-0.293655	FALSE	turquoise	hypothetical protein
gene-QQG55_1700	-0.20184	0.288609	-0.425401	-0.000258093	-0.437704	-0.0192479	-0.0951204	-0.0106862	0.257033	0.269366	0.451108	-0.220977	-0.129346	-0.0541467	-0.139285	2.12006	2.37753	2.59154	0.878429	1.0061	-0.189535	-0.800279	-0.699349	-0.822067	-0.545781	-0.468455	-2.03333	-1.05289	-1.05023	-0.843837	FALSE	turquoise	heavy metal translocating P-type ATPase family protein
gene-QQG55_1705	-1.10371	0.109362	-0.228238	0.46941	-0.00516679	0.219715	-0.0512731	0.483387	0.527772	0.518998	0.678176	-1.1151	-0.28505	-0.211129	-0.0312129	1.43645	2.24556	2.61724	0.862104	0.674216	-0.58162	-1.12029	-0.50104	-0.205468	0.267715	-0.270432	-1.81191	-1.21797	-1.37706	-0.993438	FALSE	turquoise	RhoGAP domain family protein
gene-QQG55_17085	-0.307838	0.973828	0.626495	0.60823	0.523867	0.894776	0.649826	0.80861	1.05911	0.644952	0.567806	-1.67276	-1.43735	-0.96905	-0.442376	1.23066	1.54582	1.85716	0.106476	0.402895	0.829728	-0.859429	-0.93433	-0.869415	-0.815774	-0.797147	-1.78088	-1.00392	-0.925581	-0.514392	FALSE	turquoise	Rap/ran-GAP family protein
gene-QQG55_17090	-0.458686	0.413542	0.0802194	0.120142	0.016842	0.359126	0.21773	0.360036	0.510156	0.250581	0.268808	-1.04689	-1.29075	-0.786783	0.173184	1.90882	2.19126	2.08012	1.21754	1.4244	0.188136	-0.888723	-1.312	-0.709992	-1.04356	-1.12625	-1.08289	-0.40815	-0.555587	-1.07036	FALSE	turquoise	GoLoco motif family protein
gene-QQG55_17105	-0.375229	0.423145	0.343379	0.730488	0.375095	0.748869	0.418329	0.579025	0.605143	0.559292	0.439877	-0.837132	-0.419162	-0.21516	0.121692	1.61912	1.86012	2.06755	0.658947	1.08141	-0.311281	-0.886116	-1.50586	-1.10995	-0.79603	-1.09278	-1.16044	-0.958472	-1.18221	-1.78166	FALSE	turquoise	Protein-tyrosine phosphatase family protein
gene-QQG55_17110	-0.210251	-0.332765	-0.0864023	-0.211122	-0.328526	0.0633827	-0.500908	-0.113052	-0.482525	-0.38968	-0.255153	-0.615434	-0.224396	-0.812117	1.30011	2.31996	2.64042	2.85869	0.616602	0.253472	-0.382513	-1.04938	-0.74577	-0.361368	-0.512944	-0.841269	0.182338	-0.231237	-0.656135	-0.892027	FALSE	turquoise	hypothetical protein
gene-QQG55_17115	0.227131	0.0171527	1.01338	0.713056	1.20395	0.930941	0.464929	0.807044	0.553634	0.11116	0.132148	-0.716793	-0.895515	-0.609582	0.0656899	1.1021	1.68456	1.84846	0.614766	0.844566	-0.13808	-1.03547	-2.08217	-0.986629	-0.908116	-1.37663	-0.102226	-0.636507	-1.26127	-1.58569	FALSE	turquoise	Fibronectin type III domain family protein
gene-QQG55_17120	-0.790351	-0.378773	-0.367156	-0.184623	-0.364232	-0.273443	-0.631232	-0.247053	-0.235239	-0.247933	-0.35455	-1.07909	-0.7344	-0.763515	0.71687	2.10123	2.50817	2.79224	1.1292	1.54554	-0.217284	-0.629509	-0.73872	-0.245595	-0.402994	-0.499348	-0.263454	-0.122915	-0.267495	-0.75436	FALSE	turquoise	Fibronectin type III domain family protein
gene-QQG55_17125	-1.8521	-0.174594	-0.543673	-0.980776	-0.978219	-0.954533	-1.07426	-0.580857	-0.347168	-0.463806	-0.226226	-0.809347	-0.528858	-0.251674	0.560732	2.20635	2.49542	2.38802	0.693144	1.00404	0.192232	0.224719	-0.38467	0.134158	0.132827	-0.444294	-0.379506	0.407339	0.353937	0.181636	FALSE	turquoise	hypothetical protein
gene-QQG55_17135	0.759047	-0.0402324	0.581815	0.684601	0.537653	0.474198	0.426359	0.317051	0.464183	0.468981	0.600448	0.323046	0.63094	0.484985	0.162149	1.34257	1.53599	1.59955	0.812129	0.796767	-1.27408	-1.50913	-1.44532	-1.30226	-1.28712	-1.48638	-1.02263	-0.877468	-1.18651	-1.57134	FALSE	turquoise	Galactose oxidase central domain family protein
gene-QQG55_17155	-0.457357	-1.86212	-0.51742	-0.584325	-0.761802	-0.632134	-0.369823	-0.0472179	0.15121	-0.267753	0.513242	-0.281465	-0.161751	-0.563084	-1.11344	1.69878	2.51655	2.20955	0.430067	0.632996	-0.0109338	-1.37328	0.0124701	0.674358	0.76425	0.850111	-1.77992	-0.0166863	0.0955029	0.251425	FALSE	turquoise	START domain family protein
gene-QQG55_17160	0.624491	-0.53016	0.151595	-0.403381	-0.612793	-1.04502	-0.972589	-0.459381	-0.234925	0.0117435	-0.113317	0.399921	0.131982	0.708479	-0.813435	2.33479	2.45034	2.78827	-0.3996	0.839415	0.26678	-0.295503	-0.44707	-1.01534	-0.648898	-0.979139	0.166029	-0.547685	-0.679036	-0.676559	FALSE	turquoise	Phytochelatin synthase family protein
gene-QQG55_17175	0.881543	0.0510262	0.336295	0.713605	0.4251	0.33082	0.537847	0.476526	0.513272	0.466764	0.690371	1.02869	0.815112	0.535929	-1.51409	1.1203	2.07494	1.29175	0.280244	-0.180475	-0.557237	-0.702132	-1.0398	-0.985283	-0.843063	-0.75887	-1.20601	-0.981136	-2.35054	-1.45149	FALSE	turquoise	Myelin proteolipid protein (PLP or lipophilin) family protein
gene-QQG55_17180	-0.512879	-0.661814	-0.316827	-0.743737	-0.607237	-0.747439	-0.644329	-0.471186	-0.514216	-0.539034	-0.571695	-0.586396	-0.438025	-0.605527	1.2923	2.12014	2.48901	2.33516	1.37762	1.65584	0.0557599	-0.964175	-0.350228	-0.319046	-0.343326	-0.598436	-0.275157	-0.0069577	-0.307867	-0.200294	FALSE	turquoise	hypothetical protein
gene-QQG55_17185	-0.988807	-1.11963	-0.893134	-1.16281	-1.14142	-1.02809	-1.17009	-0.818036	-0.674423	-0.879703	-0.820043	-0.891187	-0.426224	-0.36631	0.39409	1.82281	2.07668	2.24534	0.8621	1.26051	0.397032	-0.0315535	0.367601	0.636053	0.54499	0.568728	-0.188949	0.376693	0.52598	0.521812	FALSE	turquoise	putative 3'5'-cyclic phosphodiesterase pde-4
gene-QQG55_17230	-0.498259	-0.292889	-0.143883	-0.464909	-0.581961	-0.604336	-0.516472	-0.337512	-0.391251	-0.371223	-0.519072	-0.302758	-0.796479	-0.670898	0.90435	2.27968	2.28269	2.61574	1.33587	1.7499	-0.0329403	-0.651688	-0.500983	-0.356154	-0.679493	-0.549895	-0.796479	-0.147952	-0.415743	-0.544998	FALSE	turquoise	putative integral membrane protein
gene-QQG55_17260	-0.477945	0.525336	0.65002	0.224673	0.513448	0.659038	0.572898	0.63209	0.713759	0.508574	0.417512	-1.36068	-1.40269	-1.50804	0.303281	1.65441	1.57743	1.63447	0.96732	0.848526	0.990404	-0.932962	-1.24595	-0.784906	-1.31636	-1.17334	-0.727774	-0.453711	-0.873628	-1.13521	FALSE	turquoise	hypothetical protein
gene-QQG55_17265	-0.538144	0.347745	0.115589	0.390339	-0.0434913	0.842719	0.347962	0.473485	0.700247	0.506402	0.29359	-1.32254	-1.11889	-1.30934	-0.208747	1.93806	2.05641	2.24275	0.619013	1.08517	-0.412213	-1.62398	-0.862606	-0.453612	-0.353877	-0.606968	-0.788309	-0.573882	-0.382306	-1.3606	FALSE	turquoise	Variant SH3 domain family protein
gene-QQG55_17275	-0.636432	0.230748	0.612659	0.325642	0.220583	0.845732	0.413738	0.751458	0.805748	0.425015	0.343026	-1.11843	-1.32164	-1.05964	0.277319	1.57101	1.89497	2.05669	0.810052	1.0472	0.447447	-1.10822	-1.16079	-0.921016	-0.904906	-0.991251	-0.766944	-0.694447	-1.13017	-1.26515	FALSE	turquoise	MyTH4 domain family protein
gene-QQG55_17285	-0.580875	-0.563835	-0.439057	-0.619539	-0.769085	-0.780425	-0.757481	-0.533638	-0.517319	-0.793306	-0.637566	-0.989545	-0.831405	-0.774232	0.868622	2.11527	2.41291	2.47519	1.24243	1.55129	-0.0208673	-0.0505395	-0.759827	-0.0709084	-0.41278	-0.281882	-0.139476	0.152872	0.286897	0.218093	FALSE	turquoise	pyruvate kinase
gene-QQG55_17300	-1.61857	-0.339439	-0.707411	-0.725939	-1.37497	-0.744521	-0.900066	-0.247244	0.236574	-0.480344	-0.332081	0.839986	-1.19668	-1.09754	-1.21908	2.03567	1.93088	2.10849	1.18469	0.948675	0.453374	0.290906	-0.819459	0.352411	0.0444652	0.0142927	-0.190143	0.22263	0.576237	0.754218	FALSE	turquoise	hypothetical protein
gene-QQG55_17305	-0.108524	-0.427406	-0.336609	-0.745261	-1.04464	-1.17918	-0.933662	-1.17954	-1.31691	-0.187834	-0.724035	0.723408	0.514834	0.960132	-2.08215	1.1708	2.31615	2.48342	0.320563	0.752506	0.147125	0.885962	0.341324	-0.534623	-0.123532	0.0505571	-0.164214	-0.0129428	-0.0405995	0.474875	FALSE	turquoise	hypothetical protein
gene-QQG55_17330	-1.1267	-0.909616	-0.618635	-1.06619	-1.24136	-1.09052	-1.02421	-0.73444	-0.757456	-0.944019	-0.90672	-1.26794	-0.650467	-0.583392	0.210157	1.63763	1.94361	1.8769	0.972591	1.17255	0.381174	0.469192	0.189995	0.747117	0.645259	0.595123	-0.420882	0.62301	0.950206	0.928041	FALSE	turquoise	7 transmembrane receptor (rhodopsin family) protein
gene-QQG55_1735	-0.434106	-0.88901	-1.03831	-1.25248	-1.58526	-1.58595	-1.28213	-1.26985	-1.27622	-0.530023	-0.675	-0.479652	0.150615	0.346379	0.497753	1.51545	1.77109	2.12718	1.07175	1.01651	-0.0139878	0.411368	0.741314	0.39444	0.524433	0.416051	0.11536	0.359762	0.166477	0.686053	FALSE	turquoise	hypothetical protein
gene-QQG55_17350	-0.557321	-0.644746	-0.609772	-0.606229	-0.528783	-0.617813	-0.620725	-0.567928	-0.627906	-0.609234	-0.549179	-0.576422	-0.587025	-0.579277	0.764753	2.40432	2.25776	2.6414	1.16597	1.79583	-0.387307	-0.644746	-0.374287	-0.216669	-0.35435	-0.262661	0.0587127	-0.215154	-0.140516	-0.210703	FALSE	turquoise	7 transmembrane receptor (rhodopsin family) protein
gene-QQG55_17375	-0.901552	-0.221427	-0.0432476	-0.527542	-0.55454	-0.164464	-0.574086	0.13546	0.229051	-0.147481	-0.098345	-1.22703	-0.944188	-0.902596	0.662981	2.26609	2.29471	2.51571	0.66254	1.62822	0.566379	-1.1728	-0.614762	-0.333578	-0.542404	-0.587222	-0.123902	-0.0320342	-0.601341	-0.646608	FALSE	turquoise	7 transmembrane receptor (rhodopsin family) protein
gene-QQG55_17380	0.409977	-0.274686	0.0399347	-0.0924064	-0.138722	-0.0875587	-0.172849	-0.231812	0.247197	0.150625	0.189901	-1.19311	-0.71727	-0.859245	0.486749	1.64535	2.3831	2.76138	0.22705	1.72985	0.0601858	-1.32901	-1.1159	-0.538981	-0.981114	-1.01124	0.078488	-0.40345	-0.250018	-1.01241	FALSE	turquoise	Lectin C-type domain family protein
gene-QQG55_17385	-0.312608	-0.00606866	0.34651	-0.150274	0.541825	-0.257237	0.12847	-0.422476	-0.400275	-0.140902	-0.306118	0.605829	-0.200783	-0.272961	-1.06842	2.40403	2.07025	2.93244	0.497599	0.76534	-0.575269	-1.38164	-1.20529	-0.564102	-0.914969	-0.805351	-0.996684	-0.497551	0.259109	-0.0724102	FALSE	turquoise	Amiloride-sensitive sodium channel family protein
gene-QQG55_17400	-1.06483	-1.14918	-0.750198	-1.35084	-1.27177	-1.62182	-1.58039	-1.10957	-1.01431	-0.91078	-0.710464	-0.210966	0.123077	0.356525	-0.287461	1.46307	1.55042	1.72711	0.461116	0.979813	0.364894	0.69042	0.393073	0.397771	0.363758	0.381308	1.11173	0.732315	1.00078	0.935395	FALSE	turquoise	hypothetical protein
gene-QQG55_17415	-1.63988	-0.195723	-0.461028	-0.873631	-0.878476	-1.12345	-0.909875	-1.00199	-0.595637	-1.10536	-0.753412	-0.417842	-0.693679	-0.530614	-0.531001	1.82075	2.20265	2.40964	0.306148	0.245001	0.195334	-0.0648923	0.385334	0.768	0.606829	0.305302	-0.108229	0.503925	0.792305	1.34351	FALSE	turquoise	hypothetical protein
gene-QQG55_17425	-0.936824	0.110508	-0.161497	-0.731277	-0.291951	-0.522409	-0.43061	-0.364734	-0.432069	-0.520192	-0.277591	-0.0229747	-0.821925	-0.428846	1.09211	2.15022	2.39319	2.64402	0.515442	1.62493	0.0423579	-1.19592	-0.734433	-0.5317	-0.827353	-1.01754	-0.0965501	-0.0883431	-0.205488	0.0674551	FALSE	turquoise	hypothetical protein
gene-QQG55_17430	-0.0647941	0.32625	-0.168381	-0.211158	-0.805513	-0.350266	-0.246246	0.145988	-0.0274024	0.394355	0.475362	1.78568	-0.292414	0.96535	0.112246	1.43998	1.89617	1.90088	1.10049	1.24734	0.0706347	-0.843372	-0.782169	-1.66544	-1.4339	-1.02771	-0.651672	-1.21031	-1.1919	-0.888069	FALSE	turquoise	hypothetical protein
gene-QQG55_17435	-1.09749	-0.116303	-0.360083	-0.630468	-0.354236	-0.351849	-0.609392	-0.0941154	0.201933	-0.143942	0.0688713	-0.434567	-0.573977	0.623021	0.0715757	2.22469	2.40425	2.8659	0.173051	1.43905	0.530983	-0.239737	-1.01558	-0.766347	-0.546927	-0.751592	-0.425751	-0.429033	-0.96359	-0.698356	FALSE	turquoise	hypothetical protein
gene-QQG55_17440	-0.815572	-0.819821	-0.8051	-1.07188	-1.11231	-1.03163	-1.03824	-0.859971	-0.44776	-0.622856	-0.624709	-0.228479	-0.831972	0.0493791	1.82365	1.91779	2.03219	2.26783	1.11999	1.53895	-0.0508889	-0.136836	-0.187502	0.117005	-0.0813488	-0.0639036	-0.160997	0.0161081	0.12129	-0.0124104	FALSE	turquoise	hypothetical protein
gene-QQG55_1745	-0.454509	-0.47353	0.135175	-0.190131	0.102302	0.255474	-0.207408	0.641403	0.612524	-0.294748	0.0552121	-1.45939	-0.953483	-0.815714	0.0914038	1.90437	2.52959	2.52559	0.765836	0.916601	0.0317372	-0.603882	-0.757442	0.020041	-0.0157643	-0.303634	-1.10931	-0.246157	-1.38117	-1.32099	FALSE	turquoise	hypothetical protein
gene-QQG55_17465	1.22389	-0.123953	0.308829	0.586849	0.266674	0.204412	0.362675	0.207172	0.583885	0.336458	0.78716	1.04562	0.795678	0.728208	-0.0259237	1.24563	1.36188	1.52019	0.306276	0.85996	-1.36946	-1.77941	-1.45902	-1.24646	-1.2089	-1.43685	-0.548254	-0.938157	-1.09771	-1.49735	FALSE	turquoise	hypothetical protein
gene-QQG55_17485	1.14681	-0.234144	0.567672	0.83937	0.469043	0.499257	0.456387	0.438943	0.709622	0.55306	0.809193	0.635555	0.878892	0.591122	-0.0922445	1.1017	1.21842	1.46219	-0.00448593	0.622307	-0.978367	-1.17068	-1.95436	-1.11399	-0.958053	-1.59852	-0.791148	-0.932937	-1.33351	-1.83712	FALSE	turquoise	Zinc finger C-x8-C-x5-C-x3-H type (and similar) family protein
gene-QQG55_17500	-1.07384	-0.477145	-0.708153	-0.819864	-1.06928	-1.01169	-1.30352	-0.775366	-0.637027	-0.788469	-0.396474	0.654219	-0.577508	0.100993	-0.0110252	1.94017	2.46097	2.74539	0.365372	1.34386	0.152034	-0.286105	-0.254566	0.0708459	0.0973748	-0.213818	-0.36894	0.126338	0.565869	0.149355	FALSE	turquoise	Exocyst complex component Sec6 family protein
gene-QQG55_17510	-0.508134	-0.783351	-0.0978747	-0.507836	-0.080169	-0.590998	-0.852972	-0.253284	-0.23439	-0.408206	-0.115793	-0.160859	-0.764487	-0.364168	0.818973	1.74204	2.17632	2.55704	0.93682	2.35011	-0.402756	-0.652479	-1.09231	-0.17277	-0.221534	-0.444639	-1.40409	0.00327901	0.0914512	-0.562933	FALSE	turquoise	DEAD/DEAH box helicase family protein
gene-QQG55_17515	-1.42758	0.541766	-0.522822	0.176822	-0.7087	-0.159751	-0.637364	0.226636	0.219318	0.0283614	0.229241	-1.53535	-0.545289	-0.299942	-0.954882	1.28404	2.47338	2.47909	-0.553864	-0.326843	-0.354615	-0.482817	0.622886	0.704713	1.06855	0.80862	-2.01443	-0.380762	-0.140343	0.181932	FALSE	turquoise	Piwi domain family protein
gene-QQG55_17530	-0.880244	-0.0915	0.0312667	0.0969127	-0.633594	-0.0976719	-0.287961	0.0514379	0.200106	0.0820702	0.22461	-1.17195	-0.436535	-0.374267	-0.0808699	1.99886	2.51619	2.53963	0.89121	1.34485	-0.648852	-1.09496	-0.0975018	-0.0528614	0.179246	0.012831	-1.37628	-0.641223	-1.35285	-0.850101	FALSE	turquoise	Protein kinase domain family protein
gene-QQG55_17545	-0.277324	-1.15255	-0.8935	-1.14339	-1.33666	-1.53396	-1.51088	-1.04199	-1.00904	-0.329551	-0.480223	0.230985	0.625309	0.702575	0.274254	1.65077	2.01767	2.35416	0.950028	1.2349	0.299469	0.275996	0.657809	-0.319438	-0.148025	-0.256571	0.04804	-0.0199815	0.215661	-0.0845301	FALSE	turquoise	Lipoprotein amino terminal region family protein
gene-QQG55_1755	-0.262345	-0.516748	-0.423991	-0.653443	-0.631648	-0.345618	-0.676369	-0.222548	-0.0053327	-0.515278	-0.420187	-0.526756	-0.674698	-0.80162	0.535379	2.30046	2.37523	2.62357	1.42587	1.64224	-0.121392	-0.888942	-0.497336	-0.259327	-0.583761	-0.564151	-0.494628	-0.00933176	-0.277636	-0.529658	FALSE	turquoise	hypothetical protein
gene-QQG55_17565	-1.26382	-0.554966	-0.24488	-0.481793	-0.472236	-0.400919	-0.497798	-0.131702	-0.594113	-0.462714	-0.445854	-1.37223	-0.608242	-1.16444	-1.06101	1.97488	2.49457	2.24246	0.976489	1.25774	-0.0367658	0.125818	0.032996	0.760148	0.651334	0.534153	-0.895149	0.607865	-0.583455	-0.386365	FALSE	turquoise	Regulator of chromosome condensation (RCC1) repeat family protein
gene-QQG55_17570	-1.28751	-1.09384	-0.970707	-0.817578	-0.820937	-0.362001	-0.673111	-0.669848	-0.511295	-0.470189	-0.370252	-1.09431	0.0673107	-0.0915345	0.238981	1.95947	2.11123	2.12397	0.970674	1.28751	-0.272351	-0.204274	0.919384	0.501736	1.05647	0.955316	-1.29253	-0.632723	-0.459522	-0.0975443	FALSE	turquoise	hypothetical protein
gene-QQG55_17575	-1.28699	-1.49192	-0.785941	-0.991683	-0.910333	-0.451844	-0.873895	-0.677075	-0.587515	-0.84593	-0.616625	-1.37936	-0.278455	-0.406585	0.328533	1.61352	2.1708	2.37623	0.829395	1.07473	0.147817	0.13807	0.577744	0.824481	0.900254	0.764407	-0.33064	0.41061	-0.174241	-0.0675623	FALSE	turquoise	SNF2 N-terminal domain family protein
gene-QQG55_17585	-0.875987	-0.534267	-0.772144	-0.742392	-1.14697	-0.92533	-0.828379	-0.718183	-0.618985	-0.923376	-0.626544	-0.816186	-0.724826	-0.548472	0.0725741	1.80944	2.46965	2.80343	0.682447	1.36977	-0.0812455	0.120201	-0.0495106	0.476316	0.435392	0.19928	-0.0706986	0.474821	-0.0304981	0.120659	FALSE	turquoise	CBS domain family protein
gene-QQG55_1760	-0.896014	-0.247562	-0.146258	-0.278333	-0.155821	0.0499479	-0.345273	-0.0407812	0.25312	0.0120913	-0.100299	-0.736899	-0.896014	-0.743298	0.773641	1.73302	2.8191	2.89068	0.576888	1.26773	-0.0669321	-0.896014	-0.696647	-0.582833	-0.659362	-0.674315	-0.2639	-0.279661	-0.896014	-0.773989	FALSE	turquoise	hypothetical protein
gene-QQG55_17600	-0.954987	-0.832735	-0.934537	-1.20036	-0.958328	-1.49967	-1.31816	-1.011	-0.828542	-0.956279	-0.497399	-0.140799	-0.37823	0.192387	-0.210133	1.80866	2.20936	2.12041	-0.526898	1.10153	0.422178	0.535931	0.21069	0.4369	0.197424	0.18063	0.544731	0.695854	0.570167	1.02119	FALSE	turquoise	Zinc-finger double domain family protein
gene-QQG55_17605	-1.12228	-0.368272	-0.841478	-1.10062	-1.41029	-1.61357	-1.66086	-0.99963	-0.911959	-0.807794	-0.406988	0.604058	0.0471188	0.656742	-0.701049	1.46711	1.99627	2.22349	0.604505	0.729708	0.393505	0.428334	0.240416	0.120162	0.0248919	0.161657	0.0235932	0.331527	0.747032	1.14467	FALSE	turquoise	hypothetical protein
gene-QQG55_17610	-1.13455	-1.02624	-0.263617	-1.59103	-0.818795	-0.779785	-0.845109	-0.615161	-0.60607	-1.06436	-0.616924	-0.974301	-0.921352	-0.663342	-0.723347	1.15977	1.77718	2.45754	0.789731	0.35187	0.0852164	0.255896	0.372098	0.91492	0.758007	0.270919	0.0210096	0.84516	1.24881	1.33586	FALSE	turquoise	RING-variant domain family protein
gene-QQG55_17630	-0.747654	-0.510911	-0.983425	0.305141	-0.129556	0.188963	-0.0918905	-0.454655	-0.554459	-0.0652291	0.0346012	-0.872083	0.844959	0.138188	-1.03445	1.28978	1.96721	2.05109	-0.122215	0.652747	-0.71219	-0.273069	0.922539	0.61469	1.31665	1.19294	-2.64744	-0.792988	-0.657226	-0.870062	FALSE	turquoise	MIF4G domain family protein
gene-QQG55_17635	-1.62053	0.393207	-0.054113	-0.289705	-0.229338	0.0973391	-0.0118096	0.166441	0.267533	-0.338223	-0.0468166	-1.80013	-1.17388	-1.16841	-0.341711	1.87132	2.23781	2.43446	0.985241	1.17276	0.843991	-0.598712	-0.217593	-0.446892	-0.844312	-0.489216	-0.507994	-0.492092	-0.200254	0.401635	FALSE	turquoise	Lipase (class 2) family protein
gene-QQG55_17640	-0.944378	-1.04653	-0.76807	-0.963127	-1.19185	-1.11385	-1.08923	-0.808944	-0.609639	-0.404209	-0.224092	-0.247463	0.220283	0.70179	0.391111	1.88508	2.38307	2.64109	0.50134	1.31259	0.380571	0.494658	0.529813	-0.465712	-0.319673	-0.17916	-0.581078	-0.153335	-0.294729	-0.0363306	FALSE	turquoise	Fibronectin type III domain family protein
gene-QQG55_17645	-0.591694	-0.0433582	-0.243333	-0.0464899	-0.156492	0.168616	0.131312	0.0646424	-0.0284195	0.150849	-0.0922061	-0.612688	-0.39692	-0.28794	0.305852	1.89235	2.55554	2.48374	1.49594	1.21779	-0.419611	-0.55988	-0.755252	-0.467246	-0.402328	-0.528207	-1.29394	-0.820059	-1.32476	-1.39582	FALSE	turquoise	Legume-like lectin family protein
gene-QQG55_17665	-1.04248	-0.649873	-0.407132	-0.779118	-0.788408	-0.774615	-0.742432	-0.440543	-0.399096	-0.528734	-0.390509	-0.890343	-0.617917	-0.494457	0.72192	2.12065	2.46643	2.48484	1.17265	1.69496	0.0359461	-0.429403	-0.796613	0.079957	-0.107132	-0.370465	0.0889748	0.161214	0.0716063	-0.449884	FALSE	turquoise	Ras family protein
gene-QQG55_17670	-0.621954	0.922875	-0.0334565	0.928076	0.412338	0.704707	0.290932	0.501279	0.708627	0.695788	0.619603	-0.43452	-0.559465	0.0481249	-0.456675	1.29463	1.87252	2.22005	0.286843	0.196535	-0.188364	-0.891162	-0.752261	-0.798918	-0.245388	-0.44379	-2.58575	-1.11084	-1.14625	-1.43414	FALSE	turquoise	hypothetical protein
gene-QQG55_17680	-1.01097	0.71401	0.375689	-0.0998702	-0.0768419	0.394791	0.273693	0.195959	0.489402	-0.311499	-0.0947547	-1.57642	-1.47787	-1.1666	0.183762	1.70078	2.23258	2.38356	0.544146	1.30013	0.526762	-0.959697	-1.52961	-0.415545	-0.705009	-0.553917	-0.216852	-0.125118	-0.409343	-0.585354	FALSE	turquoise	bZIP transcription factor family protein
gene-QQG55_17715	-0.387184	-0.474495	-0.480419	-0.421327	-1.46769	-0.885347	-0.710572	-0.0709778	-0.22651	-0.457768	-0.0464139	-1.41382	-0.768461	-0.432811	-1.88031	1.85092	2.50386	2.38347	-0.702283	0.480872	0.227691	0.363424	0.0995544	0.42944	0.529375	0.667921	-0.0336842	0.431232	-0.00274324	0.895057	FALSE	turquoise	RNA polymerase Rpb4 family protein
gene-QQG55_17760	-0.91967	-0.936309	-0.743994	-0.388289	-0.803748	-0.113908	-0.442236	-0.372703	0.00365132	-0.166629	0.274572	-1.30968	-0.293283	-0.108239	-0.622086	1.83502	2.21274	2.64457	1.0707	0.541366	-0.107092	-0.474521	0.583764	0.391415	0.872145	0.841849	-1.78686	-0.891302	-0.595099	-0.196152	FALSE	turquoise	PXA domain family protein
gene-QQG55_17770	-0.604639	-0.402907	-0.0186001	-0.020916	-0.48709	0.130079	0.119379	0.0825252	0.503367	0.278775	0.400619	-0.497378	-0.378427	-0.429031	-0.508966	1.94257	2.56961	2.4917	0.993291	1.0657	-0.409447	-0.975119	-0.480057	-0.318962	-0.0397843	-0.00118356	-1.70663	-0.770046	-1.33172	-1.19671	FALSE	turquoise	Squalene/phytoene synthase family protein
gene-QQG55_17775	-0.768997	-0.21838	-0.503992	-0.616244	-0.750574	-0.755928	-0.630992	-0.565277	-0.568121	-0.47943	-0.615862	-0.434618	-0.503399	-0.248823	1.09342	2.15978	2.44541	2.46191	1.4717	1.68445	-0.315111	-0.462007	-0.418267	-0.37171	-0.435686	-0.366391	-0.251923	-0.0719895	-0.320396	-0.642546	FALSE	turquoise	Voltage gated chloride channel family protein
gene-QQG55_17785	0.732906	-0.166446	0.194287	0.825387	-0.094224	0.303533	0.316027	0.458489	0.73531	0.29535	0.883266	-0.048223	0.258227	-0.124374	-1.14426	1.44257	2.20122	2.39714	-0.316176	0.504392	-1.49523	-1.2319	-0.929235	-0.385273	-0.174058	-0.344131	-1.48641	-1.15315	-1.2965	-1.15851	FALSE	turquoise	AAA domain family protein
gene-QQG55_17790	-0.615694	-0.602718	-0.442947	-0.786113	-0.889401	-0.605536	-0.716159	-0.283201	-0.300761	-0.274376	-0.224777	0.49902	-0.640429	-0.146023	0.611753	2.09214	2.50769	2.80789	0.850016	1.61056	-0.0804308	-0.777946	-0.734057	-0.25351	-0.184997	-0.312744	-0.52855	-0.398526	-0.39769	-0.782485	FALSE	turquoise	Peptidase M13 family protein
gene-QQG55_17795	-0.13899	-0.762709	-0.187074	-0.259885	-0.38961	-0.417861	-0.50665	-0.174019	-0.0142112	-0.734445	-0.0733387	-0.581403	-0.643255	-0.772178	-0.306131	2.33166	2.70656	2.62366	0.522951	1.7603	-0.365094	-0.933493	-0.385242	-0.0303576	-0.325816	-0.388415	-1.02163	0.00342136	-0.0688425	-0.467897	FALSE	turquoise	Small nuclear RNA activating complex (SNAPc) subunit SNAP43 family protein
gene-QQG55_17800	-1.11375	0.317608	-0.476768	0.358116	-0.715639	-0.304158	-0.286752	0.0491224	-0.0282522	0.45897	0.472957	-0.251239	0.48119	0.544593	-0.683015	1.59663	2.19766	2.21128	0.379151	0.641239	0.040143	0.0570713	0.223048	-0.386508	0.206129	0.207447	-2.88503	-1.17454	-1.17328	-0.963425	FALSE	turquoise	Voltage gated chloride channel family protein
gene-QQG55_17805	-1.12447	-0.195748	-0.442338	-0.0717605	-0.653281	-0.211584	-0.441735	-0.264849	-0.174436	-0.0864499	-0.00821367	-1.56025	-0.741752	-0.60247	-0.203179	2.03071	2.531	2.73983	0.62478	1.24509	-0.421997	-0.730655	-0.200632	0.396662	0.572944	0.289063	-1.25299	-0.1565	-0.598138	-0.286663	FALSE	turquoise	hypothetical protein
gene-QQG55_17840	-0.707697	-0.135299	0.271025	-0.624756	-0.484123	-0.176052	-0.204091	-0.161791	-0.179982	-0.304674	-0.204309	-0.166418	-0.821261	-0.752852	0.0304746	2.15621	2.62025	2.74855	0.949987	1.52471	-0.371378	-0.801029	-0.908056	-0.64816	-0.91069	-0.906173	-0.329292	-0.364233	0.0418494	-0.180755	FALSE	turquoise	Got1/Sft2-like family protein
gene-QQG55_17845	0.341409	-0.102996	0.404119	0.493156	0.582201	0.638372	0.362113	0.229465	0.147919	0.79493	0.560955	1.16829	0.904606	0.678488	-0.48644	1.24056	1.52547	1.66367	0.261708	0.610943	-0.837601	-1.4366	-1.1886	-0.726244	-0.599569	-0.698002	-1.61458	-1.12862	-1.88705	-1.90208	FALSE	turquoise	hypothetical protein
gene-QQG55_17880	-0.183848	2.039e-05	-0.130815	-0.0689769	-0.0718678	0.104129	0.118482	-0.172524	0.0865772	0.111076	0.287071	-0.0430744	-0.509136	-0.0570134	0.202601	1.98943	2.28653	1.69962	0.813413	1.58557	-0.270803	-0.677526	-1.23079	-0.587298	-0.331969	-0.65066	-3.05544	-0.947979	-0.254475	-0.0403247	FALSE	turquoise	hypothetical protein
gene-QQG55_17895	0.932736	-0.593897	-0.15587	0.176212	-0.179508	-0.372512	-0.311022	-0.191542	0.355169	0.0231475	0.48717	0.396737	0.178844	-0.0361967	-0.0406941	2.09269	2.44922	2.20933	0.78382	1.28612	-0.97314	-0.954691	-0.953727	-0.967173	-0.793208	-0.844258	-0.741456	-1.04581	-0.801433	-1.41505	FALSE	turquoise	CRAL/TRIO domain family protein
gene-QQG55_1790	-1.61676	-0.363286	-1.13209	-0.744285	-0.965808	-0.791663	-0.723843	-0.702574	-0.849563	-0.459029	-0.314494	-0.656705	-0.113221	0.644331	0.093894	1.78877	2.5162	2.45713	1.13207	1.30065	-0.00968683	0.37646	0.171237	-0.12383	-0.0508828	0.137998	-0.949962	-0.429053	0.0582073	0.319776	FALSE	turquoise	Helix-loop-helix DNA-binding domain family protein
gene-QQG55_17900	-1.46685	0.445043	-0.493689	-0.970274	-0.914877	-0.887911	-0.861484	-0.527555	-0.0957159	-0.648342	-0.255882	0.593288	-0.848331	0.113939	-0.419285	2.20664	2.38902	2.56749	-0.0955702	0.978945	0.385834	-0.565691	-0.51778	-0.0299857	-0.118779	-0.145852	-0.997775	-0.223791	0.456156	0.949064	FALSE	turquoise	Regulator of G protein signaling domain family protein
gene-QQG55_17905	-1.14538	-0.681433	-0.656263	-1.17227	-1.17057	-1.3361	-1.12431	-0.827334	-0.889929	-0.554582	-0.074215	-0.239753	-0.336434	0.624072	-0.625028	1.76347	2.49367	2.13616	0.251082	1.15605	0.0885237	-0.0285201	-0.129413	-0.140079	-0.155587	-0.166342	1.25001	0.207219	1.0295	0.453781	FALSE	turquoise	hypothetical protein
gene-QQG55_17910	-0.53089	-0.0648142	0.106197	0.176567	0.280309	0.512584	0.266205	0.30485	-0.0445142	-0.00640772	-0.088112	-0.370572	-0.639076	-0.382224	-0.529402	1.72733	2.84222	2.62444	0.903737	0.9791	-0.680123	-0.357361	-1.05909	-0.725156	-0.633724	-0.720153	-0.938177	-0.577161	-1.55173	-0.824849	FALSE	turquoise	Suppressor of forked protein (Suf) family protein
gene-QQG55_17920	-1.39459	-0.594105	-0.323325	-0.774164	-0.553397	-0.212352	-0.563167	-0.0860165	-0.190282	-0.286237	-0.606192	-1.72417	-0.967459	-1.12017	-0.0343164	2.13626	2.76347	2.29712	0.717566	0.580049	-0.0259644	0.0105927	-0.0488609	0.445528	0.51236	0.392553	-0.594827	0.429173	-0.384247	0.199185	FALSE	turquoise	ATP12 chaperone family protein
gene-QQG55_17925	-0.351286	-0.427406	-0.390191	-0.221989	-0.420288	-0.284447	-0.530608	-0.0722427	0.098017	-0.233798	0.0651085	-0.377358	-0.266868	-0.312157	-0.173484	2.19382	2.65372	3.02902	0.868749	1.03712	-0.304057	-0.663575	-0.682217	-0.37256	-0.257579	-0.25768	-1.37741	-0.303454	-0.960826	-0.704073	FALSE	turquoise	PAP2 family protein
gene-QQG55_17930	-0.182643	-0.209471	-0.14308	-0.374631	-0.502482	-0.0997545	0.0591797	-0.219872	-0.0567064	-0.336659	-0.232949	-0.384281	-0.40754	-0.576256	-0.639669	2.26914	2.61296	2.94138	0.714145	1.06832	-0.926629	-0.700156	-0.339967	-0.0110741	-0.0563032	-0.234652	-1.67101	-0.531714	-0.445024	-0.382612	FALSE	turquoise	Adenosine/AMP deaminase family protein
gene-QQG55_17935	-1.18065	0.436345	-0.407292	-0.765967	-0.633948	-0.90483	-0.0564991	-0.481763	-0.548756	-1.56475	-0.465617	-0.620487	-1.11296	-0.253796	0.213756	2.0927	2.29892	2.65951	0.95453	0.903145	0.263966	-0.407498	-0.643539	-0.129003	-0.325428	-0.496122	-0.0368922	-0.116935	0.914845	0.414997	FALSE	turquoise	hypothetical protein
gene-QQG55_1795	-0.802104	-0.605365	-0.664568	-0.899748	-0.618904	-0.80038	-0.694216	-0.410201	-0.293124	-0.614959	-0.49814	-0.615507	-0.501413	-0.615473	0.896925	1.99983	2.46042	2.43988	1.32059	1.86851	0.319657	-0.270684	-0.575779	-0.423042	-0.547034	-0.358318	-0.229417	-0.263578	-0.178512	0.174659	FALSE	turquoise	hypothetical protein
gene-QQG55_17955	-0.33173	0.343231	0.307438	0.127529	-0.212755	0.204618	0.497858	0.277279	0.524214	0.382124	0.287018	-0.599265	-0.89318	-0.657777	-0.448745	1.97527	2.44247	2.31976	1.14808	0.595459	-0.20181	-0.63864	-0.790097	-0.542284	-0.536251	-0.352136	-1.72744	-0.81652	-1.38444	-1.29928	FALSE	turquoise	Prenyltransferase and squalene oxidase repeat family protein
gene-QQG55_17970	-0.48219	-0.340199	-0.159162	-0.410448	-0.419031	-0.187421	-0.277989	-0.271657	-0.0585776	-0.211412	-0.118191	-0.794915	-0.927984	-0.795187	0.572259	2.19178	2.37274	2.75226	1.19637	1.67726	-0.195833	-0.873043	-0.482601	-0.381973	-0.409216	-0.461763	-0.988809	-0.400655	-0.491199	-0.623215	FALSE	turquoise	hypothetical protein
gene-QQG55_17975	-0.748811	-0.130774	0.34296	-0.403341	-0.179654	-0.498132	-0.261417	-1.03533	0.734303	-1.10555	-0.644085	-0.982995	-0.89725	-1.03544	-2.88511	1.51081	1.94188	1.06054	0.380375	0.156905	0.588839	-0.938974	-0.0300452	0.587611	1.07851	0.740006	0.144759	0.45282	0.578881	1.4777	FALSE	turquoise	hypothetical protein
gene-QQG55_17980	-1.13045	-0.404941	-0.492208	-0.880952	-0.951914	-0.431412	-0.546265	-0.518501	-0.275087	-0.202169	-0.417834	-1.05624	-0.352365	-0.299728	0.391461	2.07917	2.48844	2.68944	1.0162	1.80048	-0.0302191	-0.5325	-0.133407	-0.263397	-0.0465827	-0.235968	-0.729582	-0.262126	-0.225591	-0.0457534	FALSE	turquoise	HAD ATPase P-type IC family protein
gene-QQG55_17985	-0.361872	-0.472187	-0.336314	-0.514532	-0.471127	-0.19039	-0.0531369	-0.0840393	-0.239782	-0.265523	-0.307411	-0.512846	-0.78466	-0.411138	0.490574	2.14428	2.53769	2.49676	1.13153	1.95421	-0.378118	-0.464967	-0.622739	-0.489056	-0.526581	-0.426938	-1.09377	-0.458791	-1.11087	-0.178257	FALSE	turquoise	Methyltransferase domain family protein
gene-QQG55_17990	0.324786	0.17828	0.523638	0.215156	-0.13363	0.431391	0.291367	0.624763	0.738045	0.317217	0.544888	-0.00338305	-0.326502	-0.612903	-0.821222	1.67252	2.42193	2.59482	-0.762718	0.745682	-0.220256	-0.84124	-1.2814	-0.634167	-0.794254	-0.588919	-1.35881	-1.16058	-1.25001	-0.834482	FALSE	turquoise	ALG3 family protein
gene-QQG55_17995	-0.64083	-0.781226	-0.456965	-0.737964	-0.783311	-0.792029	-0.762703	-0.547267	-0.571247	-0.678502	-0.548923	-0.681227	-0.529946	-0.52664	1.09669	2.11597	2.31406	2.56489	1.16515	1.7924	-0.251146	-0.286612	-0.454251	-0.0609617	-0.199195	-0.284362	-0.00579983	0.20889	-0.164128	-0.512812	FALSE	turquoise	hypothetical protein
gene-QQG55_1800	-1.09313	-0.511118	-1.21908	-0.723424	-0.863274	-0.541016	-1.20787	-0.0438043	0.00504097	-0.746957	0.0532524	0.0048197	-0.432138	0.0882283	-1.55508	1.69423	2.03345	2.27871	-0.447692	0.728514	0.877641	0.993273	-0.110877	0.389702	0.964199	0.997509	-1.58281	-0.614766	0.163426	0.421028	FALSE	turquoise	Lectin C-type domain family protein
gene-QQG55_18005	-1.08208	-0.31267	-0.7468	-0.940266	-1.1112	-0.99733	-0.659665	-0.529035	-0.869238	-0.307131	-0.465086	-0.366872	0.0734386	0.0482227	0.468445	2.14038	2.32059	2.73127	0.993162	1.25236	0.198268	0.371128	0.426681	-0.780389	-0.633205	-0.25163	-0.471855	-0.294095	-0.397258	0.191865	FALSE	turquoise	Spondin_N family protein
gene-QQG55_18010	-0.129407	0.87254	0.636502	0.375358	-0.114806	0.140828	0.0474945	0.514792	0.386208	0.374229	0.47848	0.686006	-0.583666	0.0478846	-0.288927	1.52179	1.89499	2.50563	0.392517	0.998661	-0.222675	-1.28452	-1.29479	-1.22625	-1.34239	-1.34303	-0.973856	-0.994231	-0.882742	-1.19262	FALSE	turquoise	PAP2 family protein
gene-QQG55_18015	-0.610491	-0.70841	-0.281168	-0.458436	-0.567019	-0.483	-0.518251	-0.368417	-0.338597	-0.292153	-0.347624	-0.572536	-0.569734	-0.363404	0.964212	2.16654	2.37466	2.47311	1.64465	1.70961	-0.248747	-0.622321	-0.823637	-0.400858	-0.541555	-0.720788	-0.350639	-0.160233	-0.368215	-0.616531	FALSE	turquoise	PAP2 family protein
gene-QQG55_18020	-1.38609	-0.282024	-0.308814	-0.702564	-0.774399	-0.690219	-0.766014	-0.218664	-0.296422	-0.344992	0.100553	0.439104	-0.805442	-0.187644	0.924206	1.95805	2.2525	2.57574	1.35944	1.39664	0.61505	-0.605199	-0.988318	-0.548165	-0.536267	-0.665565	-0.536755	-0.395832	-0.141975	-0.439917	FALSE	turquoise	32 kDa beta-galactoside-binding lectin
gene-QQG55_18025	0.220795	-0.867202	-0.644714	-0.945035	-1.02509	-1.12381	-0.844725	-0.855347	-0.519415	-0.711134	-0.531683	-0.243092	-0.282458	-0.294051	0.615145	2.1087	2.36416	2.8599	1.35519	0.889077	-0.46347	-0.437541	-0.164347	-0.109618	-0.131995	-0.317938	-0.109328	-0.0716002	0.0793346	0.201297	FALSE	turquoise	Calmodulin-3
gene-QQG55_18030	-0.0770083	0.354759	-0.0671133	-0.447931	-0.748573	-0.458857	-0.278128	-0.0455384	0.0255	-0.0683881	0.092883	-0.331128	-1.21922	-0.455374	0.527661	2.11379	2.38701	2.71194	1.16899	1.05958	0.56127	-0.900817	-0.979088	-0.918628	-0.798087	-0.73614	-0.393087	-0.656224	-0.719474	-0.704574	FALSE	turquoise	Transmembrane amino acid transporter family protein
gene-QQG55_18040	-0.621664	0.182062	0.112362	-0.324574	-0.254883	0.108386	0.141275	-0.111282	-0.0240037	-0.20481	-0.367981	-1.79995	-1.10857	-1.4905	0.231867	2.06461	2.20851	2.42454	1.16161	1.62055	-0.294783	-0.946538	-0.68183	-0.188485	-0.482466	-0.681667	-0.489269	-0.0839489	-0.100657	0.00208067	FALSE	turquoise	Alpha/beta hydrolase family protein
gene-QQG55_18045	-0.333267	-0.251568	-0.131309	-0.10148	-0.276476	-0.337826	-0.51171	-0.0902785	-0.112159	-0.22435	-0.162168	-0.603006	-0.659621	-0.803783	0.947279	2.3652	2.34603	2.86319	0.188931	1.58322	-0.327905	-0.89568	-0.736051	-0.373495	-0.604331	-0.788176	-1.04604	-0.0905791	-0.272099	-0.56049	FALSE	turquoise	hypothetical protein
gene-QQG55_18065	-0.923768	-0.857948	-0.825401	-1.33183	-0.97027	-1.13746	-1.01189	-1.34018	-1.06383	-1.31142	-1.00657	-0.639675	-0.536416	-0.490731	0.348898	1.40547	1.7138	1.86837	0.53144	1.12163	0.221629	0.450112	0.365198	0.869832	0.616138	0.602441	0.411518	0.690048	1.1995	1.03138	FALSE	turquoise	hypothetical protein
gene-QQG55_18070	-1.15695	-0.828438	-0.737213	-0.58775	-0.434958	-0.584611	-0.96147	-0.452818	-0.52631	-0.827341	-0.554196	-0.0317617	-0.620794	0.105436	0.686795	1.89215	2.22019	2.58715	1.46795	1.86502	0.102042	-0.101523	-0.758789	-0.227193	-0.115343	-0.231422	-0.609631	-0.241219	0.185309	-0.522317	FALSE	turquoise	RNA recognition motif family protein
gene-QQG55_18080	-0.876109	-0.600497	-0.399854	-0.183546	-0.372108	0.0468267	-0.0988427	-0.285849	-0.275428	-0.22818	-0.392602	-0.19488	-0.862177	-0.344189	0.0631364	2.04818	2.76831	2.86281	0.634116	1.29877	-0.103697	-0.0599679	-0.963381	-0.154743	0.102902	-0.136133	-1.01722	-0.318368	-0.791418	-1.16585	FALSE	turquoise	hnRNP-L/PTB/hephaestus splicing factor family protein
gene-QQG55_18085	-1.14077	-0.500432	-0.941544	-0.837853	-1.49643	-1.23926	-1.09141	-0.806193	-0.814149	-0.637479	-0.248962	-0.38257	0.0880799	0.154383	0.0625759	2.02448	2.34233	2.40987	1.15926	1.16257	0.168781	0.23035	0.310905	0.0953494	0.259496	0.419087	-0.599534	-0.0582094	-0.196547	0.103834	FALSE	turquoise	Glycogen [starch] synthase muscle
gene-QQG55_18090	-0.0957168	0.0167878	0.0108416	-0.250912	-0.740495	-0.448508	-0.533312	0.0734921	0.156865	0.0116372	0.152917	0.00910831	-0.427536	-0.211851	0.132561	2.15158	2.59148	2.68795	0.824548	1.49019	-0.400977	-0.99113	-0.791479	-0.787238	-0.810785	-0.680651	-1.10391	-0.580541	-0.726203	-0.728713	FALSE	turquoise	N-acyl-L-amino-acid amidohydrolase family protein
gene-QQG55_18095	1.68982	-1.06496	-0.345406	-0.142843	-0.278622	-0.504321	-1.02291	-0.423577	-0.351568	0.551326	-1.86715	0.892825	-1.397	-0.233368	-0.184885	1.71989	2.11538	2.37153	0.763034	1.074	-0.707882	-0.80353	-0.392716	-0.131033	-0.256025	-0.241274	-0.493715	-0.282888	-0.0572501	0.00510846	FALSE	turquoise	hypothetical protein
gene-QQG55_1810	-0.907996	0.287247	0.470566	-0.165603	0.207855	0.374983	-0.0461037	0.245692	0.277677	-0.278998	-0.343613	-1.96316	-1.62611	-1.09454	0.681454	1.68708	2.13484	2.25732	0.940353	1.39684	0.386707	-0.472164	-1.25305	-0.520119	-0.687679	-0.60046	-0.814776	-0.269513	-0.156819	-0.147922	FALSE	turquoise	hypothetical protein
gene-QQG55_18100	-0.48122	-0.894562	-0.519911	-0.76243	-0.93482	-0.80666	-0.849145	-0.771069	-0.869579	-0.689688	-0.649078	-0.694534	-0.4495	-0.188811	-0.0896842	1.54844	2.71755	2.63296	1.30001	1.61211	-0.388073	-0.422239	0.210132	-0.0710104	-0.364183	-0.0385968	0.532624	-0.0485129	0.198311	0.231178	FALSE	turquoise	Enoyl-CoA hydratase/isomerase family protein
gene-QQG55_18110	0.176198	-1.84118	-0.693458	-0.237993	-0.699877	-1.00846	-0.840365	-0.924771	-0.84449	-0.292404	-1.66848	0.563384	0.274063	0.241895	-0.610096	1.82965	2.10687	2.2365	0.884191	1.22422	-0.348701	0.310469	0.0933686	0.434698	0.496644	0.666647	-0.977806	0.248124	-0.23342	-0.565418	FALSE	turquoise	N terminus of Rad21 / Rec8 like family protein
gene-QQG55_18125	-0.227133	0.129483	0.070896	-0.0194147	-0.126812	0.00205332	-0.210021	0.0356167	0.0538162	0.550634	-0.458344	0.225632	-0.173072	0.26953	0.323935	2.24227	2.37029	2.26556	0.663697	1.52783	-0.843125	-1.29219	-1.29156	-0.878631	-0.952839	-0.691759	-1.20055	-0.821981	-0.670083	-0.873731	FALSE	turquoise	Transcription elongation factor Elf1 like family protein
gene-QQG55_18130	-0.637184	-0.842616	-0.908324	-0.660274	-1.01088	-0.794716	-0.945155	-0.629296	-0.473507	-0.029539	-0.21741	-0.0140487	0.19764	0.618626	0.480356	2.05656	2.32307	2.48825	1.35797	1.12287	0.0734651	0.471961	0.0211917	-0.738071	-0.190622	0.144422	-1.22906	-0.902209	-0.699627	-0.43383	FALSE	turquoise	glycogen debranching enzyme
gene-QQG55_1815	0.450515	0.081649	0.0655721	0.197343	-0.444781	0.012381	0.0160877	0.172051	0.217099	0.16625	0.422976	-0.0852815	-0.099563	-0.303984	-1.59987	1.96832	2.28623	2.69589	0.831108	0.823371	-0.728135	-1.0301	-0.616022	-0.298929	-0.429179	-0.361387	-1.58231	-0.485968	-1.20989	-1.13145	FALSE	turquoise	DHHC palmitoyltransferase family protein
gene-QQG55_18165	-0.456086	-0.537866	-0.354948	-0.128328	-0.114086	0.667708	0.0927682	0.0151663	0.311361	0.308917	0.125285	-0.242968	-0.450783	-0.25758	0.25129	1.9097	2.6079	2.5248	0.868207	0.810203	-0.287864	-0.518362	-0.752421	-0.619534	-0.224318	-0.19392	-1.89396	-1.22217	-1.32519	-0.912921	FALSE	turquoise	Phospholipase D Active site motif family protein
gene-QQG55_1820	-0.848165	-0.293854	-1.54604	-0.933207	-1.89939	-1.52233	-1.41722	-1.01657	-1.04955	-0.239687	-0.0174798	0.790304	0.754743	1.13272	-0.890932	1.21214	1.31849	1.55627	-0.538302	0.188828	0.804206	0.996475	0.861067	0.462316	0.93617	1.09517	-0.709815	-0.0286402	0.262208	0.580079	FALSE	turquoise	Intermediate filament protein ifa-2
gene-QQG55_18205	-0.089752	0.980668	0.658369	0.540531	0.548428	0.728269	0.63224	0.555421	0.511212	0.183438	0.161796	-1.11593	-1.29596	-1.19682	0.210759	1.431	1.79098	2.03585	0.826136	1.03697	0.156805	-1.16963	-1.17581	-1.01903	-1.25628	-1.19233	-0.900953	-0.695882	-0.880869	-0.999613	FALSE	turquoise	SH2 domain family protein
gene-QQG55_18215	-0.878666	0.0309235	-0.280886	-0.302398	-0.242602	-0.151184	-0.299481	-0.209126	-0.01537	-0.315674	-0.229986	-1.43437	-0.852887	-1.18772	-0.0427628	2.36459	2.41397	2.58359	1.22443	1.44081	-0.38258	-0.824354	-0.27734	-0.146426	-0.296536	-0.472016	-0.636625	0.0146027	-0.35109	-0.242842	FALSE	turquoise	Meckelin (Transmembrane protein 67) family protein
gene-QQG55_18235	-0.119628	0.0386908	0.194684	0.0849079	-0.398154	0.250108	0.270909	0.253445	0.462885	0.0422008	0.360891	-0.594107	-0.171327	-0.425601	-0.498995	1.92734	2.48888	2.0825	1.40862	1.04418	-0.663797	-1.21678	-0.6674	-0.375656	-0.207749	-0.314878	-1.63076	-0.822515	-1.70739	-1.09549	FALSE	turquoise	NOL1/NOP2/sun family protein
gene-QQG55_18240	-0.73385	0.698855	0.664443	0.334983	0.469543	0.780472	0.684201	0.978025	0.99736	0.158854	0.537191	-1.49984	-1.49735	-1.51472	0.345884	1.05695	1.09159	1.98924	0.700138	0.65184	1.16088	-0.698331	-1.58256	-0.748061	-1.2053	-1.12514	-0.182407	-0.783951	-0.795411	-0.933539	FALSE	turquoise	DB module family protein
gene-QQG55_18245	-0.850929	-0.743288	-0.322838	-0.532173	-0.411491	-0.500785	-0.688536	-0.167338	-0.1755	-0.453263	-0.347547	-0.994765	-0.726901	-0.404333	1.30803	2.09043	2.23345	2.42628	1.34012	1.8599	0.0267908	-0.197559	-0.890791	-0.412821	-0.401742	-0.527574	-0.28251	-0.162722	-0.44253	-0.647067	FALSE	turquoise	cAMP-dependent protein kinase catalytic subunit alpha domain protein
gene-QQG55_18250	-0.561703	-0.660073	-0.260736	-0.664818	-0.566111	-0.739928	-0.720706	-0.409898	-0.516108	-0.686802	-0.576847	-0.509746	-0.622985	-0.5738	0.92116	2.09123	2.30851	2.37222	1.5589	1.82829	-0.0984801	-0.542758	-0.656604	-0.221668	-0.585638	-0.71136	0.279332	0.187504	0.000989516	-0.661369	FALSE	turquoise	hypothetical protein
gene-QQG55_18255	-1.28381	0.397267	0.260267	-0.121657	0.385703	0.365803	0.0911421	0.440673	0.477333	0.0523632	0.0406643	-1.66762	-1.5752	-1.36384	0.308176	1.81735	1.99913	2.35021	0.700125	1.06679	0.661118	-0.898688	-1.15564	-0.320322	-0.637672	-0.714467	-0.83991	-0.227853	-0.000275176	-0.607165	FALSE	turquoise	hypothetical protein
gene-QQG55_18270	-0.749616	-0.753011	-0.51814	-0.878306	-0.449275	-0.679995	-0.480763	-0.784865	-0.742183	-0.439376	-0.837898	-0.634965	-0.687265	-0.545522	0.763696	2.38933	2.15224	2.80886	1.09869	1.39622	-0.351497	-0.492492	-0.261152	-0.0261279	-0.213454	-0.368837	-0.098893	0.00354684	0.0655822	0.315468	FALSE	turquoise	putative integral membrane protein
gene-QQG55_18275	-0.282077	-0.398664	-0.00905423	-0.171689	-0.371021	-0.551013	-0.228107	-0.657325	-0.222887	0.00309282	-0.187957	-1.02836	-0.841697	-1.0097	-0.0757526	2.19514	2.38785	2.50278	1.45161	1.63496	0.0778637	-0.387635	-1.311	-0.5619	-0.596577	-0.704937	-0.447155	0.0333603	0.0930303	-0.335177	FALSE	turquoise	putative integral membrane protein
gene-QQG55_1830	-0.253568	-0.109313	-0.865243	-0.483365	-0.381013	-0.496967	-0.91824	-0.603181	-0.582701	0.0652022	0.120034	0.509388	0.00867318	0.32986	1.03666	2.40354	2.51764	2.23486	0.817993	1.24173	-0.0713084	-0.426259	-0.765767	-0.705962	-0.766141	-0.985179	-0.826349	-0.236785	-0.81183	-0.996417	FALSE	turquoise	hypothetical protein
gene-QQG55_18310	-0.917035	-0.144166	-0.790136	-1.00548	-1.13957	-1.28794	-0.90406	-1.09877	-1.07797	-0.826811	-0.449367	-0.629379	0.303802	-0.267427	0.186816	2.04081	2.25593	2.6252	0.760471	1.13255	-0.357273	-0.0176267	0.504061	0.0452434	0.0613264	0.287026	0.0104076	-0.1591	0.491101	0.367363	FALSE	turquoise	Patched family protein
gene-QQG55_18325	-1.60367	0.660387	-0.238958	-0.631891	-0.178899	0.0396917	-0.0116946	-0.228966	0.108133	-0.389493	-0.86188	-1.42708	-0.522148	-0.377848	-0.145461	2.43017	2.25434	2.671	0.560322	1.33601	0.0699812	0.110618	-0.357406	-0.663219	-0.486534	-0.230526	-0.50837	-0.647303	-0.489849	-0.23946	FALSE	turquoise	Type I membrane glycoproteins cell-cell fusogen family protein
gene-QQG55_18330	-1.14649	0.0369541	-0.17414	-0.707387	-0.250474	0.16233	0.335483	-0.395466	-0.00923991	-0.279217	-0.857286	-1.64324	-0.773791	-0.486338	-0.128763	2.41464	2.47797	2.51408	0.854613	1.32525	-0.222367	-0.0313566	-0.56023	-0.546347	-0.405062	-0.0418463	-0.599518	-0.492145	-0.462232	0.0916302	FALSE	turquoise	Type I membrane glycoproteins cell-cell fusogen family protein
gene-QQG55_1835	-0.308881	-0.363599	-0.261786	-0.424887	-0.382799	-0.518534	-0.688151	-0.25866	-0.437768	-0.129936	-0.077312	0.287126	-0.324555	0.0812493	0.842942	2.03344	2.08949	2.2164	1.41089	2.08962	-0.16361	-0.965763	-1.06405	-0.494291	-0.995989	-1.02279	0.101902	-0.150746	-0.946714	-1.17225	FALSE	turquoise	hypothetical protein
gene-QQG55_18350	-0.631262	0.0782751	0.057419	0.275058	0.170803	0.102223	-0.226079	0.275144	0.136538	-0.0124125	0.172122	-1.27997	-0.861194	-0.754334	0.502721	1.92548	2.30072	2.36585	0.256932	1.75124	-0.0785331	-0.2704	-0.675396	-0.394276	-0.225709	-0.155471	-1.25314	-0.456268	-1.42249	-1.6736	FALSE	turquoise	3'-5' exonuclease family protein
gene-QQG55_18355	-0.532802	0.309398	-0.59415	-0.211406	-1.08291	-0.200052	-0.247615	0.296755	0.45338	0.273305	0.367791	-0.182038	0.0711373	0.585518	-0.748619	1.80064	2.3753	2.9085	0.506557	0.368051	-0.323312	-0.427701	-0.162717	-0.593894	-0.201421	0.0542862	-1.98507	-1.22427	-1.18181	-0.470829	FALSE	turquoise	Alg9-like mannosyltransferase family protein
gene-QQG55_18360	-1.45964	-0.280153	-0.562459	-0.685013	-0.187252	-0.0522839	-0.468067	-0.279143	-0.0218873	-0.141619	-0.372699	-0.717267	-1.07723	-0.51931	1.40234	2.06008	2.10368	2.95201	0.779708	0.877918	0.491485	-0.25298	-0.692611	-0.29851	-0.207977	-0.00977053	-1.18473	-0.295642	-0.557681	-0.343299	FALSE	turquoise	hypothetical protein
gene-QQG55_18385	-1.17065	-1.04564	-0.61384	-1.18708	-1.35012	-1.32057	-1.24256	-1.01659	-1.11706	-1.198	-0.956658	-0.624689	0.418566	0.293133	0.103546	1.38177	1.43711	1.68079	0.445034	0.898054	0.248879	0.389373	1.18702	0.945789	1.2162	1.21819	-0.421301	0.301733	0.242923	0.856654	FALSE	turquoise	hypothetical protein
gene-QQG55_18405	-0.377596	-0.498174	-0.0322451	-0.465167	-0.463962	-0.334935	-0.262614	-0.522974	-0.213014	-0.213216	-0.487873	-0.773032	-0.693462	-0.407432	-0.162631	2.09029	2.46764	2.15148	1.76069	2.11376	-0.275628	-0.758512	-0.907429	-0.487333	-0.636071	-0.610105	-0.907429	-0.00620496	0.230838	-0.317662	FALSE	turquoise	hypothetical protein
gene-QQG55_18420	-0.7489	-0.0582985	-0.250939	-0.0586348	-0.579898	-0.183114	-0.369749	0.215839	0.0582818	0.00248645	0.181372	-1.51405	-0.647283	-0.697273	-0.511753	2.18724	2.44888	2.8474	0.683458	1.02678	-0.14323	-0.727498	-0.128227	-0.0129466	0.088511	0.15589	-1.38737	-0.395872	-0.998991	-0.482101	FALSE	turquoise	NADP-dependent malic enzyme
gene-QQG55_18425	-0.797125	-1.1821	-0.870688	-0.604566	-1.19736	-0.909437	-0.784802	-1.12447	-0.205029	-0.854151	-0.345827	-1.32689	-0.337336	-0.754844	-0.397569	1.87519	2.13799	2.27702	1.07631	1.03773	-0.326104	-0.191344	0.593518	0.750107	0.839335	0.733531	-0.126847	0.469216	0.185282	0.361264	FALSE	turquoise	NADP-dependent malic enzyme mitochondrial
gene-QQG55_18430	-0.0918767	-0.902465	-0.245442	-0.346047	-0.722736	-0.852608	-0.592798	-0.987046	0.2062	-0.0412487	0.023361	-0.291613	0.221371	-0.451837	-0.309039	2.19632	2.50404	2.73249	1.1861	1.289	0.469594	-0.472046	-0.680937	-0.808525	-0.291962	-0.676598	-0.237071	-0.449166	-0.735834	-0.641584	FALSE	turquoise	NADP-dependent malic enzyme
gene-QQG55_18445	0.56306	0.279128	0.466931	0.885135	0.371066	0.708633	0.879668	0.592793	0.855388	0.62956	0.90475	0.274322	0.489683	0.348309	-0.0278217	1.21859	1.54284	1.45523	0.131328	0.317446	-1.03786	-1.24857	-1.49725	-1.19028	-0.784002	-1.2699	-1.70156	-1.1337	-1.30872	-1.71421	FALSE	turquoise	hypothetical protein
gene-QQG55_1845	-0.0670271	-0.118889	0.0565016	0.677186	0.331402	0.74422	0.321305	0.50698	0.734275	0.657192	0.819706	-0.532981	0.0361806	-0.230254	0.246333	1.44966	1.54277	1.84566	0.0702555	0.99478	-0.466514	-0.387665	-1.02252	-0.565287	-0.109628	-0.147643	-2.33227	-1.10633	-1.55553	-2.39186	FALSE	turquoise	RecF/RecN/SMC N terminal domain family protein
gene-QQG55_18450	-1.01331	-0.756056	-0.842229	-0.976186	-1.47287	-1.3987	-1.37355	-0.532665	-0.894073	-0.695144	-0.552613	0.431578	-0.356128	0.0717158	-0.240388	1.8186	2.16754	2.31004	0.774497	1.48096	0.0288646	0.402109	-0.283696	0.342661	0.341328	0.30219	-0.295289	0.640089	0.0442129	0.5265	FALSE	turquoise	hypothetical protein
gene-QQG55_18460	0.42186	1.10115	0.731646	0.628078	0.602006	0.771069	0.547285	0.766654	0.986437	0.572182	0.695908	0.0301021	-0.406205	-0.889416	-0.876907	1.10584	1.28435	1.83976	-0.0265801	0.197777	0.951716	-1.6914	-1.21059	-1.17619	-1.29982	-1.30585	-0.660543	-1.16176	-1.1326	-1.39595	FALSE	turquoise	Mycolic acid cyclopropane synthetase family protein
gene-QQG55_18465	-0.144214	0.101219	0.217794	-0.145154	0.0503553	0.00480067	0.021286	-0.0526761	0.0733277	-0.178094	-0.163254	-0.907425	-1.05142	-1.11008	1.37342	1.91894	1.93456	2.06953	1.77166	1.60311	-0.170881	-1.10556	-0.86754	-0.762753	-1.12465	-0.94964	-0.456489	-0.39677	-0.63174	-0.921668	FALSE	turquoise	Malate/L-lactate dehydrogenase family protein
gene-QQG55_18500	1.14466	0.0655794	0.194368	0.874187	0.230174	0.597078	0.645196	0.43942	0.824129	0.435005	1.05414	0.540884	0.20398	-0.0297776	-0.00633718	1.29971	1.47511	1.4742	0.432693	0.532943	-0.223396	-1.55163	-1.53399	-1.34151	-1.02317	-1.51685	-1.688	-1.21719	-1.03703	-1.29457	FALSE	turquoise	Zona pellucida-like domain family protein
gene-QQG55_18510	-0.691913	-0.184141	-0.63391	-0.347298	-0.533248	-0.290855	-0.0163969	-0.223653	-0.300367	-0.0612675	-0.216622	-0.747579	-0.243372	0.200608	0.59699	2.2591	2.35891	2.52541	1.16633	1.5932	0.0885597	-0.208948	-0.332275	-0.964855	-0.75307	-0.57357	-1.38658	-0.456161	-0.744661	-0.878366	FALSE	turquoise	hypothetical protein
gene-QQG55_18515	-1.85257	-0.645368	-0.504703	-0.784587	-0.661557	-0.501425	-0.91413	-0.316674	-0.259975	-0.425584	-0.404736	-1.34396	-0.569569	0.489902	1.44511	1.44528	1.75415	2.16672	1.42589	1.97521	0.698763	0.45375	-0.0908212	-0.817832	-0.432929	-0.352575	-0.139745	-0.141389	-0.460749	-0.23389	FALSE	turquoise	LIM domain family protein
gene-QQG55_18520	-1.46192	-0.908276	-0.529309	-1.05277	-0.753646	-0.172318	-0.389099	-0.551774	0.176527	-0.0382661	-0.30096	-0.173835	-0.856582	-0.290659	0.379509	2.62728	2.79066	2.2344	-0.0392678	1.14991	0.189554	-0.514539	-0.0530571	0.128735	0.212518	0.208026	-0.459777	-0.366276	-0.685885	-0.498903	FALSE	turquoise	hypothetical protein
gene-QQG55_18525	-0.915177	-0.821374	-0.904169	-1.18776	-1.17941	-1.15882	-1.06293	-0.808873	-0.688989	-0.66994	-0.696972	-1.00835	-0.844428	-0.452245	0.434636	1.58068	2.23379	2.2373	0.735491	1.39486	0.34089	0.485218	-0.202848	0.478433	0.594994	0.555379	-0.0417115	0.649764	0.243501	0.679066	FALSE	turquoise	YhhN-like family protein
gene-QQG55_1855	-1.02876	-0.139756	-0.104777	-0.227753	-0.537968	0.0135568	-0.0906212	0.203495	-0.0348004	-0.140318	-0.00976411	-1.14333	-0.779689	-0.704985	-0.473658	2.16096	2.54873	2.52195	1.50929	1.46672	-0.439315	-0.776037	-0.608208	-0.223522	-0.27797	-0.456901	-0.417325	-0.299279	-0.790171	-0.719796	FALSE	turquoise	hypothetical protein
gene-QQG55_18555	0.943855	0.69755	1.14047	0.610099	1.05485	0.723116	0.712777	0.831224	0.770994	0.808211	0.770078	-0.724735	-0.891967	-0.825628	-0.427156	1.13547	1.37675	1.53521	0.342209	0.507355	-1.3142	-1.69642	-1.28287	-0.768376	-1.11819	-1.40016	-0.87946	-1.00862	-0.726307	-0.896154	FALSE	turquoise	Transthyretin-like family protein
gene-QQG55_18590	-0.807696	-0.713445	-0.349904	-0.891958	-1.03426	-1.04141	-0.930629	-0.579274	-0.553844	-0.813438	-0.477176	-0.510258	-0.61232	-0.693788	0.905845	1.98742	2.23747	2.33148	1.67705	1.65805	-0.151856	-0.14185	-0.378349	0.147915	-0.163608	-0.226799	0.191009	0.279062	-0.0765364	-0.266909	FALSE	turquoise	putative integral membrane protein
gene-QQG55_18595	-0.184061	-0.389609	-0.240297	-0.438924	-0.38776	-0.295194	-0.397045	-0.302994	-0.201064	-0.455692	-0.387129	-0.698007	-0.786266	-0.704219	0.75333	2.21794	2.35669	2.5642	1.72063	1.52777	-0.163179	-0.681316	-0.617732	-0.609992	-0.698561	-0.771046	-0.276995	-0.306143	-0.497866	-0.64947	FALSE	turquoise	putative integral membrane protein
gene-QQG55_1860	-1.18559	-0.996368	-0.845866	-1.31333	-1.42534	-1.04923	-1.16974	-0.688448	-0.359388	-0.702101	-0.798372	-0.700233	-0.540653	0.180817	0.520399	1.664	2.15015	2.23739	0.859247	1.1629	0.492475	0.667672	0.756094	-0.14826	-0.0366239	0.61494	-0.0109645	-0.343965	0.325284	0.683113	FALSE	turquoise	2-oxoisovalerate dehydrogenase subunit alpha mitochondrial
gene-QQG55_18615	-0.829705	-0.609054	-0.0723136	-0.472522	-0.278489	0.124094	-0.130084	-0.0129456	0.0163805	-0.111041	-0.00184774	-1.30825	-0.668646	-0.75928	0.236786	2.06767	2.43885	2.5875	1.15636	1.63491	-0.180305	-0.643969	-0.564463	-0.292243	-0.174765	-0.100523	-1.29357	-0.230629	-0.558833	-0.969083	FALSE	turquoise	DNA polymerase A family protein
gene-QQG55_18630	-0.196052	-0.395776	0.000105964	-0.0300672	-0.203679	0.0761178	0.0115412	0.166574	0.143232	0.0990863	0.344901	-0.353707	-0.519089	-0.483518	0.190255	2.14582	2.45127	2.61175	0.760601	1.39544	-0.371654	-1.06184	-0.782722	-0.586475	-0.563075	-0.503818	-1.58933	-0.685868	-0.928342	-1.14168	FALSE	turquoise	hypothetical protein
gene-QQG55_18635	0.507323	0.375703	0.560155	-0.00431999	0.097622	-0.127732	-0.276589	0.0671265	0.340049	-0.271102	0.282446	-0.401369	-0.763792	-0.618658	-0.258977	1.9957	2.40189	2.77728	0.159755	1.15848	-1.36877	-1.59214	-0.487716	-0.754828	-0.526138	-0.972576	-0.866462	-0.390253	-0.51875	-0.523362	FALSE	turquoise	hypothetical protein
gene-QQG55_18645	-0.435735	-0.266764	0.47214	-0.218291	-0.0638962	0.502103	0.282951	0.227729	0.502217	0.250184	-0.214157	-0.234901	-0.828189	-0.800405	1.23479	1.75631	1.86336	2.05693	1.43105	1.59899	-0.317403	-1.26861	-0.969775	-0.758133	-0.931353	-0.889127	-0.559773	-0.770005	-1.56487	-1.08738	FALSE	turquoise	putative integral membrane protein
gene-QQG55_18680	-0.630358	-0.865792	-0.59437	-0.90865	-0.854822	-0.902146	-0.941207	-0.520634	-0.68287	-0.910834	-0.639138	-0.770699	-0.45366	-0.38804	-0.254285	2.2657	2.41699	2.42964	1.683	0.989197	0.00489483	0.104059	-0.361628	0.302076	-0.0240772	0.107286	0.148461	0.222687	0.365832	-0.336619	FALSE	turquoise	putative integral membrane protein
gene-QQG55_18695	-0.391227	-0.449232	-0.457968	-0.462519	-0.538841	-0.393984	-0.537401	-0.345466	-0.37805	-0.41478	-0.530613	-0.634104	-0.736719	-0.638323	0.402278	2.26694	2.28572	2.7593	1.46481	1.58591	0.425015	-0.57071	-0.494544	0.0389109	-0.450973	-0.502101	-0.736719	-0.343004	-0.563161	-0.658452	FALSE	turquoise	RNB domain family protein
gene-QQG55_18700	0.156175	-0.327321	0.340173	0.715723	0.322477	0.251469	-0.208903	0.523918	0.168845	-0.0843761	0.284026	-1.27741	-0.528636	-1.05591	0.948941	1.23759	2.1763	1.58137	1.26832	1.27021	0.54228	-0.535544	-1.17036	-0.0556329	-0.476015	-0.495855	-1.78411	-0.374594	-1.97781	-1.43535	FALSE	turquoise	RNB domain family protein
gene-QQG55_18705	0.462536	0.86798	0.108374	0.990105	0.215133	0.577009	-0.142858	0.803991	0.908108	0.562638	0.903479	-0.673707	-0.0182609	-0.426042	-0.34219	0.81416	1.76876	1.94235	0.549343	0.149767	-0.480792	-0.492296	-0.262211	-0.834649	-0.285344	-0.346902	-2.35827	-1.33979	-1.65999	-1.96043	FALSE	turquoise	U3 small nucleolar RNA-associated protein 10 family protein
gene-QQG55_18710	-0.6517	-1.50993	-0.787867	-0.728044	-1.07868	-0.981553	-0.782879	-0.933686	-0.892745	-0.983313	-0.530904	-0.154834	-0.0694057	-0.418608	-0.399474	1.50761	2.40352	2.21185	1.02583	1.75552	-0.00340104	0.349364	-0.00633158	0.403866	0.612718	0.636621	0.631591	0.308188	-0.305361	-0.627949	FALSE	turquoise	N terminus of Rad21 / Rec8 like family protein
gene-QQG55_18715	-1.33187	-0.934823	-0.993701	-1.0436	-1.2061	-1.33002	-1.10576	-1.10329	-0.781521	-1.12327	-0.895077	-0.664166	-0.2408	-0.168032	-0.146114	1.64293	1.7615	2.01914	-0.00691586	0.896219	0.499393	0.677431	0.588879	0.850858	0.799743	0.692679	0.513084	0.596397	0.836106	0.700705	FALSE	turquoise	Enoyl-CoA hydratase/isomerase family protein
gene-QQG55_18730	-1.15992	-0.141799	-0.943464	-1.05641	-1.19634	-0.999977	-0.892175	-0.511616	-0.676153	-0.364406	-0.142699	-1.10024	-0.165889	0.970606	-0.089975	1.97517	2.29196	2.62678	0.738184	1.4036	0.192397	0.0211699	-0.210438	-0.289456	-0.497982	-0.0524861	0.359869	-0.395173	0.047481	0.259382	FALSE	turquoise	hypothetical protein
gene-QQG55_18765	-0.737097	0.13981	0.201703	0.181659	0.193213	0.551044	0.228939	0.615917	0.777953	0.495608	0.504486	-1.62728	-0.955564	-1.04949	0.154568	1.79647	1.97794	2.23784	0.0841279	1.13538	1.05427	-0.717003	-1.06253	-0.902996	-0.722632	-0.817039	-1.13896	-0.714515	-0.87361	-1.01221	FALSE	turquoise	hypothetical protein
gene-QQG55_18770	-0.302785	-0.426353	-0.170187	-0.375113	-0.347026	-0.249242	-0.258411	-0.215084	-0.167807	-0.355763	-0.437043	-0.563521	-0.684288	-0.614669	0.855833	2.09029	2.27454	2.39011	1.71023	1.75341	-0.254356	-0.82443	-0.789773	-0.767948	-0.919822	-0.9205	0.147017	-0.173245	-0.506935	-0.897123	FALSE	turquoise	Laminin G domain family protein
gene-QQG55_18775	-1.00926	-0.703662	-0.60345	-0.252518	-0.258475	-0.0288874	-0.32205	-0.278337	-0.262132	-0.0344425	-0.238296	-0.992406	-0.361646	-0.0300286	0.733631	2.12986	2.51727	2.58685	1.25559	1.57078	-0.12434	-0.538803	-0.676209	-0.515987	-0.439968	-0.724879	-0.665236	-0.256982	-0.546493	-0.929493	FALSE	turquoise	Laminin B (Domain IV) family protein
gene-QQG55_18785	-0.853644	0.752862	0.61664	0.568869	0.54125	0.778187	0.543544	0.664649	0.851212	0.468315	0.538392	-1.18638	-1.14259	-1.19399	0.356096	1.27236	1.71404	1.70852	0.368879	1.17823	0.782151	-1.26786	-1.25223	-0.86761	-1.18705	-1.28362	-0.856167	-0.532714	-0.830396	-1.24994	FALSE	turquoise	MBOAT membrane-bound O-acyltransferase family protein
gene-QQG55_18790	-1.02175	-0.360977	-0.215842	-0.0703445	-0.0868169	0.0312843	-0.496018	-0.0764636	-0.0520585	-0.244341	-0.158936	-0.994768	-0.845347	-0.609351	0.714338	2.09483	2.09068	2.4376	1.62457	1.71885	0.0114062	-1.1398	-0.837364	-0.420639	-0.694313	-1.061	-0.177599	-0.159747	-0.181261	-0.818819	FALSE	turquoise	SEA domain family protein
gene-QQG55_18800	-0.921657	0.420886	0.0743624	0.130843	0.106151	0.347534	0.0332205	0.267878	0.352327	0.247228	0.243374	-1.15689	-1.23728	-1.04829	0.414963	1.9208	2.28758	2.41777	1.00163	1.37198	-0.619864	-1.04894	-0.887468	-0.573268	-0.696739	-0.98721	-0.559868	-0.426227	-0.558726	-0.916093	FALSE	turquoise	DOMON domain family protein
gene-QQG55_18805	-0.93572	-1.27455	-0.829278	-1.19628	-1.20613	-1.02651	-1.03239	-0.873562	-1.06454	-0.974251	-1.10546	-1.28608	-0.0399453	-0.447822	0.5405	1.39906	1.5367	1.69995	0.746258	1.04038	-0.0822121	-0.131533	0.671936	0.977112	0.910892	0.817211	0.439513	0.61722	0.965414	1.14413	FALSE	turquoise	hypothetical protein
gene-QQG55_18835	-0.803988	-0.805814	-0.0219536	-0.461292	-0.55124	-0.605346	-0.4358	-0.463333	-0.423202	-0.598665	-0.359973	-0.679172	-0.60277	-0.556453	1.05611	2.25699	2.3529	2.4262	1.16652	1.76542	-0.137123	-0.973814	-0.327423	-0.246209	-0.646391	-0.581701	-0.325516	0.157502	0.111777	-0.686239	FALSE	turquoise	hypothetical protein
gene-QQG55_18855	-2.32879	-0.284866	-0.550783	-0.789577	-0.784479	-0.569369	-1.01428	-0.318797	-0.509112	-0.433712	-0.465383	-1.46042	0.231623	0.334079	-1.20493	1.38811	1.91881	2.0638	0.0439005	0.781531	0.614948	1.09782	0.748652	0.281935	0.912415	0.958874	-1.03939	0.513596	-0.439373	0.303175	FALSE	turquoise	Calcineurin-like phosphoesterase family protein
gene-QQG55_18860	-0.976999	-0.426715	-0.495793	-0.786455	-0.961723	-0.896261	-0.660572	-0.343986	-0.14181	-0.822877	0.0385041	0.0556036	-0.209828	-0.601978	-0.35892	2.28936	2.67135	2.54732	0.761966	1.64618	-0.19709	-0.315863	-0.120244	-0.346345	-0.23692	-0.188353	-0.7259	-0.590475	0.243919	0.150896	FALSE	turquoise	Sugar transporter family protein
gene-QQG55_18890	0.0739265	0.693963	0.481852	0.312925	0.426889	0.428022	0.457454	0.503419	0.638946	0.330166	0.484449	-0.209171	-0.528336	-1.03482	0.239755	1.62847	1.79633	2.12627	0.896813	0.968378	-0.672147	-1.46389	-1.44484	-1.1126	-1.35036	-1.42634	-0.244822	-0.710065	-0.996923	-1.29371	FALSE	turquoise	Zona pellucida-like domain family protein
gene-QQG55_1890	-1.06797	-0.418287	-0.556801	-1.11302	-1.05404	-0.878402	-1.08124	-0.318941	-0.540484	-0.557139	-0.320524	0.26881	-0.22006	0.22328	0.760299	1.93823	2.50431	2.63105	0.893157	1.53754	-0.00222081	-0.41405	0.121051	-0.609945	-0.604095	-0.424661	-0.0109705	-0.358804	-0.41843	0.0923657	FALSE	turquoise	hypothetical protein
gene-QQG55_18920	-0.572724	-0.333401	-0.0393723	-0.505314	-0.572724	-0.27216	-0.300004	-0.382433	-0.273556	-0.572724	-0.487201	-0.402114	-0.30446	-0.572724	-0.572724	1.97651	2.54763	2.69529	2.19951	1.17847	-0.370818	-0.232375	-0.572724	-0.339677	-0.572724	-0.572724	-0.572724	-0.10994	-0.572724	-0.517358	FALSE	turquoise	hypothetical protein
gene-QQG55_18925	0.452329	-0.265657	-0.0625831	0.185051	-0.138056	0.00324581	-0.00322625	-0.11958	0.0564704	-0.0141611	0.210322	-0.0608375	-0.073112	-0.102471	-0.0815182	1.91429	2.40498	2.67782	0.781378	1.57511	-1.01969	-1.14875	-0.958197	-0.796069	-0.894877	-1.00622	-0.862736	-0.825867	-0.758483	-1.0689	FALSE	turquoise	Sugar transporter family protein
gene-QQG55_18940	0.0366746	-0.172891	0.0914998	-0.0878584	-0.336605	0.241313	-0.0769407	0.364869	0.084206	-0.223399	-0.0152397	-0.0739577	-0.35174	0.137047	0.120124	1.86063	2.39209	2.39072	1.42554	1.5277	-0.516973	-1.19029	-0.74827	-0.986447	-1.08617	-1.06328	-0.889177	-0.674854	-1.01528	-1.16303	FALSE	turquoise	ZIP Zinc transporter family protein
gene-QQG55_18945	-0.850332	-0.808391	-0.402574	-0.94598	-0.644561	-0.720719	-0.762351	-0.215429	-0.115585	-0.456491	-0.411974	-1.12657	-0.322221	-0.739685	0.8621	2.01937	2.39436	2.48807	1.31112	1.6113	0.625526	-0.088503	-0.441614	-0.386388	-0.508195	-0.306284	0.00349956	-0.0261182	-0.504509	-0.530873	FALSE	turquoise	NHL repeat family protein
gene-QQG55_1895	-1.11211	-0.631179	-0.497767	-1.00149	-0.817178	-0.804823	-0.732823	-0.62487	-0.66742	-0.668251	-0.755413	-0.496176	-0.462621	-0.500996	1.15331	1.97372	2.37374	2.48586	1.3462	1.54225	-0.324071	0.0852036	-0.409044	-0.132218	-0.187613	-0.222711	-0.0389112	0.0217694	-0.143508	0.24913	FALSE	turquoise	Neurotransmitter-gated ion-channel ligand binding domain family protein
gene-QQG55_18950	-0.203231	0.751791	0.0249397	0.92817	-0.180341	0.327553	0.431174	0.37791	0.491533	0.666651	0.73913	-0.735153	-0.0885392	-0.0928783	-0.3909	1.67484	2.21618	2.13901	0.345852	0.211673	-0.763487	-0.804848	-0.57031	-0.653839	-0.204311	-0.251361	-1.90763	-1.20446	-1.88571	-1.3894	FALSE	turquoise	Actin-related protein 3
gene-QQG55_18955	0.298328	-0.728289	-0.214832	-0.615564	-0.526335	-0.744519	-0.389414	-0.639672	-0.452513	-0.357918	-0.203849	0.862444	-0.0892697	0.131481	-1.33351	1.90441	2.45515	3.02955	1.14554	0.290902	-1.06864	-0.883227	-0.611805	-0.170433	-0.301566	-0.432136	-0.581763	-0.4729	0.378413	0.321945	FALSE	turquoise	Dynactin subunit 5
gene-QQG55_18965	-1.24311	0.0950384	-1.116	-0.902793	-0.864734	-0.493209	-0.834095	-0.53436	-0.253004	-0.517901	-0.158266	0.13203	0.0864059	0.750432	-1.11834	2.27325	2.10113	1.49436	0.327198	1.54922	-0.334211	0.236631	0.262427	0.208	0.747082	0.541351	-2.07054	-1.07674	0.179326	0.533417	FALSE	turquoise	hypothetical protein
gene-QQG55_18975	-0.752862	-0.47905	-0.439831	0.209555	-0.361824	0.365999	-0.349864	0.255332	0.177726	-0.0430383	0.270744	-1.39422	-0.393766	-0.604787	-0.757031	1.96337	2.39677	2.79168	0.38105	0.635365	-0.241987	-0.689212	0.0624504	0.34011	0.509864	0.419669	-1.45963	-0.324056	-1.18728	-1.30125	FALSE	turquoise	Ankyrin repeats (many copies) family protein
gene-QQG55_1900	-0.456181	-1.06275	-0.709107	-1.19391	-1.06784	-1.00363	-1.12837	-0.723044	-0.811007	-0.637377	-0.547794	-0.489816	-0.544964	0.413827	0.767308	2.0264	2.19494	2.4736	1.06561	1.55918	0.330606	0.204198	-0.333616	-0.279661	-0.196156	-0.208251	0.172277	0.249436	-0.0768794	0.0129665	FALSE	turquoise	hypothetical protein
gene-QQG55_19000	-0.612885	0.0283837	0.0642902	-0.344622	-0.0527721	0.151362	0.240831	0.357138	1.01149	0.149838	0.324783	-1.17131	-0.898993	-0.200855	-0.388192	2.07587	1.96184	2.38787	0.320912	0.901309	1.22819	-0.175837	-0.460184	-1.38347	-0.792285	-0.160291	-1.48301	-1.17442	-1.32685	-0.578119	FALSE	turquoise	LIM domain family protein
gene-QQG55_19010	-0.878559	-0.879915	-0.812538	-0.934936	-0.596687	-1.02265	-0.892832	-0.946777	-0.967599	-1.09027	-1.00755	-1.00319	-0.611979	-0.613097	-0.51451	1.27767	1.99009	2.08454	1.40865	1.05164	-0.687323	0.294577	0.548279	0.918028	0.920486	0.931198	0.256786	0.347824	0.656979	0.773658	FALSE	turquoise	putative integral membrane protein
gene-QQG55_19025	-0.234588	0.19292	0.446344	0.0407393	0.267398	0.324865	0.115326	0.316753	0.255942	-0.408117	0.13866	0.49269	-0.495355	-0.558486	0.830858	1.78092	2.19081	1.99303	0.82262	1.60171	0.00335314	-1.34892	-1.0529	-0.930319	-1.1494	-1.19632	-1.15226	-1.01088	-1.13425	-1.14315	FALSE	turquoise	Olfactomedin-like domain family protein
gene-QQG55_19030	0.552852	-0.150915	0.088177	-0.189161	-0.0786773	-0.138957	0.0675296	0.0641222	0.00494595	-0.165722	0.158334	0.140181	-0.186512	0.184877	0.169316	2.04655	2.33729	2.29038	0.985592	1.52619	-0.73703	-1.21039	-0.993058	-1.10081	-1.32905	-1.24515	-0.288524	-0.903642	-0.929677	-0.969076	FALSE	turquoise	hypothetical protein
gene-QQG55_1905	-1.01768	-1.23561	-0.927454	-1.13206	-1.21043	-1.31401	-1.18884	-1.08533	-1.0806	-1.14087	-1.08245	-1.06312	0.0902864	-0.0460148	0.357301	1.26081	1.52968	1.71994	0.591605	0.849048	0.347148	0.456363	0.691606	0.938352	0.882814	0.778123	0.335543	0.780474	1.04844	0.866943	FALSE	turquoise	Protein kinase domain family protein
gene-QQG55_19065	-1.18418	0.152776	-0.206689	0.463425	-0.0724341	0.0919752	-0.0700559	-0.0445744	-0.246594	-0.448807	-0.224343	-1.73296	-0.247331	-0.616336	-1.71407	0.909061	1.80756	2.06508	-0.704778	-0.835228	0.145651	0.423637	1.00934	1.01965	1.46439	1.35645	-1.52908	0.835121	-0.815551	-1.0511	FALSE	turquoise	Elongation factor Tu GTP binding domain family protein
gene-QQG55_19070	-0.756873	0.362303	0.257741	0.000741804	-0.0623162	0.200792	0.122344	0.206599	0.182412	0.10652	-0.170813	-1.35092	-1.16269	-1.07421	0.410309	2.04207	2.33543	2.59363	1.09692	1.01904	-0.254978	-0.980263	-1.12438	-0.466679	-0.79693	-0.955664	-0.1832	-0.452294	-0.494317	-0.650336	FALSE	turquoise	hypothetical protein
gene-QQG55_19075	-2.31695	-0.717052	-0.544874	-1.28315	-0.533148	-0.641845	-0.343623	-0.535065	-0.414536	-0.0981202	-0.576167	-0.177329	-0.407966	0.466488	-1.42851	1.48126	2.24803	2.65912	0.023504	-0.065398	0.9457	1.16533	0.507036	-0.0948971	0.00257611	-0.0453141	0.156386	-0.0987441	0.293338	0.373931	FALSE	turquoise	Zinc finger C4 type (two domains) family protein
gene-QQG55_19085	-0.793157	0.00240721	0.136193	-0.333033	0.158926	0.364464	0.424051	0.247352	0.626081	0.416691	0.05908	-0.0089716	-1.23477	-0.0770921	0.22701	1.80082	1.67457	2.68428	0.830626	0.692888	0.84946	-1.14087	-0.729352	-0.88703	-0.997362	-1.21047	-2.10057	-0.291473	-0.728303	-0.662443	FALSE	turquoise	hypothetical protein
gene-QQG55_19095	-0.563366	0.895155	0.581796	0.528551	0.350022	0.629015	0.326572	0.685658	0.95537	0.375954	0.575366	-1.17916	-1.36981	-1.52947	0.0607411	1.34768	1.7481	1.67373	0.446347	0.871929	1.10908	-1.34	-1.26764	-0.907974	-1.07889	-1.27968	-0.183151	-0.517027	-0.76041	-1.18449	FALSE	turquoise	putative integral membrane protein
gene-QQG55_19125	-1.2077	0.0596915	-0.00753157	-0.612161	-0.216399	-0.282736	-0.19088	0.00944019	0.245301	-0.434898	-0.574046	-1.4277	-1.63579	-0.925396	0.0699857	1.82941	2.51756	2.49185	1.01205	1.16193	0.413996	-0.545226	-0.848389	-0.0207071	-0.524929	-0.927235	-0.191389	0.130924	0.307954	0.323017	FALSE	turquoise	Zinc finger C-x8-C-x5-C-x3-H type (and similar) family protein
gene-QQG55_19130	-1.05725	-0.775229	-0.278506	-0.952284	-0.818274	-0.847644	-0.935416	-0.231189	-0.329674	-0.858005	-0.40404	0.0949653	-0.483372	-0.865144	0.20524	2.13642	2.32399	2.43038	0.93393	1.82315	-0.0660918	-1.04076	-0.044327	-0.315708	-0.376634	-0.191342	0.143663	0.201127	0.65988	-0.0818543	FALSE	turquoise	START domain family protein
gene-QQG55_19155	0.0513249	0.88706	0.849726	0.690724	0.698637	0.63395	0.777869	0.752912	0.886667	0.391395	0.632321	-0.623424	-0.704642	-0.730704	0.439071	1.66324	1.53685	1.81571	-0.163971	0.665288	-0.582427	-1.29084	-1.28588	-1.0035	-1.10966	-1.11868	-1.63778	-0.981502	-0.969707	-1.17002	FALSE	turquoise	hypothetical protein
gene-QQG55_19160	-0.851933	-0.112204	-0.129154	-0.614283	-0.203379	-0.314196	-0.465771	-0.224586	-0.100087	-0.614241	-0.517478	-1.04179	-1.19465	-0.873459	0.557034	2.29486	2.43515	2.60144	1.18625	1.43594	0.0522317	-0.48009	-0.851424	-0.386645	-0.581617	-0.456941	0.00168116	-0.250652	-0.259227	-0.0407827	FALSE	turquoise	Arylesterase family protein
gene-QQG55_19170	-0.609794	-0.701451	-0.657287	-0.233644	-0.389277	-0.353858	-0.300118	-0.407876	-0.114872	-0.176236	-0.0639592	-0.204858	0.0847374	0.0946147	0.108943	2.3954	2.39544	3.02124	0.251124	1.02305	-0.0871747	-0.0863677	-0.214876	-0.534929	-0.250622	0.150571	-1.63921	-0.833964	-1.03643	-0.628319	FALSE	turquoise	Zinc-finger double domain family protein
gene-QQG55_19200	0.377916	-0.0358439	0.039794	-0.189637	0.67688	0.265228	0.0459438	0.190387	0.00189952	0.342255	-0.0363167	1.36194	-0.0650827	0.368198	1.28792	0.930828	2.25051	2.02932	0.609303	0.354169	-0.146901	-0.519982	-1.34616	-1.67793	-1.46893	-1.20757	-0.584405	-1.48807	-1.33103	-1.03464	FALSE	turquoise	Bestrophin RFP-TM chloride channel family protein
gene-QQG55_19215	-1.21329	-0.170334	-0.556007	-0.604547	-0.815554	-0.730689	-0.80158	-0.332351	-0.136937	-0.612575	-0.562028	-1.59216	-0.937195	-0.550637	0.596592	2.1603	2.22755	2.62235	1.10055	1.36271	0.262044	0.1068	-0.572396	0.0977898	-0.0550986	0.0283083	-0.304594	0.0324052	-0.0279642	-0.0214546	FALSE	turquoise	putative integral membrane protein
gene-QQG55_19220	-0.0147135	0.147714	-1.02108	-0.252411	-0.875431	-0.711701	-0.821383	-0.21723	-0.0430947	-0.00408802	0.548467	1.21982	0.420536	0.716013	-1.05712	1.55721	2.10138	2.44088	0.159786	0.316285	0.871657	0.532917	-0.595482	-0.874571	-0.0856809	0.450628	-1.96511	-1.19575	-1.15829	-0.59017	FALSE	turquoise	A-macroglobulin complement component family protein
gene-QQG55_19295	-1.1722	-0.261188	-0.372558	-0.705366	-0.538444	-0.492989	-0.148696	-0.38225	-0.26216	-0.210685	-0.638245	-1.1091	-0.554839	-0.163911	0.353295	2.10534	2.39256	2.64416	1.36928	1.50082	-0.32047	-0.169115	-0.724408	0.000961108	-0.116485	-0.0999142	-1.21879	-0.659824	-0.280162	0.235388	FALSE	turquoise	hypothetical protein
gene-QQG55_1935	-0.712421	-0.345881	0.0865065	0.371387	0.000641785	-0.00587034	0.262676	-0.510617	0.183673	0.0915926	0.341869	0.119403	0.145388	-0.136657	0.456035	1.78189	2.27229	2.56235	0.913387	1.55196	-1.13536	-1.34301	-0.977191	-0.75435	-0.967911	-1.07253	-0.655259	-0.640912	-0.862009	-1.02108	FALSE	turquoise	Zinc finger C2H2 type family protein
gene-QQG55_19365	-1.33362	-0.227589	-0.313968	-0.838301	-0.565265	-0.454224	-0.437513	-0.41679	-0.195476	-0.773857	-0.683907	-1.7391	-0.70421	-0.866498	0.457501	1.9928	2.15884	2.61708	0.830238	1.34697	-0.0904232	-0.811348	-0.561989	0.671119	0.262682	0.195242	-0.0858607	-0.221298	0.405765	0.382999	FALSE	turquoise	Tetratricopeptide repeat family protein
gene-QQG55_19390	-1.77514	-1.01524	-0.515076	-0.509974	-0.338468	-0.193736	-0.620899	-0.00624433	0.207239	-0.512048	-0.104142	-1.24873	-0.999482	-1.30783	0.476999	1.98765	2.3534	2.54968	0.910195	1.23746	0.423036	-0.300895	-0.0601821	-0.0997867	-0.175739	-0.223393	-0.40174	0.255764	-0.0307333	0.0380451	FALSE	turquoise	Sterol-sensing domain of SREBP cleavage-activation family protein
gene-QQG55_19395	-0.565645	-0.485467	-0.456422	-0.410105	-0.646912	-0.184087	-0.238554	-0.292134	-0.170964	-0.557474	-0.231429	-0.894255	-0.698241	-0.724167	0.440928	2.11485	2.55666	2.78277	1.14136	1.46991	0.231816	-0.125714	-0.681182	-0.295768	-0.148366	-0.171551	-1.05476	-0.328778	-0.780669	-0.595649	FALSE	turquoise	Papain cysteine protease family protein
gene-QQG55_1940	-0.591238	-0.0521099	0.255615	-0.114663	0.0695299	0.37488	0.0342421	0.188425	0.475531	0.0136958	0.170951	-1.09355	-1.0537	-1.10047	0.771061	1.85213	2.01958	2.26782	1.12733	1.48864	0.664326	-1.16761	-1.09994	-0.645367	-0.925358	-1.07301	-0.883249	-0.245238	-0.631182	-1.09708	FALSE	turquoise	LBP / BPI / CETP family C-terminal domain protein
gene-QQG55_19400	0.956923	-1.60782	-0.472343	-1.04778	-1.48339	-1.48434	-1.3141	-1.21101	-0.947783	-0.218166	0.225403	0.664435	0.777954	0.789433	-0.679021	1.09747	2.18208	2.1799	0.141524	0.610971	0.425972	0.949225	0.641307	-0.608225	-0.427798	-0.039937	0.428065	-0.280224	-0.14994	-0.0987974	FALSE	turquoise	Beta-lactamase family protein
gene-QQG55_19405	-0.704646	-0.0466194	-0.140164	-0.185925	-0.412	0.0807783	-0.262745	-0.022213	0.276574	0.0017887	-0.129028	-0.973704	-0.841249	-0.0558197	0.539173	2.11974	2.32009	2.62147	1.14107	1.31891	0.477714	-0.341274	-0.982397	-0.975766	-0.715784	-0.72822	-0.91741	-1.0126	-0.995374	-0.45436	FALSE	turquoise	hypothetical protein
gene-QQG55_19440	0.363758	-0.331357	0.0236828	-0.116963	0.0391345	-0.377052	-0.436835	-0.294853	0.0481312	-0.163149	0.298859	0.474574	0.0617553	0.184961	0.137286	1.93376	2.34742	2.38162	0.84661	1.52833	-0.861905	-0.26864	-0.529896	-1.37553	-1.00245	-1.40554	-0.193139	-0.894017	-0.879365	-1.5392	FALSE	turquoise	CD36 family protein
gene-QQG55_19445	-0.817515	-0.765558	-0.562096	-0.810414	-0.804885	-0.790203	-0.82552	-0.670871	-0.571033	-0.913427	-0.794593	-0.70314	-0.737576	-0.484707	0.737602	2.0219	2.47987	2.49266	1.39339	1.48098	-0.236352	-0.0048556	-0.0273106	0.0453852	0.220311	0.0231797	-0.177834	0.0534317	-0.117603	-0.13321	FALSE	turquoise	Sushi domain (SCR repeat) family protein
gene-QQG55_1945	-0.564615	-0.392186	-0.0579797	-0.276115	-0.391528	-0.191162	-0.336258	-0.159486	0.139082	-0.16346	-0.058136	-0.87455	-0.845184	-0.885592	0.997399	2.1172	2.23306	2.35456	1.51964	1.49587	0.27064	-0.97798	-0.951948	-0.335921	-0.944344	-1.00002	-0.446965	-0.00330114	-0.245398	-1.02531	FALSE	turquoise	LBP / BPI / CETP family N-terminal domain protein
gene-QQG55_19460	-1.88247	0.688969	-0.122608	-1.28782	-0.402098	-0.605336	-0.380716	-0.371124	-0.199065	-0.396548	-0.505804	-0.497675	-1.06266	0.226198	0.689715	1.49669	2.48099	2.30687	1.23158	0.641966	0.882652	0.158011	-0.374504	-0.936278	-1.15203	-0.689662	-0.301816	-0.578823	0.476289	0.467097	FALSE	turquoise	putative integral membrane protein
gene-QQG55_19470	-0.421641	-1.30083	-0.8707	-0.955123	-1.04564	-1.14945	-1.10591	-0.961486	-0.611003	-0.637335	-0.307052	-0.153967	-0.0389383	0.282181	-1.16088	1.80465	2.31006	2.18875	0.763505	1.47181	0.38714	-0.399841	0.39857	0.606429	0.696711	0.658414	-0.796711	0.179552	0.114932	0.053807	FALSE	turquoise	hypothetical protein
gene-QQG55_19485	-1.96681	-1.76341	-0.450773	-0.846343	0.015618	-1.15625	-0.400089	-0.770055	-1.01375	-0.789174	-0.962156	-0.417263	-0.759818	-0.586297	-0.543643	1.18666	2.04136	1.69117	0.499927	1.06679	0.00407055	0.660968	0.207654	0.578448	0.332657	0.0635987	1.0794	0.926384	1.28522	0.785904	FALSE	turquoise	hypothetical protein
gene-QQG55_19490	-1.51765	-0.358278	-1.03471	-0.244987	-0.430535	0.154506	-0.146023	-0.495725	-0.0320374	-0.290265	-0.349137	-1.88568	0.00540606	-0.287202	-1.14033	1.43185	1.79195	2.04833	0.230393	0.25833	0.156679	-0.183531	1.04899	1.03774	1.40674	1.311	-1.97846	-0.395597	-0.393998	0.282225	FALSE	turquoise	PH domain family protein
gene-QQG55_19495	-0.319524	0.340854	0.0812126	0.359821	-0.273934	0.399085	0.160943	0.457136	0.597667	0.283105	0.351572	-0.227855	-0.302917	-0.151012	-0.723625	1.99664	2.28589	2.58555	0.485177	0.537915	-0.154361	-0.771234	-0.792288	-0.644221	-0.446271	-0.486387	-1.95342	-1.05117	-1.45736	-1.16699	FALSE	turquoise	CDP-alcohol phosphatidyltransferase family protein
gene-QQG55_19500	-1.21115	-0.0122109	-0.305007	-0.584707	-0.469987	-0.2535	-0.4429	-0.17618	-0.112608	-0.505475	-0.491699	-1.8501	-1.11372	-0.970032	0.534522	2.00185	2.36973	2.50356	0.959536	1.35598	0.138977	-0.597804	-0.23856	0.174736	0.00911662	-0.138878	-0.973365	0.116916	0.301095	-0.0181357	FALSE	turquoise	Galactose binding lectin domain family protein
gene-QQG55_19510	-0.883842	-0.605861	-0.48244	-0.655107	-0.430381	-0.783884	-0.963633	-0.567903	-0.601386	-0.75465	-0.589619	-0.197372	-0.536765	-0.844704	0.457988	2.14348	2.5336	2.72089	1.11894	1.40176	-0.259104	-0.502385	-0.541556	-0.0951125	-0.348476	-0.278805	0.0108152	0.0935918	0.376706	0.0652191	FALSE	turquoise	hypothetical protein
gene-QQG55_19530	-0.734051	-0.813471	-0.513683	-0.851826	-1.28056	-0.854464	-0.628265	-0.743122	-0.77395	-0.416836	-0.778157	-0.175985	-0.179284	-0.879035	0.757561	1.92971	2.27763	2.64852	1.61504	1.24531	0.0628976	0.261104	-0.350311	-0.284027	0.113215	-0.23343	-0.0887437	0.281976	-0.280712	-0.333045	FALSE	turquoise	putative integral membrane protein
gene-QQG55_1955	-0.731363	0.354771	-0.0815244	0.322763	-0.140342	0.418959	0.140667	0.119454	0.353965	0.282555	0.365674	-0.982311	-0.643277	-0.494841	-0.000221328	1.92498	2.40655	2.70133	0.864063	0.748717	-0.117685	-0.785817	-0.862513	-0.758202	-0.327528	-0.281183	-1.34791	-1.06099	-1.23434	-1.15441	FALSE	turquoise	Glycosyl hydrolases 15 family protein
gene-QQG55_19555	-1.34875	-0.414655	0.00854317	-0.738475	-0.520261	-0.213925	-0.174359	-0.325605	0.291272	-0.397382	-0.16859	-1.21378	-1.182	-0.240891	0.559786	2.04675	2.29819	3.17721	0.0343336	0.692473	0.381017	-0.204947	-0.497728	0.065011	0.119237	-0.166349	-1.31607	-0.457361	-0.158002	0.0653113	FALSE	turquoise	hypothetical protein
gene-QQG55_19560	0.150902	-0.592518	-0.191438	-0.517378	-0.609811	-0.365921	-0.371394	-0.294653	0.170635	-0.0696119	0.129332	-0.21293	-0.248094	-0.0969821	0.186041	2.241	2.57123	2.6709	1.01244	1.29895	-0.204785	-1.02635	-0.576485	-0.563344	-0.485612	-0.654904	-1.55583	-0.670432	-0.564977	-0.557985	FALSE	turquoise	MoaE family protein
gene-QQG55_19565	-0.510175	-0.116082	0.107366	0.323632	0.24277	0.27834	-0.187586	0.221529	0.214481	0.178656	0.106213	-1.07843	-1.04169	-1.03722	0.50243	1.94243	2.32945	2.43909	1.13892	1.39124	-0.445151	-1.10621	-0.979312	-0.666572	-0.879785	-0.952225	-0.435634	-0.281691	-0.599908	-1.09888	FALSE	turquoise	Cadherin domain family protein
gene-QQG55_19580	-1.57444	0.220887	-0.340681	-0.28535	-0.383622	-0.368696	-0.449891	-0.248581	-0.0657506	-0.485907	-0.32777	-1.83842	-1.2602	-0.95253	0.403881	1.79891	2.36308	2.76005	0.530098	1.28196	0.408848	-0.172652	-0.757181	0.164598	0.205326	0.0370144	-0.275905	-0.0476677	-0.200607	-0.138807	FALSE	turquoise	Protein kinase domain family protein
gene-QQG55_19585	-1.96454	0.335462	-0.335676	-0.310299	-0.824951	-0.37762	-0.437859	-0.316945	0.049117	-0.425611	-0.374996	-1.82539	-1.26036	-0.58194	-0.0485204	1.77639	2.30837	2.47632	0.621006	1.34242	0.279409	-0.0674727	-0.460465	0.289566	0.421874	0.383791	-0.690948	0.0383483	-0.265308	0.246837	FALSE	turquoise	Protein kinase domain family protein
gene-QQG55_19590	-0.0807528	-0.308875	0.185006	-0.288325	-0.0705685	0.282412	-0.0425977	0.50966	0.514195	-0.0080603	0.10805	-0.797464	-1.36941	-1.08692	0.287065	1.71451	2.17006	2.71453	1.26867	1.18306	0.164391	-0.992804	-1.46871	-0.633119	-0.589863	-0.570307	-0.527436	-0.478827	-0.955841	-0.831731	FALSE	turquoise	Pyridoxal-phosphate dependent enzyme family protein
gene-QQG55_19595	-0.485126	0.597842	0.140675	0.522634	0.23759	0.672862	0.227761	0.597318	0.678134	0.415068	0.5966	-0.452366	-1.08627	-0.598203	-0.102518	1.7151	2.11608	2.2735	0.602988	1.0046	-0.401158	-0.794326	-1.15117	-1.0174	-0.719669	-0.643267	-1.70348	-1.05755	-1.07776	-1.10849	FALSE	turquoise	Laminin EGF-like (Domains III and V) family protein
gene-QQG55_1960	0.6844	-0.395114	0.129838	-0.308859	-0.384941	0.092543	0.0832918	0.536414	0.993055	0.428588	0.502438	-1.74869	-1.56893	-1.32145	0.694661	1.47332	1.35301	1.95206	1.42436	0.838069	1.39075	-1.06965	-1.22803	-0.863782	-0.531929	-0.374021	-1.22553	-0.660358	-0.403115	-0.492397	FALSE	turquoise	hypothetical protein
gene-QQG55_19620	-0.34143	0.121096	-0.13335	0.364124	-0.171906	0.537702	0.0401119	0.354445	0.293572	-0.0250099	0.191474	-0.483613	-0.192098	-0.285012	-0.46166	2.12082	1.88937	2.14302	0.524085	1.70306	-0.414403	-0.900635	-0.416464	-0.296221	0.0718283	-0.00681655	-2.08892	-1.06244	-1.91154	-1.16319	FALSE	turquoise	Arginine-tRNA-protein transferase C terminus family protein
gene-QQG55_19640	-1.55066	-0.33333	-0.779859	-0.910904	-0.88735	-0.976162	-0.838677	-0.920958	-0.631245	-1.34147	-0.307291	-0.625384	-1.00791	-0.166	0.744337	1.80168	2.26984	2.18661	1.0493	1.43856	0.203415	-0.111818	0.3212	-0.0619629	-0.127331	-0.0520005	0.557325	-0.0626968	0.58528	0.535472	FALSE	turquoise	Pyridoxal-dependent decarboxylase conserved domain family protein
gene-QQG55_19655	-0.892082	0.51989	0.300704	-0.551857	-0.428952	0.310931	0.535759	0.517776	0.661602	0.314259	-0.183175	-1.75409	-1.28349	-0.990107	-0.217743	1.73828	2.26831	2.24699	0.355967	0.905505	0.918518	-0.466536	-0.54574	-1.01609	-1.15424	-0.845288	-0.279468	-1.26257	-0.0483524	0.325298	FALSE	turquoise	hypothetical protein
gene-QQG55_19660	-1.15378	0.479738	-0.499381	0.507329	0.45218	0.79749	0.372333	0.42384	0.454486	0.792528	0.472047	-1.12661	-0.348594	0.0605179	0.0512897	1.49956	1.52948	1.58887	1.01179	1.26461	0.0422198	-0.179653	-0.331507	-1.02858	-0.18254	0.00522285	-2.08269	-1.58851	-1.42321	-1.86047	FALSE	turquoise	Talin middle domain family protein
gene-QQG55_19665	-0.295342	-0.00260379	0.0338473	-0.0815243	-0.0705007	-0.00620381	-0.103385	-0.0984219	0.137849	-0.0852748	-0.105424	-0.857522	-0.96433	-1.04039	1.12042	1.86575	2.14868	2.15167	1.69592	1.60579	0.0964745	-1.15639	-1.16481	-0.606794	-1.0496	-0.995318	-0.587548	-0.21807	-0.395306	-0.971637	FALSE	turquoise	Abnormal cell lineage protein 44
gene-QQG55_19670	-0.173145	-0.516222	-0.293202	-0.560605	-0.668675	-0.642706	-0.547495	-0.395385	-0.384327	-0.72929	-0.379828	-0.425797	-0.678918	-0.770049	1.05245	2.22917	2.38882	2.46198	1.36899	1.6249	-0.282697	-0.769572	-0.612877	-0.221672	-0.687432	-0.6531	0.159167	0.0898376	-0.322371	-0.65995	FALSE	turquoise	wnt family protein
gene-QQG55_19675	0.147291	-0.739532	-0.459962	-0.751742	-0.851879	-0.654443	-0.528227	-0.578072	-0.137795	-0.498536	-0.0845504	-0.337701	-0.429311	-0.375402	1.05986	2.28802	2.33253	2.35235	1.66281	1.40075	0.146769	-0.575736	-0.855444	-0.389022	-0.705158	-0.51607	-0.151547	-0.651461	-0.416181	-0.702611	FALSE	turquoise	hypothetical protein
gene-QQG55_1970	-0.841328	0.717969	0.592138	0.404032	0.413409	0.698973	0.593119	0.64735	0.758053	0.546462	0.453922	-1.07426	-0.98461	-1.12481	0.351865	1.60338	1.85635	1.77173	0.895132	1.01386	0.045448	-1.24453	-1.16676	-0.901394	-1.04909	-1.21225	-1.37066	-0.615839	-0.641094	-1.13655	FALSE	turquoise	hypothetical protein
gene-QQG55_19715	-0.895236	-0.514832	-0.576403	-0.591131	-0.647102	-0.320688	-0.544917	-0.245003	-0.131115	-0.342706	-0.169665	-1.05999	-0.541269	-0.0609507	0.574757	2.15132	2.47089	2.78608	1.01064	1.53064	0.219819	0.0500839	-0.407926	-0.74167	-0.271168	-0.20788	-0.603416	-0.459616	-0.541297	-0.920254	FALSE	turquoise	hypothetical protein
gene-QQG55_19725	-0.081881	0.295403	-0.0623334	0.0487772	-0.357417	-0.102388	-0.237531	-0.0149985	0.0980699	0.0182899	-0.119959	-0.464405	-0.519814	-0.44543	-0.212389	2.06504	2.72297	2.6137	0.571977	1.65704	-0.541502	-0.985265	-0.752102	-0.534718	-0.590302	-0.545105	-1.48379	-0.735646	-0.733709	-0.570577	FALSE	turquoise	Miro-like family protein
gene-QQG55_19745	-0.935225	-0.321525	-0.742618	0.0371173	-0.279931	0.21991	-0.389155	0.0237514	0.0557539	0.268148	0.295108	0.355744	-0.281278	0.204764	0.451959	1.91496	2.28512	2.53387	1.15495	1.15925	0.102145	-0.420652	-0.931696	-0.981183	-0.514037	-0.679013	-1.41317	-1.05492	-0.562763	-1.55539	FALSE	turquoise	Low-density lipoprotein receptor domain class A family protein
gene-QQG55_1975	1.13471	0.236865	0.0809759	0.766799	0.0257032	0.0916835	0.1982	-0.00491566	0.304067	0.314191	0.766175	0.930271	0.881834	0.587047	-0.980658	1.3592	1.95868	1.74356	0.152085	0.699668	-1.34491	-1.05702	-0.892428	-0.912744	-0.648844	-0.72818	-1.89743	-1.63358	-1.1049	-1.0261	FALSE	turquoise	hypothetical protein
gene-QQG55_19750	-0.0720413	0.451127	0.453425	0.402961	0.357664	0.627353	0.28275	0.63104	0.854422	0.502223	0.624823	-0.257665	-0.77056	-0.659112	0.166604	1.40472	1.69655	1.94131	0.641293	0.852824	1.02254	-1.35702	-1.50415	-1.2096	-1.30161	-1.37254	-0.911593	-1.13061	-0.99886	-1.36826	FALSE	turquoise	von Willebrand factor type A domain family protein
gene-QQG55_1980	-0.285771	0.150597	0.360503	0.183019	0.363444	0.517176	0.340604	0.207503	0.216284	0.0960952	-0.114836	-1.18407	-1.04724	-0.833168	0.560198	1.97705	2.24817	2.33062	0.878193	1.31781	-0.161865	-0.685299	-1.1041	-1.00574	-0.932881	-1.06752	-0.703893	-0.566826	-0.899743	-1.15432	FALSE	turquoise	T-box family protein
gene-QQG55_19805	-0.43634	0.85091	-0.387886	0.675461	0.285459	0.841314	0.507395	0.516893	0.506796	0.692723	0.673933	-0.735602	-0.191311	-0.0344794	-0.213907	1.45646	1.84389	2.09394	0.334463	0.392721	-0.221223	-0.47362	-0.803396	-0.862821	-0.220642	-0.19487	-2.33306	-1.41125	-1.46294	-1.68899	FALSE	turquoise	Ankyrin repeats (3 copies) family protein
gene-QQG55_19845	-0.195956	0.0709701	0.263018	0.587123	0.523453	1.09707	0.561446	0.762225	0.907709	0.61323	0.77453	-0.773087	-0.392924	-0.431957	-0.333622	1.22478	1.8787	1.75699	0.5391	0.509467	-0.0894311	-0.92211	-0.996998	-0.637789	-0.302484	-0.374691	-2.48912	-0.989133	-1.40318	-1.73732	FALSE	turquoise	hypothetical protein
gene-QQG55_1985	-0.490504	-0.247079	-0.181394	-0.0247437	-0.209897	0.0128199	-0.295018	0.0596449	0.0868184	0.0028726	0.0951408	-0.842167	-0.72628	-0.621988	0.429468	2.11274	2.50962	2.67624	1.15631	1.48337	-0.343661	-0.776877	-0.838669	-0.633477	-0.621995	-0.677247	-0.860286	-0.487496	-0.68678	-1.0595	FALSE	turquoise	Cell morphogenesis N-terminal family protein
gene-QQG55_19855	-0.0245406	0.256953	0.339021	0.44652	0.693385	0.372434	0.395181	0.0540728	0.204878	0.068043	-0.0644834	-0.809581	-0.84626	-1.15549	0.954603	1.59995	2.03299	2.01658	1.22839	1.48575	-0.338603	-1.21736	-1.0249	-1.02456	-1.2344	-1.304	-0.404772	-0.677252	-0.779912	-1.24265	FALSE	turquoise	RNA recognition motif family protein
gene-QQG55_19860	0.3257	0.974209	0.693265	0.429011	0.142011	0.453416	0.291982	0.521825	0.507534	0.411034	0.0224412	-0.352632	-0.812375	-0.60653	1.01081	1.09159	1.84623	1.93925	1.04029	1.05706	-0.768789	-1.58212	-1.69259	-0.820306	-1.08453	-1.18732	-1.61209	-0.852296	-0.56704	-0.819049	FALSE	turquoise	Sodium/calcium exchanger family protein
gene-QQG55_19895	-0.347481	-1.06979	-0.303526	-0.933797	-0.828322	-0.542272	-0.718789	-0.413533	-0.0588984	-0.47531	-0.442444	-1.26366	-0.988849	-0.811008	0.698094	2.0214	2.15148	2.49826	1.36059	1.49486	0.427226	-0.868669	-0.498028	0.117561	0.00206355	-0.189123	-0.650812	0.0930176	0.497183	0.0425848	FALSE	turquoise	Protein kinase domain family protein
gene-QQG55_1990	0.28719	0.384265	0.267871	0.986719	0.04623	0.393378	0.229552	0.707707	0.79025	0.814089	1.04172	-0.31719	0.19056	0.325952	-0.960379	1.31321	1.98713	1.98961	0.0993073	0.151249	-0.946828	-1.10674	-1.11702	-0.663941	-0.21572	-0.66811	-1.97983	-1.25545	-1.10161	-1.67315	FALSE	turquoise	Alcohol dehydrogenase transcription factor Myb/SANT-like family protein
gene-QQG55_19900	-0.796944	-0.540682	-0.522031	0.426944	-0.192806	0.182869	-0.296656	0.00914253	0.48222	-0.407398	0.758039	-0.311744	-0.430913	0.0302752	-0.42562	2.12723	2.34011	2.38217	0.429094	1.43505	-0.0938543	-0.303103	-0.422908	-0.379633	0.151301	-0.447626	-1.78342	-0.766662	-0.983478	-1.64896	FALSE	turquoise	RhoGEF domain family protein
gene-QQG55_19905	-0.430104	-0.664793	-0.321352	-0.382727	-0.21687	-0.432412	-0.534457	-0.370664	-0.387955	-0.621999	-0.353274	-0.600112	-0.565949	-0.564158	0.997912	2.09184	2.48506	2.48207	1.56852	1.61909	-0.249644	-0.518091	-0.719282	-0.489415	-0.637206	-0.735739	-0.0179893	-0.173705	-0.344719	-0.911879	FALSE	turquoise	hypothetical protein
gene-QQG55_19910	-0.227735	-0.55984	-0.216984	-0.469509	-0.32673	-0.597539	-0.498331	-0.346485	-0.466647	-0.684087	-0.407425	-0.521959	-0.430113	-0.649743	1.114	2.05748	2.31063	2.39551	1.67689	1.69857	-0.312568	-0.750146	-0.795193	-0.489388	-0.751014	-0.863152	0.0633678	-0.014399	-0.101335	-0.83612	FALSE	turquoise	SH3 domain family protein
gene-QQG55_19915	-0.191111	0.000321392	-0.378829	0.740313	0.105117	0.546329	0.190173	0.0583566	0.272929	0.268012	0.595254	-0.283557	0.136734	-0.0273968	-0.00855644	1.81666	2.29655	2.10247	0.946405	1.02331	-0.950325	-0.94429	-0.724128	-1.05928	-0.374308	-0.774723	-1.58075	-1.36316	-0.558633	-1.87989	FALSE	turquoise	RhoGEF domain family protein
gene-QQG55_19925	-0.471604	0.13035	-0.038985	0.250973	0.068097	0.387848	-0.0513136	0.291568	0.346406	0.102746	0.12737	-0.910339	-0.894986	-0.650102	0.495026	1.93543	2.23393	2.4608	1.25133	1.32737	-0.306783	-0.704903	-1.00293	-0.895077	-0.671751	-0.636191	-0.845349	-0.746759	-1.16972	-1.41246	FALSE	turquoise	Phosphotyrosine interaction domain (PTB/PID) family protein
gene-QQG55_19930	0.257704	0.586835	0.158873	0.706319	0.143312	0.451942	0.23494	0.434546	0.563265	0.445487	0.499951	-0.360836	-0.310975	-0.3822	-0.0352753	1.62478	1.99277	2.2969	1.0883	0.49973	-0.506561	-1.31225	-1.50897	-1.0766	-1.07635	-1.2616	-1.46158	-1.0639	-0.380472	-1.24809	FALSE	turquoise	Cohesin loading factor family protein
gene-QQG55_19935	-0.969848	-1.00744	-0.635883	-1.17283	-0.896834	-1.14295	-0.942915	-0.630259	-0.615642	-0.861025	-0.710164	-0.76969	-0.757763	-0.605924	0.672839	2.00102	2.29568	2.10297	1.1373	1.36598	-0.230241	0.264136	0.0830737	0.248004	-0.0765513	-0.164749	0.663585	0.672208	0.500169	0.183737	FALSE	turquoise	hypothetical protein
gene-QQG55_19940	-0.394893	-0.0907628	-0.617042	-0.36896	-0.634105	-0.508028	-0.441786	-0.466299	-0.0214428	-0.343373	-0.159866	-0.681022	-0.206988	0.14405	0.0615391	2.08776	2.60341	2.82503	1.00044	1.39914	0.167784	-0.0143409	-0.709549	-0.735967	-0.305628	-0.264154	-0.912874	-0.600973	-1.36602	-0.44509	FALSE	turquoise	putative integral membrane protein
gene-QQG55_19945	-0.288313	0.743927	0.703848	0.288046	0.210402	0.633387	0.789357	0.398687	0.468456	0.47809	1.40311e-06	-1.00466	-1.11689	-0.731713	0.312543	1.66147	2.06829	1.9777	0.813611	1.26121	-0.357011	-0.968449	-1.06505	-1.07859	-1.1497	-1.34472	-0.842755	-0.878152	-0.795541	-1.18747	FALSE	turquoise	Lectin C-type domain family protein
gene-QQG55_19950	0.120236	0.511638	0.426341	0.211627	0.0366949	0.361821	0.202594	0.157237	0.0544334	0.251588	-0.116788	-0.855418	-1.12934	-1.05898	0.652844	1.8843	2.12761	2.20935	1.28593	1.33859	-0.705233	-1.22596	-1.04424	-0.851804	-1.01552	-1.15719	-0.445128	-0.423322	-0.715725	-1.0882	FALSE	turquoise	hypothetical protein
gene-QQG55_19960	-0.381705	-0.622375	-0.537665	-0.978519	-0.910945	-0.586244	-0.542974	-0.848854	-0.769617	-0.522227	-0.832825	-0.15293	-0.469416	-0.0913505	-0.458863	2.04454	2.60205	2.86227	0.564152	1.57977	-0.122988	-0.102517	-0.747416	0.288421	-0.0117376	0.223459	-0.494162	-0.0370485	-0.181032	0.238744	FALSE	turquoise	Asparaginase family protein
gene-QQG55_19965	-0.234294	0.0656654	-0.223028	0.327321	0.060246	0.338276	0.279343	0.272533	0.210279	0.252175	0.251088	-0.458471	-0.303922	-0.369002	0.280436	1.98147	2.28624	2.42437	1.08478	1.04865	-0.400613	-1.02987	-0.987437	-0.695542	-0.593952	-0.628285	-1.64546	-0.967401	-1.29725	-1.32834	FALSE	turquoise	ANTH domain family protein
gene-QQG55_19970	0.36321	-1.25404	-0.384612	-0.633555	-0.489425	-0.587235	-0.664569	-0.342826	-0.269228	-0.30005	-0.302818	0.0938521	-0.273815	-0.211424	-1.66897	2.00009	2.81218	3.02795	0.160949	0.380795	-0.294083	-0.267775	-0.149253	0.375276	-0.137322	-0.12958	-0.831061	0.11703	-0.309877	0.170184	FALSE	turquoise	hemimethylated DNA binding domain protein
gene-QQG55_19980	-0.0515119	0.473089	0.514491	0.425558	0.338409	0.479119	0.477701	0.391333	0.455575	0.243902	0.0516997	-0.97886	-1.08071	-1.12023	0.64294	1.67465	1.93164	2.05881	1.1706	1.131	-0.0258467	-1.28359	-1.30048	-0.963049	-1.15739	-1.21056	-0.571277	-0.571948	-0.862473	-1.2826	FALSE	turquoise	Homeobox domain family protein
gene-QQG55_2000	-1.44992	-0.0850923	-0.227013	-0.734826	0.214168	-0.252921	-0.155782	-0.328912	-0.133768	-0.421406	-0.597743	-1.5658	-0.904885	0.140607	0.154025	2.02709	2.49775	2.53851	0.816489	1.61879	0.218869	0.219329	-0.737401	-0.628711	-0.335882	-0.446469	-0.732635	-0.193128	-0.426717	-0.0866223	FALSE	turquoise	hypothetical protein
gene-QQG55_20015	-0.56686	0.227295	0.338539	0.0707877	0.108069	0.533812	0.243891	0.457965	0.582718	0.357977	0.252098	-1.24522	-1.09941	-1.243	0.490735	1.75242	2.1599	2.24551	0.859799	1.2926	0.320311	-1.0576	-1.01227	-0.779358	-0.963773	-0.983277	-0.957732	-0.58326	-0.75055	-1.05212	FALSE	turquoise	Sema domain family protein
gene-QQG55_20020	-0.468236	0.235657	-0.168789	0.517745	0.145652	0.353311	0.0460783	0.138173	0.261368	0.216974	0.27504	-1.07936	-0.552795	-0.554098	0.412295	1.93829	2.19609	2.27609	1.11251	1.59201	-0.635296	-1.13158	-1.06793	-0.805633	-0.611707	-0.811858	-0.87249	-0.754687	-0.69746	-1.50536	FALSE	turquoise	Ras association (RalGDS/AF-6) domain family protein
gene-QQG55_20025	-0.586313	0.429992	-0.0154097	0.35892	0.0155544	0.438036	0.0894861	0.202671	0.392125	0.0557613	0.341216	-0.619701	-0.453696	-0.602301	-0.5789	1.92835	2.56118	2.64699	0.576165	0.681678	-0.552269	-0.952156	-0.645477	-0.391533	-0.242374	-0.286241	-1.92873	-0.727094	-1.01031	-1.12562	FALSE	turquoise	Zinc finger C2H2 type family protein
gene-QQG55_20030	-0.231457	0.121274	0.595755	0.341485	0.191084	0.617652	0.651945	0.537985	0.716293	0.65988	0.558855	-1.08983	-1.20091	-1.02202	0.147816	1.71385	1.77727	2.12183	0.944124	1.11925	-1.08319	-1.68721	-1.09191	-0.668079	-0.783972	-1.16601	-0.76529	-0.60939	-0.839949	-0.57713	FALSE	turquoise	Helix-loop-helix DNA-binding domain family protein
gene-QQG55_20035	-0.106891	0.496949	0.671363	0.627446	0.513419	0.778277	0.803269	0.628983	0.803705	0.757955	0.739947	-1.26191	-1.33867	-0.785975	0.3767	1.29313	1.64986	1.7106	0.926397	0.932996	-0.587312	-1.15492	-1.2442	-1.02658	-1.11893	-1.16421	-0.785896	-0.70964	-1.02035	-1.40553	FALSE	turquoise	hypothetical protein
gene-QQG55_2005	-0.120866	0.492275	0.525526	0.396622	0.443571	0.840367	0.404324	0.671971	0.804703	0.553303	0.37719	-1.17146	-1.16537	-0.850612	0.196539	1.56329	1.86568	2.03517	0.794805	1.17523	-0.447403	-1.24987	-1.11755	-1.02808	-1.13374	-1.11882	-0.948169	-0.804001	-0.950489	-1.03413	FALSE	turquoise	Cadherin domain family protein
gene-QQG55_20050	0.222147	0.502452	0.442885	0.194978	0.100313	0.602804	0.383524	0.206637	0.350302	0.255585	0.397815	1.18968	0.287817	0.53541	-1.07304	1.68236	1.99716	1.87529	0.603105	0.529681	-0.532522	-1.46127	-0.995944	-1.38724	-1.38063	-1.33332	-0.657063	-1.22013	-1.23119	-1.08759	FALSE	turquoise	Major Facilitator Superfamily protein
gene-QQG55_20055	-1.21353	-0.803407	-0.620072	-0.82715	-0.923995	-0.571886	-0.767211	-0.495151	-0.574675	-0.841693	-0.740631	-1.00912	-0.613485	-0.541833	0.995535	2.03469	2.28863	2.4777	1.29199	1.38381	0.135404	0.166706	-0.368778	0.218281	0.0928634	0.128039	-0.381758	0.163602	-0.0281719	-0.0546948	FALSE	turquoise	Ion channel family protein
gene-QQG55_20065	-0.754488	-0.177317	-0.117355	-0.437938	-0.161181	-0.253833	-0.0668549	-0.386353	-0.202444	-0.484109	-0.666881	-1.26217	-0.883649	-1.03855	0.630198	2.21341	2.36662	2.46863	1.45492	1.53016	-0.472733	-0.897204	-0.710228	-0.14516	-0.469054	-0.445357	-0.568047	0.112216	-0.135637	-0.0395935	FALSE	turquoise	Homeobox domain family protein
gene-QQG55_20085	-1.09341	-0.796562	-0.619975	-1.09855	-0.780307	-0.697614	-1.05735	-0.550889	-0.445017	-0.59477	-0.737447	-1.87737	-0.355565	-0.847984	0.434814	1.90488	2.15207	2.38996	0.710695	1.23597	0.0876171	-0.0381091	0.346291	0.658444	0.423962	0.152888	-0.207088	0.488557	0.292692	0.519181	FALSE	turquoise	DHHC palmitoyltransferase family protein
gene-QQG55_20095	-0.839024	-1.09683	-0.662632	-1.05251	-1.13623	-0.973583	-1.03798	-0.745727	-0.919856	-0.906377	-0.843263	-1.03234	-0.35764	-0.361139	0.473061	1.96537	2.17428	2.23921	1.29612	1.14776	0.0473139	0.201668	-0.0944054	0.517188	0.347722	0.319124	0.107045	0.375232	0.638013	0.210422	FALSE	turquoise	Zona pellucida-like domain family protein
gene-QQG55_2010	-0.608564	0.32768	0.282294	-0.0434999	0.160553	0.300397	0.0628706	0.283485	0.312893	0.232512	-0.175288	-1.75138	-1.12056	-1.55345	0.35107	2.04435	2.28657	2.3098	0.617617	1.45435	-0.304757	-1.0803	-0.635571	-0.471053	-0.411664	-0.636103	-0.733271	-0.625369	-0.743385	-0.132234	FALSE	turquoise	Organic solute transport protein 1 family protein
gene-QQG55_20100	-0.23517	0.72069	0.501804	0.394652	0.249161	0.496805	0.427385	0.296313	0.330039	0.238642	-0.0412549	-0.053103	-0.971765	-0.76465	0.266886	1.74864	2.13003	2.0752	0.819163	1.25701	-0.313271	-1.56289	-1.22461	-1.02622	-1.35076	-1.30604	-0.497302	-0.445602	-0.8418	-1.31797	FALSE	turquoise	Zinc finger C2H2 type family protein
gene-QQG55_20110	-1.01783	-0.26235	-1.22744	-1.13935	-1.50072	-1.60171	-1.55672	-0.527455	-0.62549	-0.923083	-0.166367	0.084626	-0.262269	0.518635	-1.17288	0.677588	2.05984	1.94194	0.290231	0.0248038	0.93663	0.367543	0.473008	0.203791	0.113761	0.488997	1.10183	0.150343	1.23097	1.31912	FALSE	turquoise	hypothetical protein
gene-QQG55_20130	0.414093	0.310664	0.3641	0.153795	0.44353	0.247141	0.299955	0.26206	0.344702	0.233682	0.167266	0.0984465	-0.323833	0.0510792	0.408277	1.64177	2.04983	2.18504	0.830462	1.00005	-0.414122	-1.50503	-1.38064	-1.15756	-1.55235	-1.60869	-0.602173	-0.664624	-0.84023	-1.4567	FALSE	turquoise	Detyrosinated tubulin alpha-1A chain
gene-QQG55_20135	0.722187	-0.241444	0.448421	-0.303483	-0.201962	-0.123396	-0.0597764	0.336309	0.426257	-0.439101	-0.553339	-0.352018	-0.700407	-0.941325	0.0787637	2.03366	2.39091	2.43326	0.956726	1.43521	-0.247887	-1.17076	-1.45798	-0.683559	-1.0415	-0.996548	-0.160084	-0.352338	-0.659972	-0.574827	FALSE	turquoise	putative integral membrane protein
gene-QQG55_2015	-0.7671	0.296374	-0.173892	-0.0741233	-0.114064	-0.0151838	-0.44379	-0.0249748	0.101131	-0.124525	-0.173299	-1.12376	-0.989753	-0.880852	0.899	2.09937	2.29507	2.51253	1.21961	1.48868	-0.443584	-1.0953	-0.780317	-0.479484	-0.799605	-0.823675	-0.170638	-0.141496	-0.421626	-0.850724	FALSE	turquoise	Cadherin domain family protein
gene-QQG55_20165	-1.06754	-0.332011	-0.778528	-0.896459	-1.51319	-1.48297	-1.06008	-1.29988	-0.806801	-0.830415	-0.338009	-1.09811	0.553162	0.04766	-0.410257	1.60691	2.09628	1.91932	0.185529	0.547238	0.0306871	0.371698	0.119926	0.142169	0.0867126	0.421179	1.16736	0.282592	0.733565	1.60227	FALSE	turquoise	hypothetical protein
gene-QQG55_20170	-1.81164	-0.695713	0.00224651	0.094157	0.157163	0.787183	0.230117	0.18539	-0.018463	0.207774	0.0692384	-0.564938	-0.35511	-0.311189	0.294663	1.35618	2.70388	2.36434	-0.417013	0.452099	-0.0410831	-0.127159	-0.246447	0.115372	0.406781	0.38949	-1.39112	-0.431434	-1.27175	-2.13302	FALSE	turquoise	WD40-like Beta Propeller Repeat family protein
gene-QQG55_20210	-0.0637278	-1.12815	-0.65449	-1.12603	-1.03723	-1.13897	-1.10287	-0.606863	-0.771977	-0.867266	-0.551145	-1.13892	-0.590055	-0.845815	1.09058	1.69179	2.17679	2.09893	1.50963	1.13081	-0.112045	-0.192631	0.0993037	0.351591	0.148223	-0.152951	0.0801843	0.334076	0.783528	0.585687	FALSE	turquoise	Transthyretin-like family protein
gene-QQG55_20215	-0.359266	-0.379029	-0.169787	-0.019955	-0.430561	0.064331	-0.127404	0.11646	0.273991	0.238873	0.1942	-1.3311	-0.595792	-0.788951	0.426039	2.02282	2.23546	2.55381	1.15729	1.25962	0.342949	-0.414112	-0.811863	-0.486527	-0.313809	-0.171569	-1.67688	-0.738587	-1.15146	-0.919211	FALSE	turquoise	HAD ATPase P-type IC family protein
gene-QQG55_20225	0.260424	0.255167	0.277627	0.156036	0.171455	0.57102	0.249047	0.377464	0.64769	-0.219264	-0.00725482	-0.756201	-0.543907	-0.623161	-1.61433	1.75857	2.19217	2.53546	-0.364714	0.581031	0.78635	-0.670889	-1.1488	0.264407	-0.370627	-0.268078	-1.94351	-0.29655	-1.13094	-1.12569	FALSE	turquoise	hypothetical protein
gene-QQG55_20230	-0.835875	-1.06358	-0.492378	-1.33111	-0.977419	-0.881193	-0.898578	-0.552679	-0.891557	-0.554461	-0.950052	-0.825546	-0.558115	-0.279536	0.0550162	1.78389	2.3219	2.76434	1.06882	0.700996	-0.147863	0.222182	0.0287928	0.418021	-0.124797	-0.0740229	0.513964	0.633985	0.562498	0.364343	FALSE	turquoise	hypothetical protein
gene-QQG55_20235	-0.836034	-0.576541	-0.41332	-0.721087	-0.789867	-0.507457	-0.406958	-0.594296	-0.331749	-0.494657	-0.567271	-0.442285	-0.880757	-0.50476	0.573311	2.10602	2.65969	2.7836	1.30966	1.1141	-0.171187	-0.881129	0.0957631	-0.238326	0.127701	-0.184582	-0.429183	0.0077493	-0.424591	-0.381557	FALSE	turquoise	Ankyrin repeats (3 copies) family protein
gene-QQG55_20250	-0.361834	-0.743395	-0.364582	-0.356893	-0.403797	-0.391897	-0.653822	-0.344511	-0.0853627	-0.38439	-0.03287	-0.131757	-0.324864	0.17234	1.0591	1.99223	2.47749	2.56616	1.18983	1.44925	0.115131	-0.27493	-1.28101	-0.654361	-0.509165	-0.916151	-0.420087	-0.418455	-0.9084	-1.05899	FALSE	turquoise	Fructose-26-bisphosphatase
gene-QQG55_20255	0.815695	0.368391	0.751649	1.00382	0.356362	0.587835	0.65846	0.534076	0.855277	0.535073	1.01157	0.520551	0.652566	0.285846	-0.914112	1.06991	1.39068	1.6272	-0.630039	0.485341	-1.18175	-1.37137	-1.31271	-0.978533	-0.739971	-0.904431	-0.908245	-1.0684	-1.70966	-1.79108	FALSE	turquoise	hypothetical protein
gene-QQG55_20270	-0.914893	0.105478	-0.312355	-0.404349	-0.553235	-0.216795	-0.4894	-0.0602372	-0.0347531	-0.249709	-0.069422	-0.409334	-0.465396	0.000899515	0.0518674	2.04723	2.71548	2.69404	1.00071	1.12637	0.569358	0.146495	-0.425362	-1.25059	-0.821257	-0.525469	-0.840538	-0.881138	-0.918915	-0.614778	FALSE	turquoise	hypothetical protein
gene-QQG55_20285	-0.647536	0.729023	0.234555	0.217951	0.18635	0.331128	0.240671	0.290269	0.397391	-0.03289	0.0644464	-0.952481	-1.03174	-1.21982	0.698517	1.75389	1.98637	2.18927	1.14937	1.22667	0.493928	-1.17284	-1.03419	-0.934655	-1.19288	-1.24037	-0.288025	-0.385142	-0.891928	-1.16531	FALSE	turquoise	Cholesterol 7-desaturase
gene-QQG55_20300	0.287424	0.631916	0.320691	0.207486	-0.01948	0.303346	0.363732	0.293145	0.505365	0.156784	0.281437	-0.409742	-0.72631	-0.870646	0.383589	1.88123	1.98706	2.14592	0.701854	1.44498	-0.106658	-1.42029	-1.3334	-0.906965	-1.23656	-1.44273	-0.842973	-0.524472	-0.815175	-1.24055	FALSE	turquoise	RhoGAP domain family protein
gene-QQG55_20310	-0.943487	-0.603067	-0.417915	-0.570204	-0.730136	-0.686692	-0.406697	-0.495978	-0.246984	-0.393333	-0.444943	-0.701215	-0.895929	-0.627681	0.647427	2.03274	2.72101	2.528	1.1027	1.71771	0.0433273	-0.401209	-0.669402	-0.264147	-0.39901	-0.378741	0.0198991	0.111556	-0.252999	-0.394596	FALSE	turquoise	Globin family protein
gene-QQG55_20345	-0.104089	-0.591553	-0.00605029	-0.569407	-0.707467	-0.675665	-0.553909	-0.303011	-0.0779701	-0.702597	-0.0943144	-0.621531	-0.483365	-0.307231	0.729379	2.17038	2.37114	2.50098	1.488	1.47436	-0.814296	-0.765135	-0.493996	-0.675993	-1.09174	-0.804461	0.474117	-0.243753	-0.159567	-0.361255	FALSE	turquoise	hypothetical protein
gene-QQG55_20380	-1.4912	0.592269	-0.303389	-0.184724	-0.445832	-0.333591	-0.286826	-0.615749	-0.0901036	-0.675486	-0.212801	0.19162	-0.426304	-0.206082	0.101246	2.09379	2.76342	2.11479	0.228749	1.97714	-0.975829	0.0334874	-0.72584	-0.242754	-0.262528	-0.23013	-1.4912	-0.577306	-0.049835	-0.269006	FALSE	turquoise	hypothetical protein
gene-QQG55_2040	-1.03796	-0.933634	-0.599207	-0.920278	-0.923097	-0.862924	-0.867879	-0.805266	-0.879292	-0.965237	-0.795194	-0.589146	-0.376157	-0.444657	0.49206	2.02714	2.42959	2.38016	1.09256	1.10441	-0.276123	-0.541614	-0.123913	0.452231	0.42376	0.187366	0.360621	0.176024	0.0976641	0.717992	FALSE	turquoise	hypothetical protein
gene-QQG55_20420	-1.57158	-0.879937	-0.666564	0.0861711	0.0311879	0.332621	0.0196405	-0.532831	-0.165778	0.00354007	-0.0573917	0.447754	1.0014	0.860412	0.0856137	0.477934	1.79051	1.44774	1.14684	0.132792	0.43369	0.898956	0.380783	0.0804193	0.303001	0.43385	-2.56356	-0.429119	-2.67396	-0.854139	FALSE	turquoise	Patched family protein
gene-QQG55_20425	-0.952558	0.114658	-0.490234	-0.173061	0.232243	0.420364	-0.0253706	0.168949	0.406242	0.00624265	0.0971854	-1.57117	-0.447855	-0.252254	0.815251	1.63953	1.82757	2.10171	1.37315	1.29456	0.986912	0.143327	-0.399135	-1.39409	-0.756943	-0.314385	-1.55408	-1.35692	-1.14856	-0.791267	FALSE	turquoise	Myosin head (motor domain) family protein
gene-QQG55_20490	1.35951	-0.160503	-0.500083	-0.174348	-0.994234	-0.557391	-0.121483	-0.0946604	0.254273	-0.0153781	0.395457	1.26773	0.53548	1.14611	0.0940146	1.57689	2.08113	2.52332	-0.371835	0.599833	-0.426443	-0.914391	-0.861082	-1.02727	-0.764259	-0.668837	-0.7031	-1.05001	-1.14192	-1.28653	FALSE	turquoise	hypothetical protein
gene-QQG55_20495	0.183709	0.0917518	0.27164	0.253756	0.302536	0.373075	0.679226	0.104068	0.170989	0.603629	0.117683	-0.188584	0.11553	0.0872893	0.488754	1.6683	2.0635	2.15462	0.762447	0.884855	-0.160046	-0.833348	-1.25433	-1.44918	-1.0358	-0.964902	-0.953646	-1.24097	-1.8549	-1.44167	FALSE	turquoise	MH1 domain family protein
gene-QQG55_20510	-0.0111447	-0.167981	-0.372006	-0.515269	-0.390486	-0.469172	-0.421893	-0.30368	-0.277668	-0.475076	-0.144084	0.137538	-0.627899	-0.953507	-0.261394	2.0999	2.81164	2.73067	0.140586	1.4184	-0.412863	-1.8091	0.00453248	-0.148993	-0.22698	-0.445247	-0.756198	-0.251004	0.211499	-0.113114	FALSE	turquoise	Globin family protein
gene-QQG55_20525	0.460928	0.624658	0.0492172	0.504629	-0.0184664	-0.122794	0.0252645	-0.0385504	0.0963717	0.0183815	0.265196	-0.345126	-0.313131	-0.408375	0.0287157	1.8765	2.37429	2.22756	1.20168	1.37518	-0.838203	-1.47437	-0.847307	-0.914769	-0.867767	-0.985784	-1.23278	-0.715932	-0.959849	-1.04538	FALSE	turquoise	Guanine nucleotide-binding protein subunit alpha-11
gene-QQG55_20540	0.313665	-0.0631387	-0.102415	-0.572525	0.0259652	-0.753328	-0.818683	-0.764136	-0.773727	-1.30278	-0.0841922	-1.63888	-1.34716	-1.01197	-1.12462	1.03576	1.947	1.93286	-0.620093	0.429871	1.6011	0.886111	-1.37091	0.320867	0.580548	0.503953	0.919844	0.00709556	0.86135	0.98256	FALSE	turquoise	Ion channel family protein
gene-QQG55_20575	-0.911461	-0.261722	-0.319867	0.0305395	0.0214607	0.413853	0.289951	-0.134377	0.0692183	0.151561	-0.13422	-1.09601	-0.460352	-0.308865	0.424833	2.2211	2.37059	2.67792	0.691056	1.29861	-0.145232	-0.252402	-0.66935	-0.907147	-0.610575	-0.511126	-1.21763	-0.758595	-0.727488	-1.23428	FALSE	turquoise	Zinc finger C2H2 type family protein
gene-QQG55_20580	-1.74002	-0.272375	-0.690025	-0.912934	-0.522342	-0.273537	-0.423652	-0.264664	0.0560707	-0.311146	-0.353393	-2.00309	-0.5598	-0.113025	-1.54757	1.35759	1.87089	2.02045	-1.59915	-0.0585064	0.875325	0.411221	0.832348	0.602558	0.902177	1.05215	-0.0735286	0.682722	0.296976	0.75828	FALSE	turquoise	Glycosyl hydrolases 2 TIM barrel domain family protein
gene-QQG55_20585	-0.976106	-1.04954	-0.562622	-1.26287	-1.33129	-0.98919	-1.25229	-0.127061	-0.682044	-0.433641	-0.256596	0.522243	-0.371964	-0.558762	0.0312635	1.76968	2.29215	2.4736	0.470903	0.962122	0.470204	0.0381166	0.609205	0.675199	0.750073	0.618458	-0.470151	0.262373	-0.85926	-0.762201	FALSE	turquoise	NADP-dependent malic enzyme
gene-QQG55_20590	-0.0901081	-0.379923	-0.135141	-0.364452	-0.0776363	-0.508321	-0.0503912	-0.472315	-0.806775	-0.483237	-0.525016	-0.219679	-0.359585	-0.360944	0.699524	2.2305	2.31768	2.32	1.87691	1.69039	-0.673928	-0.794313	-0.841469	-0.617489	-0.564034	-0.790681	-0.479376	-0.494112	-0.544957	-0.501118	FALSE	turquoise	hypothetical protein
gene-QQG55_20665	-0.914225	-0.0584134	-0.259118	-0.387552	-0.403396	-0.277649	-0.153227	-0.407621	-0.240168	-0.384523	-0.559673	-0.973911	-0.757034	-0.872505	0.699799	2.11081	2.37528	2.59539	1.48092	1.66014	-0.408526	-0.958535	-0.489852	-0.327659	-0.539165	-0.541787	-0.386956	-0.254012	-0.44908	0.0822491	FALSE	turquoise	Core binding factor beta subunit family protein
gene-QQG55_20700	-0.378831	-0.480597	-0.329351	-0.453659	-0.676072	-0.551146	-0.48875	-0.443673	-0.452152	-0.517715	-0.365645	-0.374195	-0.410814	-0.536782	0.874756	2.14742	2.49228	2.57395	1.59297	1.57091	-0.367571	-0.594641	-0.533759	-0.365008	-0.667615	-0.607245	-0.645509	-0.0443451	-0.277107	-0.690109	FALSE	turquoise	Receptor ligand binding region family protein
gene-QQG55_20705	0.336877	0.449073	0.777417	0.290435	0.236003	0.513083	0.448503	0.633973	0.710932	0.420006	0.341462	-0.917608	-1.05754	-0.854808	0.256371	1.59899	1.80741	2.19275	0.909103	1.03252	-0.869835	-1.15551	-1.44397	-1.09317	-1.18643	-1.41878	-0.640172	-0.742621	-0.81375	-0.760723	FALSE	turquoise	hypothetical protein
gene-QQG55_20745	-1.12422	0.933389	-0.0327313	0.904938	-0.0251399	-0.187873	-0.0614152	0.107564	0.338388	0.241939	0.740136	-1.05038	-0.749664	-0.624216	-0.55516	1.70637	2.20179	2.39673	0.488925	1.04196	0.0131011	-0.996354	-0.591996	-0.456416	-0.246331	-0.298424	-2.28744	-0.728379	-0.629342	-0.469751	FALSE	turquoise	hypothetical protein
gene-QQG55_20750	-1.30372	-0.983441	-0.677605	-1.24755	-1.12532	-0.716171	-0.976445	-0.326154	-0.358946	-0.474613	-0.345858	-1.66095	-0.626002	-0.0482579	0.0979345	1.62627	2.28627	2.28519	1.22652	0.833007	0.495695	0.328888	-0.620344	0.603876	0.478298	0.334944	-0.421191	0.251158	0.918771	0.145757	FALSE	turquoise	Glycosyl hydrolase 20 catalytic domain family protein
gene-QQG55_20755	-0.94771	0.0644947	-0.296732	0.117427	-0.352121	0.459363	-0.02207	0.245366	0.363408	0.0824424	0.298034	-0.916726	-0.601805	-0.183668	-0.576785	1.77951	2.54406	2.50018	0.80392	0.640437	-0.404857	-0.784334	-0.144092	-0.134969	0.526893	0.193329	-2.09989	-1.0478	-1.0353	-1.07001	FALSE	turquoise	Trafficking protein particle complex subunit 10 TRAPPC10 family protein
gene-QQG55_20760	-0.0768285	-0.889323	-0.554069	-0.500819	-0.675329	-0.866603	-0.571545	-0.506422	-0.155617	-0.923721	-0.145548	-0.292428	-0.721502	-0.556335	0.12138	2.15721	2.62214	2.69336	1.13411	1.62455	0.0330556	-0.0857674	-0.58797	-0.539093	-0.240912	-0.146635	-0.653508	-0.224542	-0.283698	-0.187587	FALSE	turquoise	RhoGEF domain family protein
gene-QQG55_20770	0.117961	-0.694402	-0.653187	-0.415975	-0.599971	-1.01047	-0.744594	-0.417652	-0.721048	-0.737539	-0.476605	-0.392749	-0.807978	-0.459347	0.0394191	1.92244	2.56862	3.07478	0.809081	1.05252	0.412351	0.243788	-1.01068	-0.544152	-0.388951	-0.159804	-0.403993	0.0144828	0.112615	0.271036	FALSE	turquoise	Major Facilitator Superfamily protein
gene-QQG55_20780	-0.916263	0.0216666	-0.25113	0.240236	0.13871	0.443552	0.270745	-0.180808	-0.143435	-0.499301	0.0257241	-1.17241	-0.515755	-0.568723	-0.780926	2.12355	2.37065	2.763	0.292391	0.780127	-0.12373	-0.240566	-0.149616	-0.0170421	0.318441	0.377221	-1.44499	-0.552333	-1.6781	-0.93089	FALSE	turquoise	ATP-dependent RNA helicase DDX1
gene-QQG55_20790	-0.353874	1.03756	0.499175	0.813955	0.295935	0.956791	0.858318	0.504652	0.886328	0.832122	0.650649	-0.673168	-0.0802228	-0.209867	-0.407843	1.30123	1.73136	1.99523	-0.34375	0.840835	-0.77462	-1.48997	-0.95692	-1.07373	-1.01069	-0.917839	-1.40013	-1.18909	-1.15128	-1.17116	FALSE	turquoise	Chondroitin N-acetylgalactosaminyltransferase family protein
gene-QQG55_20805	-0.711207	0.717655	0.322514	0.347495	0.0228396	0.243531	0.331025	0.115223	0.2895	0.201154	-0.0711745	-1.03865	-0.917454	-0.956114	0.511557	1.98526	2.00393	2.37262	0.989397	1.43654	-0.384207	-0.929983	-0.940442	-0.646479	-1.06865	-0.980686	-1.35107	-0.239839	-0.673401	-0.980889	FALSE	turquoise	Homeobox domain family protein
gene-QQG55_20810	-0.827885	-0.320828	-0.399941	-0.245759	-0.455191	0.0676088	-0.111414	0.0151478	0.30034	-0.149336	0.23792	-0.582225	-0.730083	-0.439422	-0.436074	2.09932	2.52819	2.67407	0.823493	1.42522	-0.158019	-0.727278	-0.59125	-0.0960324	0.0977048	0.160404	-1.48994	-0.587549	-0.991547	-1.08965	FALSE	turquoise	Zinc carboxypeptidase family protein
gene-QQG55_20850	-0.247265	-0.155224	0.0976473	0.166138	-0.0975867	0.109126	0.0270727	-0.0639083	0.300026	-0.0800874	0.118577	-0.750269	-0.444087	-0.424683	0.390718	2.10044	2.43583	2.62185	0.981049	1.25693	-0.353028	-1.21773	-1.29562	-0.64636	-0.45328	-0.656562	-0.920707	-0.805016	-1.17315	-0.820837	FALSE	turquoise	Protein kinase domain family protein
gene-QQG55_20855	-0.472438	-0.464437	-0.317903	-0.653254	-0.537595	-0.455749	-0.695058	-0.401201	-0.298425	-0.334949	-0.338385	-0.798014	-0.643497	-0.773846	0.751194	2.17559	2.43606	2.63939	1.25826	1.71297	0.0584713	-0.840889	-0.602398	-0.266891	-0.563904	-0.584994	-0.253639	0.0658763	-0.306647	-0.493697	FALSE	turquoise	PAN domain family protein
gene-QQG55_20875	-0.772832	-1.4372	-0.771423	-0.650461	-0.845059	-0.56469	-0.439846	-0.581248	-0.373099	-0.375159	-0.209867	0.0130895	-0.0187163	0.107571	0.36344	1.92012	2.55287	2.60734	0.725871	1.57753	0.208164	0.187249	-0.00442006	-0.242425	0.0036236	0.203841	-0.854459	-0.252801	-1.30218	-0.774826	FALSE	turquoise	Trehalase family protein
gene-QQG55_20880	-0.011624	-0.133422	0.140801	0.457982	0.802373	0.33433	0.490553	0.255071	0.34047	0.0197357	0.308903	-0.268156	-0.343351	-0.278564	1.34462	1.34078	1.79347	1.79406	1.30474	1.43765	-0.464677	-1.05332	-1.39679	-1.06774	-0.948605	-1.27733	-1.15463	-0.765879	-1.3782	-1.62326	FALSE	turquoise	KH domain family protein
gene-QQG55_20885	-0.429581	-0.162055	-0.127105	0.117451	-0.14141	-0.118637	0.184081	0.0789046	0.171479	-0.429895	-0.0892395	-0.344564	-1.04798	-1.26064	1.58968	1.53232	1.86044	1.99473	1.78984	0.878955	0.412398	-0.386363	-0.228618	-0.77245	-0.209157	-0.394512	-2.54633	-0.076401	-0.870676	-0.97467	FALSE	turquoise	hypothetical protein
gene-QQG55_20895	-1.11312	-1.16485	-0.904122	-0.87774	-0.325084	-0.795141	-1.05271	-0.510697	-0.709053	-1.06645	-0.735941	-0.476557	-0.66061	-0.00653139	1.08636	1.94477	2.07638	2.08406	1.20346	1.57295	0.520568	0.58202	-0.914384	-0.042686	0.116103	-0.334981	0.336527	0.312209	0.442426	-0.587178	FALSE	turquoise	RhoGEF domain family protein
gene-QQG55_20900	-1.58517	-1.11224	-1.39483	-0.644607	-0.718239	-0.613121	-1.27526	-0.644693	-0.396824	-0.23867	-0.20998	-1.40887	0.471836	1.15094	0.172087	1.66273	2.00942	2.23091	0.591619	1.02892	0.434639	0.994361	0.435894	-0.580644	0.296343	0.351488	-0.488106	-0.501624	0.510797	-0.52912	FALSE	turquoise	Immunoglobulin I-set domain family protein
gene-QQG55_20905	-0.752938	-1.14317	-0.477912	-0.733484	-0.635964	-0.81681	-0.899762	-0.671411	-0.743266	-0.474814	-0.455408	-0.165587	-0.366283	0.254752	-0.127725	2.05175	2.63315	2.68349	1.24681	0.980617	0.247363	0.690404	-0.136031	-0.627715	-0.132279	0.0709907	-0.0390448	-0.0922885	-0.787127	-0.580317	FALSE	turquoise	Globin family protein
gene-QQG55_20910	1.3421	-0.111862	0.419395	0.400468	0.384335	0.178678	0.287155	0.107509	0.212466	-0.0751423	0.217783	0.469416	-0.0670679	-0.28033	0.376169	1.58153	1.84378	2.08735	0.909002	1.0649	-1.19	-1.4845	-1.22941	-1.12892	-1.20757	-1.52124	-0.472574	-0.769222	-0.97948	-1.36474	FALSE	turquoise	Zona pellucida-like domain family protein
gene-QQG55_20915	-0.530243	-0.119563	-0.181968	0.054784	-0.131366	0.137502	-0.0621967	-0.0315529	0.114892	0.0183717	0.0677506	-0.978933	-0.76085	-0.708838	0.661753	2.11719	2.34779	2.54785	1.09537	1.58718	-0.26904	-0.998462	-0.940672	-0.597247	-0.534594	-0.685991	-0.822643	-0.459237	-0.749888	-1.18715	FALSE	turquoise	PDZ domain (Also known as DHR or GLGF) family protein
gene-QQG55_20930	-0.668287	-0.258855	0.395793	0.213697	0.234998	0.72598	-0.0616312	0.987634	0.95359	0.572276	0.790086	-1.60385	-1.07396	-0.755824	-0.416782	1.57128	2.34741	2.01274	0.374824	0.660822	-0.00674583	-0.931012	-0.725724	-0.453423	-0.130738	-0.209078	-1.95249	-0.655732	-0.917688	-1.01931	FALSE	turquoise	TPR repeat family protein
gene-QQG55_20940	-0.191454	-0.485482	0.113432	0.0514437	-0.0442706	-0.399296	-0.133599	-0.167356	-0.0354758	-0.124411	-0.311705	0.30012	-0.433638	-0.245275	-0.107625	2.29133	2.64111	2.68599	0.59212	1.52529	-0.874669	-0.894103	-1.07148	-0.753304	-0.785531	-0.760137	-0.535441	-0.510821	-0.735578	-0.600193	FALSE	turquoise	Calcium-activated SK potassium channel family protein
gene-QQG55_20945	0.187182	-1.15676	-0.641025	-0.548351	-0.751667	-0.937159	-0.691592	-0.919283	-0.571497	-0.603159	-0.638489	-0.182477	-0.328636	-0.108864	0.245059	2.24408	2.59474	2.75868	0.450062	1.52143	0.0295261	0.299468	-0.397611	-0.360092	-0.284005	0.0613265	-0.52598	-0.227551	-0.348533	-0.168818	FALSE	turquoise	Protein kinase domain family protein
gene-QQG55_20955	-1.0387	-0.725903	-0.147403	0.0905346	-0.131997	0.198476	-0.422407	-0.0522989	-0.186051	-0.747128	-0.340191	-1.07526	-0.775983	-0.765204	-2.05213	1.10028	2.23346	2.06828	0.217291	1.50993	0.00194903	0.0122193	0.0304036	1.04621	1.16645	0.976625	-1.07613	0.762181	-0.667452	-1.21006	FALSE	turquoise	S-adenosylmethionine decarboxylase beta chain
gene-QQG55_20960	-0.730695	-0.115057	-0.359098	0.111533	-0.518349	0.225871	-0.245815	0.0925971	0.230964	0.219074	0.330689	-1.36215	0.0361088	-0.322384	-0.865085	2.00556	2.44617	2.51149	0.668583	1.00137	-0.509335	-0.520924	0.04074	-0.0745231	0.257593	0.302218	-1.76398	-0.643187	-1.31851	-1.13147	FALSE	turquoise	hypothetical protein
gene-QQG55_20965	-0.447973	-0.395835	-0.259642	0.109306	-0.19792	0.22696	-0.0192388	0.252968	0.180179	0.25466	0.357375	-0.765538	-0.356658	-0.0375393	0.239453	2.0183	2.45923	2.42397	1.06478	1.35752	-0.490824	-0.665631	-1.01734	-0.721991	-0.429716	-0.465071	-1.37874	-0.75436	-1.04795	-1.49274	FALSE	turquoise	Protein kinase domain family protein
gene-QQG55_20990	-0.451106	-0.645473	-0.260902	-0.560665	-0.595022	-0.596238	-0.572257	-0.150752	-0.27726	-0.611619	-0.314159	-0.506836	-0.539344	-0.347375	1.14099	2.13351	2.20263	2.4419	1.74479	1.77231	-0.412991	-0.741702	-0.453747	-0.42794	-0.529869	-0.634766	-0.741702	-0.159688	-0.242869	-0.661848	FALSE	turquoise	Receptor ligand binding region family protein
gene-QQG55_20995	-0.853541	-0.91712	-0.579852	-0.677792	-0.809402	-0.642553	-0.803723	-0.583254	-0.354992	-0.605142	-0.494608	-0.658545	-0.489321	-0.327566	0.727296	2.07182	2.40373	2.55445	1.49958	1.69153	-0.171482	-0.232009	-0.335247	-0.039685	0.0395575	-0.211631	-0.426659	0.0215985	-0.189942	-0.605494	FALSE	turquoise	Adenylate and Guanylate cyclase catalytic domain family protein
gene-QQG55_21010	-1.05983	-1.44985	-0.994068	-0.757106	-0.87559	-1.23685	-0.869964	-1.00412	-0.590961	-1.52392	-0.909335	-0.218588	-0.141225	-0.33081	0.413415	1.84243	1.91911	2.15438	1.14142	1.05426	0.181784	0.00730889	0.494297	0.679047	0.742992	0.636965	-0.309584	0.47414	0.350302	0.179952	FALSE	turquoise	Innexin family protein
gene-QQG55_21025	0.617966	-0.167164	-0.0686907	-0.402968	-0.427835	-0.391657	-0.465056	-0.493091	-0.259077	-0.194616	-0.228397	-0.889807	-0.277141	-0.343203	0.819288	2.04452	2.42144	2.43097	1.24206	1.65752	-0.00791459	-0.83205	-1.21828	-0.792775	-0.957831	-0.891025	-0.627601	-0.43962	-0.207975	-0.649993	FALSE	turquoise	cation transporter family protein
gene-QQG55_21030	-0.968858	-0.460382	-0.641975	-0.791235	-0.88748	-0.954169	-0.877306	-0.610631	-0.67555	-0.665584	-0.577833	-0.12987	-0.491461	-0.103432	0.645242	2.13663	2.46501	2.66983	1.15674	1.53103	0.111011	-0.0423361	-0.437252	-0.243298	-0.367975	-0.245306	-0.168507	-0.032139	-0.33272	-0.0101934	FALSE	turquoise	7 transmembrane sweet-taste receptor of 3 GCPR family protein
gene-QQG55_21050	-0.999941	-0.766421	-0.965076	-1.12286	-1.34925	-1.41056	-0.969216	-0.75014	-0.732807	-0.956419	-0.859068	-0.918057	-0.130597	-0.558091	-0.195695	0.508423	1.88501	2.44651	0.53002	1.43288	0.650264	0.661441	0.0980701	0.407309	0.43787	0.41548	1.08327	0.431738	0.548352	1.14756	FALSE	turquoise	LITAF-like zinc ribbon domain family protein
gene-QQG55_21105	-1.40408	-0.906519	-1.16722	-0.593573	-1.11858	-0.246104	-0.331716	-0.315055	0.0875924	0.0755342	-0.00763128	0.0720621	0.378626	1.88863	-0.376483	0.922609	1.55371	1.55337	-0.670729	0.0232743	1.45585	1.76462	-0.00597246	-0.258868	0.651803	0.971728	-1.69416	-1.05081	-1.50463	0.252729	FALSE	turquoise	KH domain family protein
gene-QQG55_21110	-1.53524	-2.17969	0.0322776	-0.729225	-0.57053	-0.0793224	-0.332738	-0.303485	-0.101737	-0.208742	-0.537106	0.10718	-1.05263	-0.475928	1.19747	0.859282	2.1836	2.00744	1.23066	1.13688	1.25144	0.981396	-1.22026	-0.38062	-0.281264	0.384384	-0.831134	0.149632	-0.282647	-0.419338	FALSE	turquoise	Nuclear envelope localization domain family protein
gene-QQG55_21115	0.820808	-0.234667	0.0407333	0.532118	0.197697	0.0851216	0.147648	-0.309391	0.211333	0.00218793	0.285175	0.572295	0.248932	0.0243109	1.01878	1.69432	2.02736	2.02949	0.767986	0.977169	-0.831015	-0.921293	-1.52956	-1.31961	-0.937409	-1.56179	-1.10493	-0.962948	-0.439665	-1.53118	FALSE	turquoise	hypothetical protein
gene-QQG55_21130	-1.56887	-0.505035	0.300648	0.186847	0.607494	-0.452098	-0.170556	0.126687	0.461749	-2.16	-0.223907	0.872252	-0.0440449	-0.142321	-0.0632529	1.68506	2.12976	2.45975	0.455317	1.21403	-0.821675	-1.24021	-0.965331	-0.358494	-0.563421	-1.03021	-0.125835	-0.0936267	0.155027	-0.125734	FALSE	turquoise	Cyclic nucleotide-binding domain family protein
gene-QQG55_21140	1.08366	-0.61613	0.107228	0.67489	0.0120949	-0.0336302	0.623287	0.205129	0.525037	0.305021	0.730424	1.25476	0.707696	0.322433	-0.752162	1.10838	1.83838	2.07172	0.174175	0.395887	0.270262	-1.14871	-0.995754	-1.4713	-1.11273	-1.01752	-1.44696	-1.44172	-1.20489	-1.16896	FALSE	turquoise	hypothetical protein
gene-QQG55_21145	0.0924985	-0.48775	-0.216892	0.593917	-0.0326669	0.368008	0.0201559	0.202118	0.433461	0.114262	0.666119	-0.57686	0.111734	-0.12949	-0.48668	2.05885	2.34861	2.52879	0.692381	0.643148	-0.581675	-1.26558	-0.852243	-0.507506	-0.266761	-0.445376	-1.71428	-0.842548	-1.19621	-1.27155	FALSE	turquoise	hypothetical protein
gene-QQG55_2115	-0.398433	0.639802	0.46042	-0.422915	0.574397	0.529197	0.11927	0.259219	0.543774	0.0641102	0.197725	-2.08545	-1.61992	-1.10877	0.913579	1.43318	1.66043	1.02332	1.00441	1.54883	1.16238	-1.38382	-0.993739	-0.693476	-0.713746	-0.876501	-1.60372	-0.319362	-0.0514535	0.137255	FALSE	turquoise	hypothetical protein
gene-QQG55_21150	0.240035	-0.455598	-0.540828	0.366189	0.132249	0.270658	0.280359	0.0221489	0.421945	0.139608	0.784335	-0.407282	0.551938	2.44711e-06	-0.380193	1.59054	2.32067	1.87501	1.34237	1.35191	-0.894829	-1.63023	-1.04777	-0.609028	-0.172495	-0.503339	-1.20291	-1.18632	-1.17151	-1.48763	FALSE	turquoise	hypothetical protein
gene-QQG55_21155	-1.99031	-0.747466	-0.91126	-0.711052	-0.743472	-0.619838	-0.802425	-1.11733	-0.708735	-0.716294	-0.812838	-0.154987	0.268743	0.340706	-0.718696	2.32418	1.95876	1.24838	-1.17614	-0.163513	0.705543	1.26337	0.53567	0.695383	1.0383	1.09256	-0.291578	0.619372	-0.0174462	0.312428	FALSE	turquoise	Glutamate-gated chloride channel subunit beta
gene-QQG55_21180	-1.26754	-1.85771	0.12678	0.467813	0.514239	-0.0848247	-0.189237	-0.110363	-0.179543	-0.42705	0.0256705	-1.59448	0.298883	-0.486122	-1.78593	0.545905	0.973315	2.41589	-0.838765	-0.305712	0.531836	0.334744	-0.242135	1.22801	1.44636	1.20399	-0.470674	1.32752	-0.316825	-1.28404	FALSE	turquoise	IBR domain family protein
gene-QQG55_21185	-1.5719	-1.20651	-0.639501	-1.1545	-1.6328	-0.957478	-1.35675	-1.03333	-1.02628	-0.177983	-0.268768	-1.08485	-0.347077	0.562052	0.256603	0.970634	1.84969	1.95468	1.35952	0.973293	0.372677	0.551528	0.183911	0.568704	0.395242	0.599178	0.300944	0.309491	0.0159022	1.23369	FALSE	turquoise	putative integral membrane protein
gene-QQG55_21200	-0.699334	-0.737899	-0.261746	-0.765038	-0.623156	-0.634728	-0.544381	-0.264434	-0.225802	-0.485231	-0.403294	-0.548226	-0.612802	-0.62403	0.940139	2.21058	2.52995	2.59568	1.32557	1.4107	-0.0118496	-0.446452	-0.616003	-0.339664	-0.49266	-0.744891	-0.5374	0.130097	-0.103844	-0.419851	FALSE	turquoise	hypothetical protein
gene-QQG55_21210	-1.60311	-1.25747	-0.793637	-1.17322	-0.921977	-1.06845	-1.01132	-1.01159	-0.973113	-1.04434	-1.08841	-1.11343	-0.0481432	-0.0822264	-0.158252	1.512	1.46238	1.69249	0.464749	0.834787	0.401548	0.442288	0.64158	1.06592	1.07114	0.991338	0.449467	0.7429	0.593247	0.982845	FALSE	turquoise	Astacin (Peptidase M12A) family protein
gene-QQG55_21215	0.397483	0.203658	0.663969	0.801785	0.616952	0.784442	0.608981	0.259781	0.562532	0.448677	0.608146	0.610155	0.462758	0.202002	-0.817094	1.17282	1.92553	2.0053	-0.463031	0.121049	-0.362296	-0.908178	-1.56658	-1.08135	-0.832916	-0.491013	-1.52733	-0.93745	-1.84486	-1.62393	FALSE	turquoise	Fasciclin domain family protein
gene-QQG55_21225	-0.788954	1.06724	0.620943	0.455333	0.683256	0.709144	0.836261	0.491716	0.713825	-0.0155794	0.0856411	-0.726447	-0.735616	-0.943237	0.0354082	1.35258	2.06464	1.96223	1.03974	0.867165	-0.236707	-0.636687	-1.30415	-1.01255	-1.09771	-1.111	-1.30415	-0.984916	-1.09863	-0.988783	FALSE	turquoise	Immunoglobulin I-set domain family protein
gene-QQG55_21250	-0.706166	-0.0888364	0.110458	0.147958	-0.0177347	0.394095	0.206931	0.483002	0.696721	-0.188842	0.217497	-0.279657	-1.21278	-1.42328	0.0227527	1.82834	2.28704	2.57769	0.644448	0.850547	0.868068	-0.973004	-1.05313	-0.594649	-0.4554	-0.715003	-1.08875	-0.499187	-0.762555	-1.27658	FALSE	turquoise	hypothetical protein
gene-QQG55_21255	-0.951809	-0.426154	-0.194254	-0.42408	-0.509574	-0.859127	-0.49982	-0.243733	-0.127945	-0.410658	-0.503688	-0.418079	-0.951809	-0.435018	0.513937	2.42411	2.64655	2.06442	1.1005	1.8888	-0.212208	-0.708072	-0.184527	-0.0903614	-0.594852	-0.686752	-0.951809	0.223743	-0.168781	-0.308951	FALSE	turquoise	hypothetical protein
gene-QQG55_21265	-1.07849	0.018804	0.060997	-0.03415	0.242502	0.556306	0.204419	0.322796	0.653404	0.117699	0.148631	-1.22852	-1.12774	-1.228	-0.00819528	1.85276	2.22766	2.49245	0.749704	1.21799	0.624846	-1.21315	-0.832886	-0.641973	-0.642765	-0.656478	-0.957872	-0.429699	-0.669817	-0.74122	FALSE	turquoise	Zona pellucida-like domain family protein
gene-QQG55_21285	-0.714662	-0.74013	-0.334357	-0.427091	-0.307929	-0.168748	-0.414206	-0.21301	0.147805	-0.604228	-0.124406	-0.719267	-0.530118	-0.670133	0.456283	2.27815	2.45753	2.936	0.159964	1.57895	-0.0910827	-0.659493	-0.31841	0.00892988	0.0128375	-0.0287376	-1.10918	-0.304178	-0.779525	-0.77756	FALSE	turquoise	CC2D2A N-terminal C2 domain family protein
gene-QQG55_21290	-0.288904	-0.669218	-0.143624	-0.633055	-0.698768	-0.733962	-0.620348	-0.409505	-0.502439	-0.586586	-0.523132	-0.471593	-0.565292	-0.484333	0.829436	2.14805	2.34081	2.43966	1.63436	1.78389	-0.270125	-0.685211	-0.585604	-0.251956	-0.643567	-0.669858	-0.0561766	0.131785	-0.220192	-0.594541	FALSE	turquoise	Subtilase family protein
gene-QQG55_21295	0.594126	-0.0916465	0.282863	0.527999	0.306572	0.260822	0.338664	0.301313	0.403381	0.402539	0.557737	0.0157601	0.52159	0.198799	0.276609	1.59867	1.81435	1.65767	0.766114	1.25851	-0.896461	-1.42108	-0.950156	-0.88955	-0.700036	-0.864902	-1.38327	-1.08758	-2.06175	-1.73767	FALSE	turquoise	Cold-shock' DNA-binding domain family protein
gene-QQG55_21300	0.39523	0.825863	0.719504	0.900886	0.50368	0.239052	0.566054	0.593611	0.506003	0.0682404	0.489655	0.0100996	-0.303819	-0.257528	-0.230861	1.26277	2.16432	2.05996	0.408863	0.61664	-0.792616	-0.754527	-1.61001	-1.24744	-1.01802	-1.0498	-1.5323	-0.996536	-1.37633	-1.16063	FALSE	turquoise	WD domain G-beta repeat family protein
gene-QQG55_2135	-0.35474	-0.609425	-0.598746	-1.18318	-1.00587	-1.31141	-1.22678	-0.645906	-0.729353	-0.955325	-0.613038	-0.994417	-0.252783	-0.233106	0.357678	1.95367	2.29561	2.35572	1.2512	1.5024	-0.0556644	-0.0131987	-0.0180841	-0.154523	-0.163257	0.103995	0.332536	0.0844943	0.491844	0.389665	FALSE	turquoise	Acetyltransferase (GNAT) family protein
gene-QQG55_21405	-1.60108	-0.226905	-0.36821	0.107533	-0.473657	0.274087	-0.0502348	0.200374	0.304167	-0.939389	-0.128962	-2.17508	-0.763723	-0.916955	-1.5308	1.5346	2.05252	1.80226	0.406008	0.576622	-0.168625	0.0250099	0.659991	0.9308	1.0416	0.949881	-1.37912	0.407091	-0.801864	0.252058	FALSE	turquoise	hypothetical protein
gene-QQG55_2145	-1.09033	0.172512	0.0370577	0.573926	0.528546	0.322903	-0.244319	0.513018	0.344597	0.362496	0.642766	-1.55829	-0.550072	-0.455517	0.700959	1.45752	1.69635	1.60631	0.707078	2.06205	-0.145785	-0.636184	-1.01635	-0.541636	-0.122026	-0.284723	-1.0477	-0.479367	-1.13782	-2.41797	FALSE	turquoise	DEAD/DEAH box helicase family protein
gene-QQG55_21460	-0.647878	-0.612973	-0.268802	-0.137633	-0.712443	-0.0633737	-0.417221	-0.0826369	-0.0429979	-0.466123	0.129206	-0.69121	-0.161778	-0.368776	-0.546515	2.10385	2.45606	2.67538	0.375797	0.265662	0.063758	0.22592	-0.115608	0.476665	0.493507	0.565268	-2.3211	-0.182771	-1.27525	-0.715979	FALSE	turquoise	LETM1-like family protein
gene-QQG55_21480	-0.481114	-0.387151	-0.534103	-0.680408	-0.378563	-0.383993	-0.204879	-0.640364	-0.334066	-0.489585	-0.310934	-0.694812	-0.846942	-0.0151673	0.327743	1.78301	2.642	2.65323	1.85303	1.19162	0.179577	-0.741004	-0.248627	-0.636578	-0.467085	-0.536304	0.48169	-0.771502	-0.830432	-0.49829	FALSE	turquoise	hypothetical protein
gene-QQG55_2150	-0.996361	-0.80551	-0.0678187	-0.806893	-0.453659	-0.854429	-0.424475	-0.629403	-0.620459	-0.648823	-0.43491	-0.671988	-0.732185	-0.864345	-1.76578	1.25722	2.65526	2.53487	-0.552303	1.14396	-0.191247	-0.230524	0.19162	0.545571	0.467392	0.348715	0.933055	0.748605	0.619991	0.304851	FALSE	turquoise	Methyltransferase involved in Williams-Beuren syndrome family protein
gene-QQG55_21505	-0.491609	-0.435486	-0.880423	-1.1321	-1.15192	-1.58041	-1.18156	-0.542612	-0.677845	-0.557074	-0.359813	-0.507892	-0.270009	0.775954	-0.131483	1.67823	2.43785	2.77275	1.05085	0.949624	0.122855	0.284461	0.0531716	-0.232374	-0.158096	-0.161834	-0.125752	-0.368753	0.423661	0.397646	FALSE	turquoise	hypothetical protein
gene-QQG55_21510	-1.04164	-0.473386	-0.495235	-0.726645	-0.950753	-0.679457	-0.821825	-0.255701	0.32688	-0.526677	-0.137197	-1.46689	-0.61775	-0.238627	0.793173	2.20664	2.1991	2.29349	0.520227	1.65137	1.01714	0.206883	-0.148247	-0.491306	-0.322397	0.258058	-1.1178	-0.408408	-0.545984	-0.00703564	FALSE	turquoise	7 transmembrane receptor (rhodopsin family) protein
gene-QQG55_21525	-0.850095	-0.932323	-0.416364	-1.00518	-1.19821	-1.15725	-1.08777	-0.641364	-0.813054	-1.10598	-0.801021	-0.86228	-0.471383	-0.648893	0.718157	1.82186	2.09455	2.08613	1.18277	1.7057	-0.0163746	-0.151999	-0.00760571	0.426013	0.329387	0.133253	0.267041	0.501844	0.457082	0.443358	FALSE	turquoise	hypothetical protein
gene-QQG55_21535	-0.643162	0.623695	0.0771857	0.221685	0.262794	0.130997	0.149877	-0.145536	0.101785	-0.297971	0.0705819	-1.42278	-1.19354	-1.00118	1.33594	1.88869	1.86067	2.11063	1.33351	1.64679	-0.507511	-1.09155	-0.864383	-0.577668	-0.701105	-0.490934	-1.2218	-0.52421	-0.683907	-0.447587	FALSE	turquoise	hypothetical protein
gene-QQG55_2155	-0.469557	-1.02803	-0.655328	-1.02702	-0.959596	-1.03548	-1.0861	-0.735898	-0.831113	-0.912411	-0.715327	-0.824746	-0.355431	-0.582681	0.8499	1.92556	2.32482	2.30884	0.914157	1.50486	-0.232808	-0.437764	0.0382511	0.477686	0.0481322	0.0685169	0.196298	0.567472	0.250983	0.413815	FALSE	turquoise	cation transporter family protein
gene-QQG55_21550	0.563039	-0.498278	-0.377194	0.537779	-0.204022	-0.0745927	-0.0115546	-0.462492	0.110607	0.343169	0.528487	0.637174	0.785372	0.473574	-0.398535	1.55554	2.24197	2.07405	1.28489	1.04516	-1.27136	-1.07583	-0.702528	-0.924585	-0.565377	-0.615161	-1.76292	-1.05903	-1.00042	-1.17693	FALSE	turquoise	hypothetical protein
gene-QQG55_21555	-0.703734	-0.60522	-0.307198	-0.366316	-0.40929	-0.505561	-0.420025	-0.48952	-0.393144	-0.560552	-0.248101	-0.579908	-0.635408	-0.427477	0.622868	2.17787	2.59892	2.78642	1.25286	1.49574	-0.306847	-0.727791	-0.346447	-0.315345	-0.362871	-0.479874	-0.589143	-0.0556552	-0.576796	-0.522464	FALSE	turquoise	Sodium:neurotransmitter symporter family protein
gene-QQG55_2160	-0.591381	-0.136836	0.0928778	-0.469008	0.00155968	-0.185849	-0.251086	0.0203804	-0.0670198	-0.152222	-0.0308581	-0.610209	-0.765369	-0.599378	0.700955	2.10847	2.43252	2.96237	0.68302	1.49663	-0.672666	-0.567396	-0.409503	-0.578402	-0.861318	-0.870017	-0.791069	-0.486986	-0.675519	-0.72668	FALSE	turquoise	cation transporter family protein
gene-QQG55_21610	-1.90742	-0.623958	-0.419554	-0.561916	-0.112487	0.774934	0.225758	-0.00581473	-0.00605733	-0.295661	-0.685854	-2.16097	-1.3768	-1.14586	-0.516287	1.77255	1.78112	1.9425	-0.335074	0.653446	0.0287411	-0.362316	0.260656	0.878837	0.829042	0.670966	-0.874788	0.106875	0.219579	1.24582	FALSE	turquoise	Nitrogen Permease regulator of amino acid transport activity 3 family protein
gene-QQG55_21655	-0.216911	-0.928648	-0.333951	-0.813075	-0.00256895	-0.63742	-0.202199	-0.674285	-0.182829	-0.658789	-0.597113	0.319757	-0.281817	0.0790978	-0.901548	2.62098	2.90018	2.82076	-0.0143098	0.472708	-0.042444	-0.0777973	-0.409857	-0.263298	-0.265782	-0.247529	-0.705445	-0.349395	-0.363064	-0.0434043	FALSE	turquoise	Ctf8 family protein
gene-QQG55_21665	-1.3931	-1.15028	-0.728599	-0.989594	-0.900639	-0.479691	-0.814565	-0.752679	-0.643843	-0.832659	-1.06702	-2.07051	-0.121969	-0.303362	-0.185771	1.36245	1.82444	1.85076	0.338535	0.705474	0.334887	0.181887	0.898081	1.13859	1.24115	1.08891	-0.248004	0.732876	0.485586	0.498659	FALSE	turquoise	phospholipid-translocating P-type ATPase flippase family protein
gene-QQG55_21680	-0.728974	-0.295115	-0.0969368	-0.214547	-0.0895962	0.0860451	-0.073609	-0.123248	0.0314774	-0.232959	-0.0905278	-1.21556	-0.802594	-0.514813	0.834112	2.06185	2.3003	2.40832	1.2133	1.7011	0.179708	-0.0502991	-0.872178	-1.09358	-0.721703	-0.557991	-0.448147	-0.530886	-1.05761	-1.00535	FALSE	turquoise	Guanylate kinase family protein
gene-QQG55_21685	-0.42491	0.164288	0.275297	-0.0389945	-0.0766476	0.279323	0.358165	0.298737	0.487952	0.209554	-0.00697467	-1.29895	-1.13874	-1.08401	0.208163	2.13193	2.57317	2.69474	0.1953	0.72999	-0.182853	-0.818129	-0.729108	-0.366765	-0.557653	-0.537846	-1.10438	-0.593075	-0.951331	-0.696228	FALSE	turquoise	Flavin containing amine oxidoreductase family protein
gene-QQG55_21690	-1.58712	-0.217275	-0.310112	-0.177399	-0.35981	-0.108587	-0.866176	-0.179802	0.0459713	-0.419643	-0.439044	-2.57934	-0.543915	-0.0545642	0.0428039	1.57637	1.9289	2.17226	-0.0749184	1.02572	0.205996	-0.355449	0.817262	0.531085	1.19949	0.986023	-1.4399	-0.615322	-0.293194	0.0896844	FALSE	turquoise	Leucine rich repeat family protein
gene-QQG55_21715	-0.583801	-0.154284	-0.176495	-0.326012	-1.22	-0.438919	-0.0893173	-0.695085	-0.116564	-0.533484	-0.214683	-1.40252	-0.283785	-0.203369	-0.696135	1.52384	1.96145	1.75687	-2.00267	0.0864867	-0.214926	-0.712245	1.14927	1.32401	1.49338	1.35859	-0.80122	0.736899	-1.00683	0.481554	FALSE	turquoise	Alpha/beta hydrolase family protein
gene-QQG55_21765	-1.02865	-1.02183	-0.980576	-1.17341	-1.29176	-1.22713	-1.24964	-1.13896	-0.946167	-1.09198	-1.02998	-1.02508	0.0529861	-0.116452	0.258946	1.31601	1.59691	1.60622	0.836616	0.714265	0.297834	0.429717	0.992584	1.02146	1.04696	1.02095	-0.111243	0.614588	0.719956	0.906851	FALSE	turquoise	Transient receptor ion channel II family protein
gene-QQG55_21785	-0.578657	-0.444789	-0.25091	-0.497501	-0.826608	-0.589288	-0.212692	-0.520159	-0.632842	-0.801029	-0.523067	-0.479441	-0.278688	-0.403699	0.732051	2.10161	2.49609	2.43981	1.41842	1.79997	-0.438032	-1.00774	-0.446307	-0.180717	-0.144602	-0.272259	-1.00774	-0.150392	-0.0530321	-0.24777	FALSE	turquoise	hypothetical protein
gene-QQG55_2180	0.963519	0.0681227	0.20228	0.294796	0.213577	0.0628991	-0.000212027	0.182466	0.366065	0.200876	0.449107	0.521984	0.244241	0.244674	0.194654	1.61034	1.79457	2.0011	1.26098	0.989186	-1.05609	-1.4405	-1.35246	-1.19369	-1.25511	-1.46978	-0.634937	-0.984456	-1.09644	-1.38176	FALSE	turquoise	hypothetical protein
gene-QQG55_21815	-0.688921	0.084793	0.558271	0.522816	0.573758	0.644846	0.5881	0.457335	0.775644	0.333168	0.699558	-1.02837	-0.749859	-0.816129	0.0726428	1.45763	1.07341	2.49082	0.618076	1.70897	-0.5855	-1.38975	-1.25601	-0.847109	-0.528301	-0.784048	-1.60482	-0.261103	-1.02517	-1.09475	FALSE	turquoise	hypothetical protein
gene-QQG55_21820	-0.906604	-0.282073	0.522616	0.137974	0.47056	0.276806	0.48032	0.0296745	0.0285408	-0.0259199	0.0380529	-1.13165	-1.48365	-1.15371	0.412307	2.04818	2.61156	2.39428	0.473235	1.0731	-0.489947	-0.606465	-0.872267	-0.438556	-0.700864	-0.920626	-0.830345	-0.116273	-0.405659	-0.632599	FALSE	turquoise	putative integral membrane protein
gene-QQG55_21830	-0.383428	-0.542962	-0.23781	-0.208834	-0.269577	0.425811	-0.0270907	-0.0442928	0.0434899	-0.192273	-0.0650776	-1.09537	-0.631158	-0.642383	-0.351708	2.05148	2.57368	2.91949	0.676742	1.07736	-0.314125	-0.696389	-0.361022	0.0283999	0.0821481	-0.105557	-1.53386	-0.225571	-1.05037	-0.89976	FALSE	turquoise	Ankyrin repeats (3 copies) family protein
gene-QQG55_21850	-0.760234	0.065171	-0.00220227	-0.0313092	0.145629	0.119501	0.161022	-0.039668	0.136777	0.0373033	-0.0618325	-0.702807	-0.836211	-0.241612	0.340987	2.1637	2.29622	2.44636	1.05998	1.47849	0.296744	-0.74121	-1.15606	-1.06556	-1.01071	-0.984903	-0.49104	-0.651151	-0.938575	-1.0328	FALSE	turquoise	ARID/BRIGHT DNA binding domain family protein
gene-QQG55_21855	-0.497132	0.0151923	0.174991	-0.174599	0.130863	0.334032	0.185168	0.306603	0.412579	0.238304	0.0360857	-0.343448	-0.795814	-0.162074	0.634231	1.81561	2.11219	2.18532	0.972717	1.55462	0.449689	-1.25183	-1.25142	-0.983691	-1.24079	-1.36014	-0.695802	-0.553623	-0.878543	-1.3693	FALSE	turquoise	Neurotransmitter-gated ion-channel ligand binding domain family protein
gene-QQG55_21865	-0.233082	-0.636226	-0.592976	-0.951259	-1.03425	-1.34593	-1.30034	-0.8829	-0.918466	-0.803539	-0.662128	-0.430859	-0.267257	-0.0461292	0.376822	1.95357	2.51349	2.54911	0.979157	1.09517	-0.0184556	0.189393	-0.287204	-0.181599	-0.332475	-0.0556742	0.0834077	0.28219	0.515046	0.443399	FALSE	turquoise	AMP-binding enzyme family protein
gene-QQG55_21870	-0.785671	0.144816	0.335579	-0.217789	-0.246043	0.140468	0.0935261	0.71217	0.363366	0.106946	0.192299	-1.53262	-1.22363	-1.17915	-0.895247	1.8807	2.31775	2.68439	-0.368912	1.45868	-0.365507	-1.1424	-0.636395	-0.0485192	0.0376011	-0.263518	-0.732134	-0.355681	-0.63498	0.159899	FALSE	turquoise	Translin family protein
gene-QQG55_21915	-0.47385	-0.134629	-0.0597171	0.315832	-0.198552	0.225782	0.160559	0.265278	0.467294	0.228287	0.348216	-0.752332	-0.30152	-0.546702	-0.101631	1.70653	2.60457	2.59755	0.98101	0.845303	-0.354961	-0.641499	-0.98768	-0.529956	-0.215098	-0.317966	-1.43617	-0.692991	-1.53516	-1.4658	FALSE	turquoise	putative transmembrane protein 161AB family protein
gene-QQG55_21980	-1.44289	-0.489296	-0.388491	-0.676581	-0.560765	-0.508878	-0.708454	-0.388612	-0.21181	-0.59149	-0.394798	-0.714128	-0.648462	-0.690393	0.741653	2.08701	2.63399	2.66273	1.14907	1.38444	-0.0750297	-0.271744	-0.44724	-0.228556	-0.379278	-0.342051	0.0086253	-0.159992	-0.0398396	-0.308746	FALSE	turquoise	PTHB1 N-terminus family protein
gene-QQG55_2200	-0.139849	-0.444148	-0.0254129	-0.203951	-0.153919	-0.143229	-0.0596812	-0.0259227	-0.0972385	-0.171055	0.0206321	-0.560437	-0.303529	-0.44263	0.4787	2.30723	2.31728	2.94232	0.757724	1.36949	-0.581324	-0.894409	-1.00525	-0.860107	-0.850315	-0.826968	-0.76858	-0.374622	-0.313264	-0.947524	FALSE	turquoise	putative integral membrane protein
gene-QQG55_22005	-1.2622	-0.242114	-0.635283	-0.458246	-0.345049	-0.0920936	-0.448123	-0.0327452	0.276924	-0.356508	-0.370934	-1.87953	-1.17979	-1.26668	-0.159915	1.97542	2.34545	2.69558	0.647455	1.06041	0.322487	-0.768019	-0.292355	0.347175	0.148621	0.0480495	-0.509448	0.00823471	0.317928	0.105307	FALSE	turquoise	hypothetical protein
gene-QQG55_22035	-1.00848	-0.452163	-0.167241	-0.539372	-0.600981	-0.373796	-0.24617	-0.316397	-0.137544	-0.446917	-0.635769	-1.35673	-0.926847	-1.14645	0.0397962	2.25348	2.54787	2.56865	0.729119	1.47832	-0.302478	-0.761409	-0.345281	0.335531	0.0534094	-0.420831	-0.0682831	0.0240127	-0.172775	0.395713	FALSE	turquoise	Homeobox domain family protein
gene-QQG55_22040	-0.757867	-0.461849	-0.46821	-0.700218	-0.727914	-0.467812	-0.543512	-0.356111	-0.292813	-0.421323	-0.487827	-0.988646	-0.815479	-0.825314	0.654936	2.30692	2.5549	2.44638	1.37012	1.53264	-0.0572232	-0.74122	-0.383026	-0.18151	-0.242167	-0.375169	-0.171412	-0.173964	-0.134781	-0.0905323	FALSE	turquoise	Acetylcholine receptor subunit alpha-type unc-38
gene-QQG55_2205	0.672109	-0.572029	0.283671	-0.0657363	0.416939	0.104393	0.403088	-0.188726	0.130915	-0.159975	0.327719	-0.16199	-0.245168	-0.292968	-0.170154	1.47915	2.50104	3.00974	0.951326	0.455789	-0.953495	-0.838609	-1.06972	-1.11324	-1.10518	-0.944161	-0.335117	-1.32058	-0.827329	-0.371707	FALSE	turquoise	hypothetical protein
gene-QQG55_22060	-0.447822	1.33234	-0.220557	0.84411	0.739981	0.568411	0.275152	0.574976	0.500113	0.748321	0.708696	-0.961754	-0.382667	-0.155557	0.642518	1.35477	1.50612	1.74483	0.924493	0.737418	-0.86198	-1.05116	-0.793986	-1.02879	-0.665026	-0.799562	-1.96719	-1.59187	-1.20866	-1.06567	FALSE	turquoise	DMAP1-binding Domain family protein
gene-QQG55_22080	-0.661966	-1.43882	0.222759	-0.616607	-0.174952	0.297873	-0.24235	-0.0192427	0.275845	-0.156298	-0.175238	-0.639648	-0.388462	-0.740064	-0.852333	2.17423	2.43864	2.9207	0.973938	0.567348	0.00352387	-0.499412	-0.792668	0.114594	0.0807759	0.139879	-0.768178	-0.0890802	-1.07015	-0.884629	FALSE	turquoise	hypothetical protein
gene-QQG55_22100	-1.3149	-0.728985	-0.952678	-1.10137	-1.31415	-1.16351	-0.874321	-0.572701	-0.296606	-0.495707	-0.337365	-0.118631	0.000816345	0.642632	-1.04892	2.1134	2.28473	2.27958	0.938504	1.21013	0.306384	0.469775	0.347863	-0.1005	0.115798	0.447445	-0.706632	-0.108944	-0.14666	0.225522	FALSE	turquoise	Thioredoxin-like domain family protein
gene-QQG55_22165	-1.07372	-0.389178	-0.037516	-0.148471	-0.560585	0.584368	0.321964	0.0418638	0.522598	0.536597	0.353191	-0.177687	-0.256427	0.307799	-0.585703	1.66485	2.19879	2.4289	0.370582	1.02489	-0.101654	-0.0627777	-0.0350294	-0.700954	-0.154125	0.0515823	-2.14728	-0.70963	-1.70897	-1.55828	FALSE	turquoise	calcium-transporting P-type ATPase PMR1-type
gene-QQG55_22180	-0.180063	0.661518	0.549833	0.540293	0.639535	0.832022	0.663581	0.822495	1.01763	0.565817	0.66769	-1.21807	-1.29797	-1.10899	-0.266231	1.04233	1.47025	1.63279	0.161268	1.12048	1.28792	-1.13422	-1.20209	-1.09141	-1.17553	-1.29688	-0.768197	-0.679239	-1.06231	-1.19426	FALSE	turquoise	Transcription factor AP-2 family protein
gene-QQG55_2220	-0.634791	-1.64463	-0.993817	-0.780231	-1.11242	-1.18094	-1.06734	-1.39856	-0.977933	-1.18917	-0.738148	-0.196152	0.453034	0.0473801	-0.505093	1.52712	1.71029	2.00574	0.882248	0.973901	0.0337561	0.553483	0.785213	0.923051	0.90797	0.867794	0.566197	0.565473	-0.388831	0.00539743	FALSE	turquoise	hypothetical protein
gene-QQG55_22210	-0.488907	-0.547681	-0.435459	-0.660633	-0.750793	-0.690376	0.392903	-0.493536	-0.572117	-0.645101	-0.573783	-0.334784	-0.632006	1.48204	0.215138	2.3434	2.21864	2.42223	0.827664	1.62235	-0.349657	-0.681835	-0.789457	-0.353418	-0.598965	-0.364551	-0.789457	-0.178876	0.0994813	-0.692461	FALSE	turquoise	Chitin binding Peritrophin-A domain family protein
gene-QQG55_22220	-0.292577	-0.839893	-0.710472	-0.0982226	-0.283631	-0.117234	-0.867192	1.53753	0.671715	-0.0957163	-1.05856	-0.914114	-0.691157	-0.730084	-0.611435	1.73888	2.57956	2.24722	0.09627	1.22404	-0.321134	-0.124909	-0.81022	1.02584	-0.18402	0.0639509	-0.696795	0.191877	-0.649698	-1.27982	FALSE	turquoise	hypothetical protein
gene-QQG55_22265	-0.474058	-1.01213	0.271434	-0.438795	-0.971547	-0.783095	-0.869567	-0.693513	-0.0721026	-0.983835	-0.896222	-0.908985	-0.298639	-0.929972	-1.57636	1.18284	2.50329	1.62706	1.67592	1.27871	0.490967	-0.0909224	1.58955	-0.36758	0.770442	-0.347909	-0.153195	0.0846529	0.478189	-0.0846231	FALSE	turquoise	hypothetical protein
gene-QQG55_22270	0.0817911	0.666929	0.403158	0.585948	0.792912	0.637276	0.12051	0.411831	0.375821	0.202419	0.411184	-0.767869	-0.413177	-0.576014	0.648333	1.61415	1.69262	1.87539	1.19143	1.1944	-0.663893	-1.34337	-1.48812	-1.11937	-0.823684	-1.00284	-1.42312	-0.873624	-1.07458	-1.33645	FALSE	turquoise	Fibronectin type III domain family protein
gene-QQG55_22305	0.552606	-0.421692	0.0354593	0.0907275	-0.17858	-0.246874	0.164168	-0.368054	0.391565	-0.0264671	0.438812	-0.0398854	-0.00384894	-0.0867525	-0.753322	2.11047	2.52943	2.57576	0.596446	1.33476	-0.637578	-0.872384	-1.01199	-0.90819	-0.754844	-0.717264	-0.990333	-0.874945	-0.98324	-0.943962	FALSE	turquoise	Tyrosine protein-kinase src-2
gene-QQG55_22330	1.51854	0.267354	0.00366495	0.00840493	-0.273693	-0.118113	-0.112074	0.398287	0.535362	0.40713	0.61714	0.715459	0.209465	0.54339	-0.383551	1.79888	1.8148	1.8976	-0.566625	0.679561	0.582889	-0.769681	-0.695482	-1.71495	-1.43418	-1.42953	-0.875501	-1.13758	-1.18266	-1.30431	FALSE	turquoise	Sulfite exporter TauE/SafE family protein
gene-QQG55_22335	-0.07602	0.117912	0.667356	-0.0827626	0.577332	0.655198	0.71717	0.631193	0.825036	0.336451	0.0678322	0.00490003	-0.508064	-0.798503	0.410724	1.35345	2.03594	2.19762	-0.0644028	1.14057	0.402155	-0.945246	-1.47895	-1.37328	-1.13628	-1.06864	-1.09017	-1.17187	-1.20253	-1.14412	FALSE	turquoise	hypothetical protein
gene-QQG55_22355	0.252715	-0.258884	0.229021	0.191837	0.415517	0.284447	0.293086	0.255489	0.0437809	0.349771	0.296978	0.672679	0.400155	0.173132	-0.979841	1.68045	2.40933	2.50993	0.772017	-0.00134414	-0.856924	-0.597265	-0.976009	-0.796251	-0.947848	-0.652716	-1.34741	-0.794421	-1.61603	-1.40539	FALSE	turquoise	Metallopeptidase M24 family protein
gene-QQG55_22385	-0.383416	0.941661	0.152769	0.162413	0.23348	0.0980729	-0.0286291	0.242631	0.352708	-0.0491611	0.120346	-0.90952	-0.863601	-0.926833	0.736349	1.94179	1.944	1.95405	1.35443	1.53608	0.0937303	-0.936653	-1.06414	-0.810132	-0.971385	-1.23419	-1.42754	-0.508186	-0.606995	-1.14412	FALSE	turquoise	hypothetical protein
gene-QQG55_2240	-1.07362	-0.0106999	-0.0263336	0.445033	-0.00298995	0.531534	-0.184582	0.404879	0.329575	0.294818	0.444392	-1.46874	-0.699973	-0.795069	0.0471523	1.78338	2.16196	2.30044	0.463306	0.732453	-0.123189	-0.327966	-0.395183	0.0509754	0.367633	0.285448	-2.06263	-0.452478	-1.31015	-1.70938	FALSE	turquoise	S1 RNA binding domain family protein
gene-QQG55_2245	-0.177044	-0.571817	-0.117134	-0.105988	-0.195194	0.264324	-0.146367	0.245159	0.314341	0.0206407	0.208542	-0.499877	-0.523551	-0.521129	-0.0237051	1.95662	2.5785	2.63672	0.971411	1.16994	-0.243467	-0.966991	-0.800584	-0.270638	-0.219179	-0.251755	-1.57364	-0.775061	-1.26275	-1.12032	FALSE	turquoise	hypothetical protein
gene-QQG55_2250	-0.197104	-0.286855	-0.185208	0.350839	-0.173326	0.28336	0.230297	0.0161746	0.243367	0.352665	0.302033	-0.675159	-0.0975452	-0.000635904	0.0156049	1.94611	2.32001	2.36213	1.1095	0.947466	-0.602299	-0.79776	-0.765965	-0.396494	-0.0526874	-0.457509	-2.0286	-1.12678	-1.06686	-1.56878	FALSE	turquoise	Glycosyl transferase 41 family protein
gene-QQG55_2255	-0.138625	-0.157789	-0.348267	-0.442613	-0.830612	-0.791412	-0.879341	-0.0398997	-0.220571	-0.264503	0.310389	1.15281	0.0601799	0.856129	0.426348	1.99607	2.16531	2.4344	0.59645	1.43508	-0.0586141	-1.53745	-1.12381	-0.617968	-0.872061	-1.11116	-0.415611	-0.470609	-0.715822	-0.396416	FALSE	turquoise	Ion channel family protein
gene-QQG55_22555	0.427254	0.548771	0.0511894	0.609697	0.395694	0.316027	0.460669	0.104846	-0.135618	0.148723	0.215043	0.193438	0.276388	0.232868	-0.913461	1.6927	2.04722	2.05891	0.685354	0.796009	-1.01371	-1.06709	-0.600522	-0.632087	-0.401711	-0.478589	-2.24333	-1.07519	-2.06572	-0.633758	FALSE	turquoise	DNA methyltransferase 1-associated protein 1 (DMAP1) family protein
gene-QQG55_22585	0.493267	-0.0243756	0.182996	0.6871	-0.0915945	0.235628	0.152056	0.316708	0.250135	0.326879	0.473779	0.335888	0.513962	0.312776	-0.633198	1.84951	1.86743	2.33683	-0.0447853	0.52176	-0.486944	-0.253314	-0.475278	-1.10437	-0.673204	-0.582326	-2.02097	-1.33976	-2.21304	-0.913542	FALSE	turquoise	putative integral membrane protein
gene-QQG55_2270	0.160838	0.245384	0.611103	-0.190563	0.542274	0.959091	0.754722	0.559871	0.660367	0.0849197	-0.249382	-1.26453	-1.39039	-1.48988	0.658313	1.59994	1.86368	1.58185	-0.143723	1.97513	-0.219714	-0.923553	-1.23705	-0.840489	-1.19211	-1.11732	-0.767164	-0.685838	-0.622112	0.0763395	FALSE	turquoise	Electron transfer flavoprotein-ubiquinone oxidoreductase family protein
gene-QQG55_22700	-0.494688	0.298175	0.294112	0.0671273	0.223707	0.394125	0.358491	0.266408	0.441475	0.299092	0.0495072	-0.495916	-0.910939	-0.29665	0.820969	1.85058	1.83068	2.38373	0.639538	1.43071	0.337842	-0.713885	-0.952166	-1.02213	-1.11923	-0.999593	-1.50153	-1.08276	-1.25136	-1.14541	FALSE	turquoise	Olfactomedin-like domain family protein
gene-QQG55_2275	-0.299643	-0.925427	-0.844549	-0.561578	-0.764392	-0.80633	-0.746313	-0.53872	-0.183382	-0.310235	-0.00821608	-0.364741	-0.408716	-0.0538063	0.0389926	2.08441	2.74178	2.95441	0.708328	1.22963	-0.392703	-0.456514	-0.471069	0.100861	0.0962863	-0.1624	-0.964114	-0.415794	0.120652	-0.396711	FALSE	turquoise	Polypeptide N-acetylgalactosaminyltransferase 5
gene-QQG55_22775	-0.39234	0.144197	0.279454	-0.0799142	-0.0496235	0.333888	0.13227	-0.111355	0.190196	0.0242528	-0.319858	-0.951766	-0.975782	-0.56852	0.417605	1.9428	2.41467	2.38547	0.882816	1.92049	-0.236739	-0.791197	-0.836397	-0.842575	-0.787954	-0.779541	-1.12649	-0.504928	-0.974192	-0.738927	FALSE	turquoise	hypothetical protein
gene-QQG55_2290	-1.03555	-0.223042	-0.514403	-0.633701	-0.365618	-0.337044	-0.602048	-0.0456473	-0.127031	-0.297621	-0.700517	-2.31091	-0.917153	-0.984685	0.117698	1.9802	2.26419	2.51029	0.877551	1.19448	-0.306435	-0.495446	0.0921189	0.398124	0.512296	0.316305	-0.629973	0.0335651	0.120961	0.109048	FALSE	turquoise	Patched family protein
gene-QQG55_22910	0.427826	-0.235666	0.450527	0.454993	0.611369	0.589727	0.546664	0.439567	0.531671	0.529201	0.430436	0.541675	0.511143	0.312208	-0.150845	1.38237	1.70873	1.88947	-0.0306089	0.652563	0.209341	-0.773352	-1.24632	-1.4282	-0.996821	-0.960931	-1.14877	-1.3533	-1.94716	-1.9475	FALSE	turquoise	Dipeptidyl peptidase IV (DPP IV) N-terminal region family protein
gene-QQG55_22925	-1.59066	-0.0171908	-0.315127	-0.478241	-0.122339	0.400083	-0.175186	-0.0755726	0.205014	-0.230087	-0.445395	-1.80095	-0.876401	-0.790052	-0.612698	1.45005	2.72765	2.27685	1.23083	0.527785	0.958539	0.0131846	0.36894	-0.675529	-0.39436	0.267589	-1.18378	-0.905692	-0.103854	0.366609	FALSE	turquoise	Common central domain of tyrosinase family protein
gene-QQG55_2305	-1.38601	-1.39975	-0.539615	-1.16162	-1.04164	-0.852689	-0.925481	-0.56714	-0.398204	-1.08003	-0.909346	-1.28761	-0.614817	-0.559694	-0.165842	1.55402	2.09837	1.97157	0.102101	0.480964	0.607493	0.268135	0.28206	0.922015	0.867634	0.789233	0.479168	0.877635	0.841862	0.74724	FALSE	turquoise	Trypsin family protein
gene-QQG55_23070	-0.644508	-0.517621	-0.836773	-0.199284	-0.477604	-0.287559	-0.574577	-0.373587	0.514287	-0.223274	-0.0665508	-1.40355	-0.760606	-0.114422	1.36191	0.748375	2.12233	1.70164	1.68003	1.4076	1.77854	0.467696	-0.908012	-1.02055	-0.356631	0.121469	-1.78335	-0.509636	-0.657127	-0.18865	FALSE	turquoise	7 transmembrane sweet-taste receptor of 3 GCPR family protein
gene-QQG55_23085	-1.07801	-0.589631	-1.40377	-1.3703	-1.72326	-1.65195	-1.11706	-0.868497	-0.535868	-0.544768	-0.347005	-0.64567	0.221392	0.712799	0.64195	1.55953	1.64164	1.25323	1.21094	1.04303	0.732406	0.775842	0.690543	0.307496	0.289604	0.595177	-1.13653	-0.139549	0.579858	0.896431	FALSE	turquoise	Mitochondrial pyruvate carrier 2
gene-QQG55_23165	0.184661	0.00499971	0.0149726	0.15764	-0.0543917	0.544202	0.53739	0.818277	0.984869	0.705781	0.56216	-0.80239	-0.899302	-0.225359	-0.367123	1.79672	2.05932	2.23468	0.444901	0.151675	-0.202806	-0.240194	-1.16957	-0.907655	-0.686187	-0.442254	-2.14459	-1.38087	-1.43297	-0.246596	FALSE	turquoise	Ras family protein
gene-QQG55_2320	-0.32953	0.28646	-0.0804791	0.384201	0.0322967	0.591998	0.362182	0.602502	0.842287	0.693348	0.54471	-0.951493	-0.474608	-0.425643	-0.645998	1.68403	2.23552	2.34109	0.396373	0.855786	-0.869568	-1.41096	-0.50808	-0.613126	-0.348226	-0.340643	-1.72632	-1.52623	-1.10011	-0.50178	FALSE	turquoise	Leucine rich repeat family protein
gene-QQG55_23300	-0.141498	-0.299349	-0.0574498	-0.00355983	-0.0939912	0.190529	0.137675	0.0491373	0.367552	-0.0533875	0.104404	0.140621	-0.181358	-0.00336486	0.795682	1.84997	2.00724	2.26261	1.02203	1.50532	0.531787	-1.3432	-0.946859	-0.925058	-0.88539	-0.991917	-1.56425	-1.10607	-1.29317	-1.07468	FALSE	turquoise	POT family protein
gene-QQG55_23335	-1.00651	-0.38472	-0.70655	-0.643164	-1.20796	-0.603384	-0.676685	-0.353246	0.229154	0.120911	0.211855	-1.73309	0.0697939	0.754765	0.139052	1.34483	1.70284	2.23191	1.48466	0.182946	1.63438	0.894753	0.15634	-0.568905	-0.180525	0.159571	-2.04857	-0.674874	-0.591177	0.0616041	FALSE	turquoise	Patched family protein
gene-QQG55_2350	-0.645442	0.379408	-0.00923353	-0.202512	-0.0399759	-0.246333	-0.0962156	-0.0831004	0.110781	0.0791648	-0.135441	0.166692	-1.12346	-0.854803	0.737145	1.94136	2.26713	2.42751	0.964103	1.38057	0.406149	-1.36501	-1.068	-0.709149	-1.27226	-1.26315	-0.271419	-0.0174114	-0.554548	-0.902556	FALSE	turquoise	hypothetical protein
gene-QQG55_23500	-0.15848	0.234821	-0.0802237	0.651132	0.355295	0.452299	0.116875	0.268796	0.322285	0.226017	0.328845	-0.467569	0.220413	-0.247188	0.0284205	1.83502	1.889	2.18071	0.645002	1.44244	-1.67146	-1.24078	-0.715234	-0.734375	-0.172036	-0.222171	-1.40096	-1.13966	-1.13832	-1.80893	FALSE	turquoise	DNA polymerase alpha subunit N terminal family protein
gene-QQG55_2370	1.14163	-1.01019	-0.0745977	-0.22145	-0.333235	-0.423458	-0.399144	-0.173635	-0.120486	-0.604485	0.212791	0.468242	0.284274	0.603331	-0.209012	1.59279	2.47167	3.03697	-0.458809	0.899986	-0.246455	-0.858759	-1.31038	-0.947819	-0.991383	-1.03264	-0.10538	-0.423903	-0.676151	-0.0903165	FALSE	turquoise	Lectin C-type domain family protein
gene-QQG55_23780	-0.326364	0.13206	0.0681276	0.684755	0.687015	1.04825	0.839085	0.459121	0.595685	0.44915	0.326569	-0.746659	-0.264553	-0.548061	-0.836764	1.51179	1.84927	1.98182	0.36523	0.53984	-0.0454132	-0.965864	-0.789331	-0.388208	-0.0239497	0.00244633	-2.10024	-0.835879	-1.93034	-1.73857	FALSE	turquoise	con80 domain of Katanin family protein
gene-QQG55_23810	-0.18798	0.463994	0.198769	0.810012	0.394317	0.785362	0.621206	0.495527	0.443947	0.416988	0.612254	-0.0885174	0.378078	0.0296572	-0.727623	1.43622	1.90686	1.81993	0.148966	0.210121	-0.244216	-0.875061	-0.818759	-0.502057	-0.179734	-0.162255	-2.0608	-1.1585	-2.26986	-1.89685	FALSE	turquoise	PB1 domain family protein
gene-QQG55_2385	-0.708296	-0.868112	-0.475156	-0.959182	-0.834697	-0.626606	-1.01067	-0.488101	-0.306076	-0.838231	-0.882448	-0.49367	-0.722791	-0.893392	-1.49746	1.30921	1.88857	2.12123	-0.265313	0.258733	0.781234	0.697857	-1.06781	1.33908	0.933477	0.52785	-0.0391049	0.931447	1.59723	0.591204	FALSE	turquoise	putative integral membrane protein
gene-QQG55_23855	-0.279843	-0.469626	0.0865298	-0.55134	-0.855947	-0.643084	-0.706401	-0.46179	-0.511786	-0.492994	-0.416707	-0.370219	-0.548461	-0.684059	1.17705	2.02611	2.19208	2.32085	1.71149	1.84312	-0.440888	-0.779093	-0.618596	-0.446545	-0.570096	-0.713977	-0.174813	0.18919	-0.00156488	-0.808591	FALSE	turquoise	hypothetical protein
gene-QQG55_23860	0.10852	-0.342255	-0.434974	-0.55766	-0.706992	-0.430244	-0.508355	-0.58941	-0.445337	-0.148599	-0.381272	-0.512819	-0.706992	-0.378999	0.963181	1.91762	2.40988	2.69156	1.93126	1.2304	-0.392306	-0.338051	-0.468422	-0.446783	-0.706992	-0.415067	-0.706992	-0.219921	-0.706992	-0.706992	FALSE	turquoise	putative integral membrane protein
gene-QQG55_23895	0.625247	-0.968889	-0.639779	0.592001	-0.170958	0.00199909	0.0715897	-0.539866	0.162681	0.456745	0.647767	0.514573	1.04148	0.482189	-0.688883	1.70122	1.99018	1.85061	0.826817	1.39829	-1.4836	-0.998706	-0.692943	-0.695457	-0.164787	-0.217019	-1.26208	-1.03374	-1.16029	-1.6464	FALSE	turquoise	hypothetical protein
gene-QQG55_24000	-0.0556549	0.0920888	-0.0173652	0.111551	-0.0573853	0.321776	0.192629	0.382379	0.657288	0.258637	0.518202	0.416429	-0.350335	-0.458731	-0.733294	1.83428	2.25933	2.57065	0.398278	0.541955	0.527929	-1.56057	-0.867151	-0.587746	-0.54291	-0.879122	-1.56133	-1.06219	-1.43809	-0.911532	FALSE	turquoise	Astacin (Peptidase M12A) family protein
gene-QQG55_24005	-0.707703	0.744031	0.16141	0.586603	0.489096	0.92625	0.498423	0.827299	0.924299	0.629952	0.793515	-1.23469	-0.877829	-0.754616	-0.595128	1.46259	1.82862	1.7277	0.511146	0.707179	0.910387	-0.892375	-0.821196	-1.14075	-1.05784	-0.95627	-1.31457	-1.22182	-1.22196	-0.931761	FALSE	turquoise	SEA domain family protein
gene-QQG55_24035	-0.696625	-1.18256	-1.08825	-0.326599	-0.392263	-0.308191	-0.0843796	-0.448381	0.15986	0.196762	0.0811609	-0.579383	0.528678	0.879374	0.00952975	1.74621	2.24199	1.7153	0.517728	0.967277	0.822473	0.505714	0.106205	-0.303183	0.430811	0.588611	-1.62875	-0.739132	-1.83353	-1.88646	FALSE	turquoise	hypothetical protein
gene-QQG55_24125	-0.529624	0.374181	0.0160437	0.648445	1.05361	1.05226	0.708144	1.10358	1.12427	0.509575	0.508456	-1.11876	-1.0356	-0.594027	-0.0788036	2.41584	1.08982	1.08	0.0754582	1.0201	0.0158863	-1.05744	-0.645669	-1.06921	-0.877769	-0.661447	-1.23365	-1.2864	-1.47367	-1.13361	FALSE	turquoise	Zinc-finger double domain family protein
gene-QQG55_24175	-0.494314	0.163816	-0.137411	-0.356563	-0.342066	0.18589	-0.248219	0.104327	-1.28264	0.235535	0.0899582	-0.874119	-0.241443	-0.164785	0.541628	1.81429	2.31895	2.57823	1.84476	1.04995	-0.423973	-1.08176	-0.63432	-0.595825	-0.471358	-0.337398	-0.284797	-0.948537	-0.653686	-1.35412	FALSE	turquoise	putative integral membrane protein
gene-QQG55_2430	-0.671298	0.299864	0.288918	0.0311788	0.249759	0.28255	0.119592	0.433542	0.578194	0.225747	0.268249	-1.33697	-1.13941	-1.3011	0.571797	1.74152	1.89979	2.25639	1.03389	0.932164	0.852863	-1.25107	-1.3566	-0.863506	-1.15067	-1.09447	-0.151994	-0.218278	-0.488005	-1.04264	FALSE	turquoise	hypothetical protein
gene-QQG55_24415	-0.915111	-1.13214	-0.531145	-1.18417	-1.17138	-1.14577	-1.10408	-0.855407	-0.945114	-1.16589	-1.14963	-0.773507	-0.533741	-0.25664	0.41406	1.53803	1.94345	2.01822	1.42265	0.933659	0.100493	0.00197609	0.491991	0.742567	0.616951	0.512645	0.207837	0.609323	0.787909	0.521965	FALSE	turquoise	hypothetical protein
gene-QQG55_24515	-0.506505	1.43824	-0.428107	-0.356209	-0.703452	-0.549395	-0.508344	-0.485802	-0.614737	-0.254092	-0.463935	-0.51439	-0.512751	-0.568303	0.574118	1.97851	2.36765	2.65874	1.35872	1.28089	-0.668705	-0.53812	-0.697172	-0.483789	-0.603335	-0.574141	0.00547106	-0.258379	-0.671362	-0.701325	FALSE	turquoise	Ferrochelatase family protein
gene-QQG55_24520	-0.572698	-0.0369028	-0.43419	-0.389199	-0.389579	-0.490575	-0.373161	-0.398958	-0.419252	-0.385294	-0.509033	-0.649358	-0.577486	-0.689802	0.386414	1.98775	2.33258	2.43846	2.08704	1.44981	-0.50453	-0.558648	-0.7141	-0.672475	-0.59849	-0.62399	-0.412042	-0.524599	-0.630384	0.872697	FALSE	turquoise	Protein kinase domain family protein
gene-QQG55_2455	-0.395653	-0.25323	-0.118537	-0.24597	-0.260793	-0.161082	-0.281551	-0.122013	-0.167123	-0.398308	-0.49408	-0.749668	-0.851525	-0.711517	0.720175	2.203	2.3636	2.52036	1.28917	1.81875	-0.354188	-0.895309	-0.835868	-0.480701	-0.79089	-0.789377	-0.20555	-0.0934747	-0.450972	-0.807676	FALSE	turquoise	Matrixin family protein
gene-QQG55_24565	0.0378624	-0.379435	-0.0904719	-0.469718	-0.592118	-0.488968	-0.635427	-0.682879	-0.66926	-0.321997	-0.445454	-0.682729	-0.865296	-0.669003	0.633946	2.16872	2.58483	2.46809	1.41451	1.59471	-0.78566	-0.559447	-0.60359	-0.578993	-0.558186	-0.544516	0.102571	-0.0510794	-0.0519455	-0.279063	FALSE	turquoise	Transmembrane emp24 domain-containing protein 3
gene-QQG55_2460	-0.794434	-0.191845	-0.166816	-0.449533	-0.548647	-0.663079	-0.666887	-0.282386	-0.0558575	-0.350532	-0.254588	-1.07135	-0.863531	-1.17425	1.03982	2.14262	2.05884	2.79255	1.41898	1.05176	0.0886316	-0.943673	-0.721894	0.0636392	-0.606355	-0.332789	-0.647562	0.218319	0.248669	-0.337829	FALSE	turquoise	Acyl CoA binding family protein
gene-QQG55_24600	-0.426066	-0.347599	-0.497838	-0.34659	-0.490401	-0.322818	-0.303089	-0.415633	-0.47802	-0.236668	-0.294551	-0.498002	-0.466858	-0.456255	-0.183404	2.30249	3.38241	2.65082	1.08027	-0.073516	-0.304749	-0.49251	0.0981105	-0.522527	-0.524035	-0.525508	-0.117662	-0.224192	-0.463081	-0.502522	FALSE	turquoise	PDZ domain (Also known as DHR or GLGF) family protein
gene-QQG55_24620	-0.419007	0.695206	-0.588386	-0.588271	-0.946051	-0.678191	-0.593699	-0.726852	-0.75007	0.875417	-0.68241	-0.426141	-0.592583	-0.110204	0.324793	2.03075	2.39839	2.20923	1.0838	1.42225	-0.663356	0.501402	-0.541566	-0.66154	-0.967528	-0.638056	0.582257	-0.685717	-1.16192	0.298048	FALSE	turquoise	Thioredoxin family protein
gene-QQG55_24635	-0.356034	-0.512698	-0.366317	-0.380576	-0.560609	-0.187717	-0.180276	-0.399159	-0.595006	-0.394682	2.36707	-0.587637	-0.614854	-0.679368	-0.772858	1.81528	2.44916	2.18759	1.27225	1.28375	-0.50633	-0.664462	-0.4462	-0.449157	-0.534511	-0.691844	-0.0782051	-0.548085	-0.468864	-0.399653	FALSE	turquoise	hypothetical protein
gene-QQG55_2490	0.840174	-0.793756	0.228726	-0.281036	-0.412306	-0.0328256	-0.250192	0.654052	0.33198	0.0898625	0.423206	0.598428	-0.126625	-0.280858	-0.607866	1.58859	2.56595	2.19352	0.956226	0.873462	-0.143828	-0.154426	-1.2965	-0.796183	-0.999486	-0.879255	-0.434032	-0.532286	-1.53576	-1.78694	FALSE	turquoise	Gamma-secretase subunit pen-2
gene-QQG55_2495	-0.428737	-1.1404	-1.01204	-1.17634	-1.44807	-1.65474	-1.47901	-1.25476	-1.2022	-0.165704	-0.274629	0.316313	0.506637	1.06778	-1.47917	1.13266	1.38927	1.7166	0.316839	0.0540636	0.770641	1.02843	0.920534	0.488795	0.790951	0.859937	0.270689	0.70479	-0.176479	0.557349	FALSE	turquoise	hypothetical protein
gene-QQG55_2505	-1.07988	0.779777	-0.390105	0.0146473	-0.412576	0.203875	-0.193841	0.143444	-0.168116	0.694754	0.18305	-1.34168	-0.736195	-0.490708	-1.31686	2.03303	1.37599	1.30603	0.786219	0.375396	-0.197584	-0.126569	0.206055	0.739474	0.636158	0.945328	-3.15576	-0.457985	-0.976521	0.621163	FALSE	turquoise	Developmentally-regulated GTP-binding protein 2
gene-QQG55_25125	-0.399055	-0.722716	-0.430197	-0.752569	-0.677847	-0.771752	-0.549203	-0.737159	-0.469578	-0.729039	-0.535812	-0.597252	-0.740664	-0.914262	-0.431076	1.96078	2.49325	2.42969	1.39758	1.69615	-0.490856	-0.930871	-0.207365	0.0449292	-0.128239	-0.0865401	0.742535	0.227777	-0.0438389	0.353209	FALSE	turquoise	hypothetical protein
gene-QQG55_25195	-0.904778	0.24395	-0.62283	0.0693192	-0.0124399	0.156839	0.177765	-0.293108	-0.102064	0.211762	0.103467	-0.851191	-0.439941	0.0171427	1.3945	1.83657	1.77047	1.94517	1.72044	1.53032	0.128839	-0.508729	-0.67405	-1.02961	-0.517524	-0.512561	-2.01794	-0.985431	-1.01426	-0.820114	FALSE	turquoise	Fork head domain family protein
gene-QQG55_2530	-1.08406	-1.01814	-0.767113	-1.05458	-1.00461	-0.887957	-0.997083	-0.731985	-0.863997	-1.04726	-0.89761	-1.18259	-0.618399	-0.6056	0.448631	1.68659	1.94965	2.21867	0.780264	1.30921	0.105668	0.177419	0.298664	0.835492	0.731415	0.479927	-0.187604	0.629941	0.68412	0.612932	FALSE	turquoise	Galactosyltransferase family protein
gene-QQG55_25345	-1.49691	-0.711126	-0.361616	-0.00865768	-0.0285685	-0.180752	-0.472101	0.224628	0.453569	-0.137117	0.196892	-1.77974	-0.778948	-0.432057	-0.627715	1.32812	2.54119	2.23088	0.476504	0.856209	-0.233495	-0.312562	0.752234	0.439198	0.765345	0.614966	-2.10736	-0.636525	-0.010588	-0.563896	FALSE	turquoise	hypothetical protein
gene-QQG55_2535	-1.60956	-1.37523	-0.195352	-1.35409	-0.460469	-0.332449	-0.499915	-0.146966	-0.0140304	-0.475778	-0.388655	-1.72673	-0.984654	-0.291214	-0.062531	1.72497	2.17965	2.04394	0.921642	0.820829	1.45896	-0.134636	-0.951914	0.301702	0.0832922	0.163608	-0.114266	-0.00495554	0.681849	0.74293	FALSE	turquoise	Dual specificity phosphatase catalytic domain family protein
gene-QQG55_2540	-0.693285	-0.986145	-0.266957	-1.0299	-0.789586	-0.740991	-0.887841	-0.749299	-0.726665	-0.890322	-0.816435	-0.796644	-0.464913	-0.395812	0.562367	1.99845	2.33774	2.37375	1.63817	1.22077	-0.108034	-0.576078	-0.598635	0.102091	-0.0175075	0.0759705	0.698739	0.11775	0.133675	0.275582	FALSE	turquoise	hypothetical protein
gene-QQG55_25530	-0.460273	0.801812	-0.0782162	0.631605	-0.0584555	0.107952	0.358637	-0.15036	0.0944087	0.164623	0.353983	-0.210431	0.168972	0.00407086	-1.43878	1.57792	2.39042	2.32699	0.0857638	0.857813	-0.561302	-0.6746	-0.16127	-0.40566	-0.116352	0.0405972	-2.31519	-1.43202	-1.54753	-0.355128	FALSE	turquoise	isocitrate dehydrogenase NAD-dependent
gene-QQG55_25735	-1.06895	-0.661733	-0.193761	-0.377931	-0.831558	-0.505984	-0.569534	-0.84516	-0.491243	-0.485634	-0.315049	-0.710656	-0.343138	-0.40767	0.487903	2.2134	2.01896	2.72639	1.41644	1.68379	-0.269642	-1.11817	-0.354976	-0.0642637	-0.14136	0.0158504	0.269484	-0.351044	0.121129	-0.845892	FALSE	turquoise	hypothetical protein
gene-QQG55_25740	-0.026397	1.01738	-0.438872	0.887213	0.247113	0.509082	0.613264	0.063236	0.00252215	0.624515	0.343257	0.529296	0.384043	0.41867	-0.45278	1.06156	2.15002	1.58922	0.733093	0.575027	-0.942103	-1.01773	-0.496676	-0.740748	-0.271292	-0.322411	-2.28889	-1.81535	-1.6756	-1.25967	FALSE	turquoise	hypothetical protein
gene-QQG55_2575	-0.197289	-0.329062	0.095287	0.0972729	0.0590372	0.546088	0.34857	0.312959	0.375187	0.0306401	0.227322	-0.616455	-0.261494	-0.464511	-0.296869	1.77922	2.46063	2.31623	1.39686	0.0935778	-0.432487	-0.964737	-0.669038	-0.249029	-0.0431232	-0.00622714	-2.07064	-0.655251	-1.84203	-1.04063	FALSE	turquoise	Olfactory receptor 4-like family protein
gene-QQG55_25775	-0.777634	-0.491873	-0.479413	-0.259167	-0.593741	-0.42554	-0.249412	-0.350538	-0.143424	-0.550548	-0.417577	-1.28741	-0.556927	-0.508361	-0.452842	1.98162	2.75231	2.56998	1.30248	1.26499	-0.178443	-0.370187	0.0795709	-0.0407572	0.13642	0.259122	-1.42441	-0.209955	-0.677862	0.0995319	FALSE	turquoise	hypothetical protein
gene-QQG55_25785	-1.67231	-1.59011	-0.626065	-0.915651	0.219098	-0.0626235	-0.574861	-0.581635	-0.304078	-0.874663	-0.997644	-1.09855	-0.400489	-0.644731	1.69119	1.63973	1.60074	1.35722	0.886082	2.26476	0.0268328	-0.262644	0.443056	0.419562	0.579478	0.686609	-0.56071	0.355762	-0.38536	-0.617998	FALSE	turquoise	PLAT/LH2 domain family protein
gene-QQG55_25940	-0.576687	0.0947391	-0.114674	-0.102273	-0.115198	0.150689	-0.0704681	0.0394105	-0.0479943	-0.169524	-0.214945	-0.875375	-1.06435	-0.482058	0.136108	2.32513	2.48864	2.47837	1.06474	1.65398	-0.28974	-0.829837	-0.656149	-0.817193	-0.904399	-0.677871	-0.428697	-0.421973	-0.8474	-0.724996	FALSE	turquoise	PAS fold family protein
gene-QQG55_26040	-0.342356	-0.616618	-0.500552	-0.568801	-0.572993	-0.385909	-0.603834	-0.298805	-0.54608	-0.478284	-0.284185	-0.44279	-0.379498	-0.380205	-0.0571846	1.99828	2.37135	2.46481	1.78253	2.19717	-0.496075	-0.649304	-0.539088	-0.299492	-0.590835	-0.460887	-0.257785	-0.0473073	-0.431982	-0.583292	FALSE	turquoise	Repulsive guidance molecule (RGM) N-terminus family protein
gene-QQG55_26060	-0.398651	-0.482115	-0.462569	-0.466889	-0.574494	-0.49433	-0.565265	-0.590378	-0.510433	-0.498028	-0.56968	-0.541637	-0.533662	0.857038	0.561671	1.93913	2.41883	2.60418	1.65369	1.6207	-0.544592	-0.591578	-0.424829	-0.549867	-0.533318	-0.520498	-0.71738	-0.395011	-0.0946744	-0.595371	FALSE	turquoise	SAC3/GANP/Nin1/mts3/eIF-3 p25 family protein
gene-QQG55_26070	-0.974138	-0.338274	-0.0502433	-0.383665	-0.0367196	-0.247673	-0.307052	-0.112199	0.206165	-0.224891	-0.0748505	-0.928265	-0.823813	-0.34581	1.22444	1.9314	2.09846	2.35283	1.5572	1.70897	0.405489	-0.443383	-1.03799	-0.820305	-0.655521	-0.759324	-0.742582	-0.489609	-0.914325	-0.774327	FALSE	turquoise	Guanine nucleotide-binding protein G(o) subunit alpha
gene-QQG55_26115	0.365608	-0.449603	0.140689	0.172254	0.0762048	-0.320136	0.0877162	-0.0545691	0.461935	0.15013	0.571957	0.305283	0.00717413	0.0167382	-0.120798	1.86376	2.45698	2.8307	-0.785511	1.17666	-1.03721	-0.957909	-1.25827	-0.671433	-0.658394	-0.880756	-0.936442	-0.889744	-0.90833	-0.754674	FALSE	turquoise	hypothetical protein
gene-QQG55_26125	-1.33611	-0.0688802	0.0229835	-0.0854294	0.1264	-0.158368	-0.160006	-0.0202129	0.293215	-0.0818159	-0.0721531	-0.165267	-0.943843	-0.484092	1.30403	1.97831	1.99386	2.00609	1.37739	1.74317	0.388553	-0.624435	-1.16046	-0.666567	-0.889576	-0.878801	-1.33611	-0.365213	-0.788461	-0.948206	FALSE	turquoise	hypothetical protein
gene-QQG55_26130	-0.182161	-0.573712	-0.338924	-0.665523	-0.649727	-0.674412	-0.68014	-0.345171	-0.403457	-0.658015	-0.509509	-0.295432	-0.668148	-0.49197	0.881607	2.21244	2.53535	2.64988	1.16126	1.624	-0.0600043	-0.460148	-0.565281	-0.369332	-0.518421	-0.661011	-0.374761	-0.0894881	-0.336017	-0.493778	FALSE	turquoise	C2 domain family protein
gene-QQG55_26135	-1.18801	0.0585227	-0.253497	-0.741569	-0.495136	-0.434376	-0.400866	-0.470912	-0.236954	-0.582802	-0.46522	-1.15791	-0.631552	-0.353503	0.531472	2.29305	2.37643	2.76399	1.00819	1.496	-0.541265	-0.299011	-0.866979	-0.118748	-0.282527	-0.292968	-0.517178	-0.0589974	-0.0977002	-0.0399757	FALSE	turquoise	Olfactomedin-like domain family protein
gene-QQG55_26140	0.0625062	0.441148	0.219608	0.537776	-0.147317	0.229082	0.0544455	0.513311	0.407991	0.226678	0.321358	-0.567463	-0.852634	-0.66941	0.028277	2.12769	2.13319	2.53034	0.778194	0.980314	-0.541921	-0.932331	-1.17484	-1.01146	-0.787037	-0.970661	-1.28754	-0.856187	-0.640298	-1.15282	FALSE	turquoise	Cytochrome b5-like Heme/Steroid binding domain family protein
gene-QQG55_26155	-0.428974	-0.865138	-0.905921	-0.798581	-0.679323	-1.16768	-0.766573	-0.708805	-0.725358	-0.348317	0.00547936	0.892616	0.392992	0.846573	-3.13965	1.01443	1.53669	1.57911	-0.724989	-0.892544	0.494442	1.04531	0.555439	0.627101	0.671338	0.857078	-0.0376789	0.436592	0.355493	0.878849	FALSE	turquoise	translation elongation factor EF-1 subunit alpha
gene-QQG55_26160	-0.681441	-0.999087	-0.461702	-0.775847	-1.01914	-0.414011	-0.479973	-0.40367	-0.414228	-0.105846	-0.171188	-0.473039	-0.28375	-0.251865	-0.682398	2.05277	2.34783	3.30678	0.990281	0.751043	-0.123253	-0.405079	-0.143184	0.130585	0.222679	0.248102	-0.747427	-0.15948	-0.970705	0.116242	FALSE	turquoise	Ankyrin repeat family protein
gene-QQG55_26175	-0.725325	-1.11376	-0.597524	-0.965851	-0.878012	-0.841039	-0.783343	-0.608206	-0.625406	-0.276862	-0.404122	-0.363093	-0.136065	0.169075	0.697672	1.93313	2.53874	2.72784	1.12441	1.44456	0.0157072	-0.251578	0.276083	-0.209963	-0.157741	-0.461665	-0.728892	-0.161428	-0.199664	-0.437676	FALSE	turquoise	ZIP Zinc transporter family protein
gene-QQG55_26180	-0.818694	-0.57414	-0.175318	-0.350595	-0.323784	-0.346759	-0.51294	-0.22111	0.251411	-0.261077	-0.321344	-0.323881	-0.141581	0.119291	0.463922	2.10768	2.52613	2.79394	0.927399	1.58283	-0.272763	-0.610711	-0.339077	-0.74093	-0.568076	-0.743212	-0.657206	-0.438467	-0.853882	-1.17706	FALSE	turquoise	Laminin G domain family protein
gene-QQG55_26185	-1.60847	-0.421098	-0.394121	-0.903402	-0.888416	-0.416818	-0.572519	-0.472833	-0.262308	-0.621633	-0.705871	-1.73819	-0.411388	-0.441781	-1.78836	1.28022	1.86355	2.20367	-0.632401	0.491406	0.429933	0.173592	0.669595	1.05612	1.0205	0.928486	-0.157746	0.514237	0.91762	0.888419	FALSE	turquoise	hypothetical protein
gene-QQG55_26195	-0.134564	-1.40047	-0.282122	-0.412453	-0.472751	-0.428067	-0.693	-0.460384	-0.225018	-0.621559	-0.0424623	-0.33286	-0.105707	-0.27905	-1.36392	2.42302	2.56428	2.60943	0.327854	1.26098	-0.419416	-0.339919	-0.198094	0.42906	0.331102	0.179771	-1.13542	-0.0877915	-0.22731	-0.463147	FALSE	turquoise	Vps51/Vps67 family protein
gene-QQG55_26200	-0.44497	-0.0477855	-0.027459	-0.393423	-0.211137	-0.0495061	0.0206848	-0.0925684	0.179661	-0.131119	-0.127043	-0.898551	-1.17863	-0.642349	1.19396	1.76066	2.05132	2.48411	1.49354	1.61925	0.394454	-1.08004	-0.917118	-0.672912	-0.927298	-1.06425	-0.896633	-0.222818	-0.524363	-0.647672	FALSE	turquoise	Zinc carboxypeptidase family protein
gene-QQG55_26205	-0.42586	-0.181188	-0.150434	-0.24022	-0.562113	-0.0419693	-0.331251	-0.268112	-0.00415552	-0.126954	-0.117123	-0.927424	-0.737088	-0.709216	0.931732	2.10816	2.26992	2.54778	1.12374	1.73955	0.200646	-0.890457	-0.843058	-0.513624	-0.8941	-0.951483	-0.841423	0.0276532	-0.38007	-0.811874	FALSE	turquoise	Zinc carboxypeptidase family protein
gene-QQG55_26210	-0.759728	0.409538	0.199108	-0.0974758	-0.378562	0.16962	-0.0536245	0.551623	0.374667	0.506651	0.837728	1.01985	-0.279976	0.892291	-0.316129	1.6188	1.87923	2.00607	0.238178	0.689543	0.886246	-2.0854	-1.11157	-0.987249	-0.789943	-0.928489	-1.19484	-1.21496	-1.08877	-0.992412	FALSE	turquoise	Zinc carboxypeptidase family protein
gene-QQG55_26230	-1.10134	-0.415763	-0.42496	0.184525	-0.481154	0.000147619	-0.267806	0.262821	0.499028	0.117056	0.399162	-0.803604	-0.178811	-0.171481	-0.820539	2.04876	2.0176	2.44712	0.656382	0.278319	-0.0736214	-0.100723	-0.718506	0.376775	0.913833	0.504559	-2.52164	-0.923976	-0.718032	-0.984128	FALSE	turquoise	N-terminal region of glycosyl transferase group 7 family protein
gene-QQG55_26235	-0.704473	-1.08839	-0.993343	-0.317105	-0.817782	-0.4046	-0.666567	-0.546533	-0.0998515	-0.116703	0.130839	0.229023	0.488549	0.237212	-1.42204	1.77044	2.247	2.25204	0.21783	0.662049	-0.472461	0.0591626	0.513957	0.536095	0.831184	0.856227	-2.41331	-0.353385	-0.594541	-0.0205207	FALSE	turquoise	Piwi domain family protein
gene-QQG55_26240	-0.654708	0.283738	-0.356407	0.424962	-0.0407348	-0.0229942	-0.0720171	-0.152461	-0.160311	0.122236	0.285549	-0.929879	-0.211731	0.206663	0.407287	1.97207	2.19489	2.5254	1.40226	1.31596	-0.97779	-1.2588	-0.738159	-0.644567	-0.317447	-0.489293	-1.23078	-1.00881	-0.928222	-0.945896	FALSE	turquoise	Ankyrin repeat family protein
gene-QQG55_26245	-1.09088	-0.36504	-0.825964	-0.815613	-1.00609	-0.883518	-1.07471	-0.521908	0.0777304	-1.12862	-0.524904	0.096146	-0.583251	0.0984136	-1.21715	1.8811	2.60887	2.451	-0.454653	0.673933	0.714394	0.755986	-0.69896	-0.106412	0.131224	0.544092	0.740128	0.0413678	-0.0218699	0.505167	FALSE	turquoise	Membrane-associating domain family protein
gene-QQG55_26250	-0.505314	-0.778801	-0.30174	-0.469873	-0.437272	-0.551693	-0.546571	-0.42879	-0.341512	-0.545211	-0.29689	-0.48144	-0.483108	-0.509939	0.878196	2.16235	2.42541	2.65406	1.33045	1.7	-0.230928	-0.604807	-0.759208	-0.384678	-0.519534	-0.656954	-0.141239	-0.0608627	-0.335866	-0.778242	FALSE	turquoise	hypothetical protein
gene-QQG55_26255	-0.495614	-0.654375	-0.315854	-0.59976	-0.654206	-0.667514	-0.668776	-0.384119	-0.445116	-0.577734	-0.426646	-0.489681	-0.517089	-0.521513	1.02673	2.14705	2.38845	2.5622	1.28457	1.74209	-0.124603	-0.614961	-0.654833	-0.268924	-0.622454	-0.71729	-0.0273551	0.157282	-0.212468	-0.647494	FALSE	turquoise	C2 domain family protein
gene-QQG55_26270	-0.456875	-0.595866	0.159222	0.0556671	-0.219702	0.075492	-0.0602231	0.0183766	0.320877	0.0360288	0.212903	-0.362985	-0.266753	-0.377721	0.152123	2.02844	2.59865	2.66809	0.844558	1.23927	-0.429511	-0.750703	-1.00681	-0.626739	-0.631073	-0.562275	-1.53831	-0.485971	-0.864906	-1.17328	FALSE	turquoise	DNA mismatch repair protein MutL family protein
gene-QQG55_26275	0.110788	-0.648079	-0.513699	-0.0714253	-0.706777	-0.33557	-0.389236	-0.397736	-0.0634901	-0.201462	0.21234	-0.324401	0.0570746	-0.0646893	0.213377	2.16607	2.52127	2.69357	1.08543	1.45887	-0.727839	-0.907556	-0.676856	-0.472318	-0.240936	-0.224849	-1.26216	-0.611489	-0.83244	-0.845785	FALSE	turquoise	RhoGEF domain family protein
gene-QQG55_26280	-0.353432	-0.020384	0.348786	0.210673	0.574372	0.402159	0.15499	0.0568099	0.137866	0.0914696	-0.0967142	-1.26518	-1.18642	-0.649728	1.02474	1.92148	2.08751	2.27742	0.901491	1.44074	-0.221072	-0.667066	-1.27805	-0.937166	-0.925633	-1.18083	-0.563779	-0.499666	-0.638042	-1.14734	FALSE	turquoise	Homeobox KN domain family protein
gene-QQG55_26290	-0.430834	-0.289964	-0.0951105	-0.0709573	-0.105943	-0.101296	-0.176381	-0.290952	-0.288502	-0.200359	-0.316718	-0.995622	-0.640243	-0.748525	0.932164	2.07772	2.2709	2.32078	1.4772	1.83975	-0.39882	-0.815925	-0.84517	-0.696076	-0.883952	-1.1147	-0.137857	-0.0380303	-0.253874	-0.9827	FALSE	turquoise	hypothetical protein
gene-QQG55_26295	0.560763	-0.631954	-0.131301	-0.051896	-0.156421	-0.307756	-0.42008	-0.482711	-0.0727589	-0.0359709	0.0134558	0.182434	0.206987	0.142314	0.424478	2.06524	2.31328	2.46535	1.22394	1.38214	-1.10918	-1.15946	-1.22798	-0.613693	-0.719287	-1.00425	-0.436714	-0.490079	-0.770505	-1.15839	FALSE	turquoise	Ankyrin repeat family protein
gene-QQG55_26300	-0.335497	-0.349661	-0.468692	-0.0665722	-0.708578	-0.0886277	-0.27146	-0.216308	-0.11003	-0.296253	-0.0629862	-0.602195	-0.216505	-0.286443	-0.0688232	2.08753	2.7977	2.62961	0.626701	1.53376	-0.745329	-0.966746	-0.322232	-0.0710542	0.240465	-0.0392699	-1.50192	-0.62424	-0.893595	-0.602739	FALSE	turquoise	START domain family protein
gene-QQG55_26305	-1.30465	-1.08063	-0.205542	-1.03298	-0.727931	-0.612066	-0.727277	-0.227697	-0.29698	-0.57868	-0.456688	-1.25927	-0.98809	-0.697884	0.0492103	1.80986	2.49085	2.66027	0.617414	1.22972	-0.198972	-0.418087	0.00667453	0.561658	0.304314	0.0530127	-0.354031	0.379245	0.536166	0.469076	FALSE	turquoise	Las1-like family protein
gene-QQG55_26315	-0.846086	-0.718092	-0.563079	-0.849208	-1.02345	-0.903557	-0.901476	-0.660412	-0.685826	-0.700944	-0.625565	-0.781273	-0.365717	-0.229405	0.678589	2.0568	2.35847	2.63682	1.14621	1.61434	-0.147626	-0.441777	-0.189933	0.0429385	-0.0777873	-0.0276716	-0.115636	0.209785	0.14645	-0.0358806	FALSE	turquoise	sulfate permease family protein
gene-QQG55_26330	-0.266737	0.291808	0.381328	0.5234	0.314547	0.761562	0.576327	0.539477	0.816822	0.421062	0.504079	-0.681086	-0.638948	-0.666957	0.0633787	1.46079	1.92081	2.07891	0.647953	1.18091	0.191441	-0.819035	-1.28553	-1.27523	-0.998478	-0.896913	-1.27909	-0.851032	-1.35269	-1.66288	FALSE	turquoise	hypothetical protein
gene-QQG55_26340	-0.868159	-0.652788	-0.0138028	0.277424	-0.12574	0.250387	-0.219683	0.602502	0.345888	-0.0806139	0.589718	-0.757998	-0.316393	-0.549019	-0.563292	1.67689	2.76344	2.36206	0.534663	0.105847	-0.236382	-0.564545	-0.148761	0.0964388	0.521206	0.396709	-1.44806	-0.576393	-1.46448	-1.93705	FALSE	turquoise	hypothetical protein
gene-QQG55_26355	-0.761314	-0.693029	-0.463019	-0.440769	-0.143291	-0.436132	-0.615396	-0.423463	-0.369894	-0.47722	-0.388871	-0.806585	-0.547605	-0.371816	0.900815	2.17075	2.3684	2.58904	1.2234	1.75987	-0.2032	-0.306439	-0.750592	-0.390529	-0.404302	-0.73548	-0.0137093	0.00767788	-0.216239	-1.06105	FALSE	turquoise	C2 domain of PTEN tumor-suppressor family protein
gene-QQG55_26360	-1.12572	-0.661015	-0.0351468	-0.516968	0.271433	-0.181054	-0.431849	-0.0771572	-0.127798	-0.494547	-0.562029	-1.18177	-1.00537	-0.647171	1.39715	1.71807	1.92799	2.06662	1.54197	1.81266	0.238971	0.0613895	-1.39641	-0.32903	-0.248172	-0.964073	0.189939	0.11248	-0.0869804	-1.26641	FALSE	turquoise	Phosphotyrosine-binding domain family protein
gene-QQG55_26365	-0.448793	-0.435029	-0.449559	-0.668124	-0.499865	-0.402622	-0.610759	-0.23772	-0.156172	-0.233304	-0.305059	-0.526553	-0.962389	-0.584001	0.8237	2.3191	2.42632	2.44277	1.35079	1.7013	0.171409	-0.450819	-0.674982	-0.392586	-0.5884	-0.487678	-0.69679	-0.205577	-0.413801	-0.80479	FALSE	turquoise	ADP-ribosylation factor family protein
gene-QQG55_26385	-0.588192	0.52957	0.388025	0.451377	0.376135	0.703213	0.674625	0.533423	0.805147	0.547514	0.463024	-1.3171	-1.08488	-1.17129	0.198617	1.47439	1.76081	1.93797	0.494359	1.03026	0.961343	-1.07992	-1.09576	-1.02726	-1.10145	-1.35534	-0.567582	-0.703668	-0.888876	-1.34849	FALSE	turquoise	Ground-like domain family protein
gene-QQG55_2640	0.0859152	0.831471	0.408474	0.51826	0.250372	0.620217	0.63726	0.50606	0.706433	0.469006	0.450793	-0.385073	-0.423195	-0.852327	-0.202681	1.68695	2.02801	2.05632	0.38593	0.836764	-0.175344	-1.66907	-1.311	-1.08785	-1.21911	-1.31066	-0.918837	-0.783849	-0.940474	-1.19876	FALSE	turquoise	PDZ domain (Also known as DHR or GLGF) family protein
gene-QQG55_26400	1.39538	-1.41042	-0.209261	0.437006	-0.64406	-0.322334	-0.696435	-0.629458	0.329073	-0.444879	0.279774	0.435887	0.0753837	-0.248922	-0.211657	1.62286	2.57647	2.56425	-0.161638	1.58593	-0.511866	-0.875059	-0.829669	-0.531006	-0.504094	-0.555912	-0.298475	-0.939704	-0.590639	-0.68651	FALSE	turquoise	hypothetical protein
gene-QQG55_26410	-0.983278	0.459416	0.198474	0.0303212	0.0201237	0.123768	0.0682239	0.329716	0.48782	-0.0838655	0.0119948	-1.48349	-1.55087	-1.19052	0.509752	1.99113	2.24659	2.46538	0.682805	1.16517	0.336897	-0.853353	-0.851087	-0.477995	-0.64469	-0.7304	-0.8746	-0.552799	-0.293523	-0.557112	FALSE	turquoise	Protein kinase domain family protein
gene-QQG55_26415	-0.68678	0.0773111	-0.399519	-0.112695	-0.795041	-0.529606	-0.512701	-0.583637	-0.319873	-0.5211	-0.2886	-1.58597	-0.400329	-0.418807	0.17419	1.9556	2.51672	2.5519	0.825559	1.54172	-0.408118	-1.10096	0.236338	0.106009	0.334485	0.296111	-1.33293	-0.522432	-0.231402	0.134547	FALSE	turquoise	hypothetical protein
gene-QQG55_26425	-0.497154	-0.0198928	0.129354	-0.0932305	0.348122	0.0741959	-0.0198706	0.0141955	-0.222251	0.0794337	-0.645852	-0.911019	-2.38005	-0.704272	0.195627	2.23204	2.37175	1.57939	1.12593	1.87523	-0.284418	-0.18522	-0.968839	-0.282647	-0.117339	-0.38373	-0.170037	-0.224891	-0.906521	-1.00803	FALSE	turquoise	hypothetical protein
gene-QQG55_26450	-0.432427	-0.58401	-0.0921994	0.295276	0.0486601	0.0493629	-0.0496104	-0.268869	-0.0177654	-0.0572478	0.0642068	-0.412285	-0.0414256	0.0474478	0.690608	1.92461	2.4007	2.59155	0.895621	1.52294	-0.374093	-0.780077	-1.34326	-0.819557	-0.677616	-1.27566	-0.828276	-0.505872	-0.722436	-1.24829	FALSE	turquoise	Transducer of regulated CREB activity N terminus family protein
gene-QQG55_26460	0.0763557	0.0980607	0.193639	0.386985	0.0497086	0.218673	0.324816	0.389861	0.319967	0.217795	0.387253	-0.373351	-0.0710223	0.0381954	0.29484	1.845	2.39913	2.22555	-0.548086	1.05428	-0.804297	-0.968766	-0.549181	-0.661033	-0.331306	-0.389949	-2.44154	-0.94026	-1.11792	-1.32339	FALSE	turquoise	hypothetical protein
gene-QQG55_26485	-1.99868	-0.196788	-0.46406	-1.36771	-0.862347	-0.854946	-1.01272	-0.873431	-0.181406	-1.11855	-0.697936	-1.18021	-0.64668	-0.393193	0.698279	0.66697	1.97974	2.14352	0.328941	0.966686	0.709212	-0.402983	-0.0334575	0.633338	0.49583	0.234867	0.408802	0.353578	1.03375	1.63159	FALSE	turquoise	hypothetical protein
gene-QQG55_26490	0.0613385	0.609634	0.67793	0.49059	0.673363	0.865344	0.843541	0.678954	0.671587	0.694535	0.142042	-1.24316	-1.11433	-1.04482	0.42256	1.33857	1.59522	1.61652	0.986442	1.03821	-0.0876588	-1.26555	-1.35441	-1.14245	-1.11374	-1.29993	-0.457722	-1.06314	-0.942412	-1.27706	FALSE	turquoise	Fork head domain family protein
gene-QQG55_2650	-1.3779	-0.980586	-0.849144	-1.29199	-1.10177	-0.915946	-0.812076	-1.15516	-0.925877	-0.83713	-1.35587	-1.07717	0.095696	-0.0673985	-0.0316398	1.62925	1.68823	1.8645	0.577974	0.671203	0.427641	0.671265	1.15163	0.955079	0.899907	0.993434	-0.0715866	0.559249	0.0524392	0.613747	FALSE	turquoise	BTG family protein
gene-QQG55_26505	0.257631	-0.69948	0.0337562	-0.210972	-0.466789	-0.117272	-0.0178104	-0.0261943	0.377928	-0.00126653	0.286291	0.0854108	-0.250643	-0.614374	-0.170618	1.90237	2.58923	2.61112	0.598994	1.47171	-0.817991	-1.39255	-0.595242	-0.511746	-0.293036	-0.334385	-1.72441	-0.925083	-0.493848	-0.55074	FALSE	turquoise	Gaa1-like GPI transamidase component family protein
gene-QQG55_26525	-0.406168	-1.40128	-0.291361	-0.478408	-0.43242	-0.234055	-0.337305	-0.766521	-0.305071	-0.397591	-0.47506	-0.579961	-0.27214	-0.566538	0.240744	2.08749	2.57268	2.92691	0.962506	0.811475	-0.378421	-0.392147	-0.125471	0.195421	0.428212	0.324761	-1.20523	-0.013905	-0.835348	-0.655793	FALSE	turquoise	Vps51/Vps67 family protein
gene-QQG55_26540	-0.59007	-0.316505	0.00395737	-0.498808	-0.404143	-0.00695243	-0.152058	0.0745425	0.321116	0.118849	0.0406745	-1.17136	-0.963585	-0.860082	1.10651	1.86513	2.24591	2.29569	1.45609	1.62611	0.268043	-1.12966	-0.961644	-0.606566	-0.713161	-0.796061	-0.742388	-0.308922	-0.501709	-0.698935	FALSE	turquoise	PA26 p53-induced protein (sestrin) family protein
gene-QQG55_26545	-0.160226	0.416553	0.42076	0.737283	0.35166	0.424041	0.187868	0.507254	0.786392	0.239565	0.61008	0.123984	0.124344	-0.549055	0.170677	1.65841	1.98196	2.60133	-0.637288	-0.531036	-0.223787	-0.315371	-1.33269	-0.580453	-0.600173	-0.653327	-1.9938	-0.898831	-1.45585	-1.41028	FALSE	turquoise	hypothetical protein
gene-QQG55_26550	-1.10831	-0.420291	-0.632992	-0.813959	-0.915974	-0.602287	-0.65772	-0.830394	-0.663719	-0.764575	-0.806856	-1.96968	-0.395582	-0.389265	-0.038653	1.82137	2.2073	2.51183	0.760986	1.27901	-0.0864492	0.00211558	0.379966	0.528339	0.479538	0.40107	-0.385256	0.28149	0.071138	0.757813	FALSE	turquoise	Fz domain family protein
gene-QQG55_26555	-1.23738	-1.12685	-0.841011	-1.20156	-1.43485	-1.25819	-1.03527	-0.967214	-0.993215	-1.00534	-0.798002	-0.0960984	-0.2194	-0.109257	0.451028	1.64827	1.54761	2.25995	0.654543	1.41063	0.213781	-0.20073	0.397193	0.70819	0.755639	0.722775	0.0267819	0.479455	0.569849	0.678676	FALSE	turquoise	NUDIX domain family protein
gene-QQG55_26560	-1.10902	-0.825522	-0.327415	-0.990018	-0.735356	-0.542515	-0.44818	-0.483058	-0.434353	-0.511263	-0.485461	-0.147964	-0.605613	-0.279431	0.688025	2.16337	2.45172	2.64925	1.14049	1.69242	-0.346829	-0.500098	-0.481246	-0.126146	-0.372896	-0.478596	-0.441137	-0.077871	-0.16632	0.13104	FALSE	turquoise	hypothetical protein
gene-QQG55_26565	-0.321378	-0.235707	-0.266035	-0.105464	-0.12484	-0.148705	-0.28367	-0.248939	-0.195762	-0.319268	-0.244133	-0.897205	-0.621522	-0.402988	1.19491	1.89435	2.24108	2.43214	1.7407	1.73801	-0.301304	-0.831732	-0.946915	-0.671707	-0.613004	-0.819266	-0.690987	-0.411469	-0.691815	-0.847373	FALSE	turquoise	Homeobox KN domain family protein
gene-QQG55_26570	-0.679902	-0.269028	-0.310852	-0.067802	-0.242883	0.229922	0.130079	-0.120445	-0.0401901	0.0702716	0.204158	-0.759968	-0.350288	-0.145018	0.382843	2.1696	2.35141	2.5376	1.36235	1.35144	-0.587219	-0.811055	-0.746967	-0.640027	-0.564146	-0.490154	-1.56927	-0.790656	-0.653424	-0.950381	FALSE	turquoise	putative integral membrane protein
gene-QQG55_26590	-0.473472	0.077138	0.0211765	-0.319158	-0.236153	-0.192896	-0.269482	0.135176	0.392458	-0.0908628	0.0692012	-0.657956	-1.04339	-1.01176	0.299884	1.80607	2.41122	2.59736	1.09924	1.59467	0.588222	-1.07574	-0.750745	-0.747849	-0.962415	-0.996847	-0.334682	-0.316614	-0.646514	-0.965272	FALSE	turquoise	hypothetical protein
gene-QQG55_26610	-0.90347	-0.105088	0.0982804	-0.304814	-0.668815	-0.179273	-0.477869	0.123383	0.156764	-0.0553405	0.154561	-0.468098	-0.836076	-0.494953	-0.183288	2.12875	2.72607	2.89491	0.801511	1.15384	-0.198853	-0.744531	-0.578154	-0.354453	-0.314194	-0.354991	-0.781837	-0.368108	-0.844654	-1.02121	FALSE	turquoise	Aminopeptidase ltah-1.1
gene-QQG55_26615	-0.493597	-0.4727	0.190077	-0.656474	-0.242136	0.114442	0.116428	0.122142	0.373119	-0.0191844	-0.102283	-0.798562	-1.11442	-1.00704	-0.0961308	2.07659	2.4859	2.76115	1.13883	1.22439	0.0238533	-1.02032	-0.718552	-0.503004	-0.581755	-0.43887	-1.0185	-0.451349	-0.346858	-0.545193	FALSE	turquoise	Dihydrouridine synthase (Dus) family protein
gene-QQG55_26625	-0.64002	-0.208974	-0.24715	-0.69929	-0.433311	-0.405851	-0.396239	-0.377046	-0.327553	-0.756471	-0.639535	-1.18038	-0.950669	-0.729238	0.908712	1.9697	2.4188	2.61806	1.54458	1.48151	-0.182572	-0.565695	-0.566183	-0.221213	-0.647824	-0.42049	-0.260945	0.0723112	0.0474123	-0.204425	FALSE	turquoise	CUB domain family protein
gene-QQG55_26655	-1.38883	-1.06787	-0.8549	-0.986568	-0.893269	-0.704672	-0.494509	-0.727558	-0.634589	-0.42986	-0.657242	-1.07843	-0.478025	0.11778	0.417685	2.14837	2.41003	2.51454	0.685514	1.0605	0.103805	0.371636	-0.258848	0.201324	0.57137	0.593572	-0.0375036	0.180874	-0.257877	-0.426455	FALSE	turquoise	Collagenase NC10 and Endostatin family protein
gene-QQG55_26660	-0.969993	-1.0265	-0.596344	-0.88251	-0.849037	-0.738802	-0.836505	-0.527679	-0.569091	-0.716239	-0.669534	-1.03724	-0.543776	-0.59238	0.785637	2.03808	2.2474	2.4538	1.13528	1.72331	-0.233075	-0.244196	-0.241069	0.226415	-0.0882891	-0.187341	0.238083	0.374859	0.171721	0.155026	FALSE	turquoise	hypothetical protein
gene-QQG55_26665	-0.746014	-0.628946	-0.441938	-0.614022	-0.712939	-0.683263	-0.714423	-0.445199	-0.445263	-0.5713	-0.512729	-0.568204	-0.394124	-0.445065	1.22687	2.12213	2.16972	2.58442	1.39048	1.78441	-0.396062	-0.534555	-0.59678	-0.240722	-0.519993	-0.465742	0.104912	0.135675	-0.211526	-0.629825	FALSE	turquoise	Fibronectin type III domain family protein
gene-QQG55_26690	-0.447447	0.18475	-0.518982	0.197666	-0.414538	0.174966	-0.171097	0.0120482	0.051696	0.132013	0.31466	-0.65532	-0.323625	-0.203374	-1.11165	1.8553	2.53978	2.47318	0.294923	1.18404	-0.347553	-0.660251	-0.088596	-0.130859	0.39605	0.425481	-2.2149	-0.78648	-1.17039	-0.991497	FALSE	turquoise	hypothetical protein
gene-QQG55_26705	-0.622828	-0.0207404	0.238568	-0.00735842	0.303172	0.40747	-0.0898268	0.595921	0.446065	0.0525046	0.251051	-1.14106	-1.27263	-0.965039	0.640498	1.72123	2.25782	2.04933	0.854883	1.88514	-0.272903	-1.01874	-1.00602	-0.55973	-0.502965	-0.666028	-0.668884	-0.505885	-0.888252	-1.49477	FALSE	turquoise	hypothetical protein
gene-QQG55_26710	-0.802637	0.21076	-0.0718707	0.00174808	-0.484634	-0.0527366	-0.149996	-0.111844	-0.0257597	-0.141802	-0.129485	-1.32753	-0.751877	-0.719243	0.436081	1.99353	2.45869	2.66591	1.19627	1.64998	-0.581196	-0.866644	-0.53886	-0.384212	-0.700876	-0.652382	-0.604164	-0.269198	-0.514454	-0.731555	FALSE	turquoise	Alanine aminotransferase 2
gene-QQG55_26715	-1.13258	-1.1387	-0.309365	-0.752626	0.0131552	-0.81617	0.135706	-0.739548	-1.17978	-0.809949	-0.6548	-0.262107	-0.420441	-0.69086	0.330381	2.17857	2.49185	2.32037	0.526445	1.16764	-0.816362	-0.493665	-0.378924	-0.098177	-0.365315	-0.434922	0.217669	0.289759	0.738719	1.08403	FALSE	turquoise	hypothetical protein
gene-QQG55_26720	-0.127624	0.740649	0.520035	0.69777	0.273902	0.617287	0.435928	0.587567	0.740095	0.502438	0.61356	-0.555358	0.0376919	-0.0761823	0.0334658	1.17628	1.71167	1.9056	0.829386	0.68232	0.0808632	-0.597172	-0.996876	-1.58416	-1.07419	-1.26208	-1.25249	-1.46314	-2.17352	-1.02371	FALSE	turquoise	TspO/MBR family protein
gene-QQG55_26725	-0.606912	-0.767494	-0.486911	-1.04688	-0.859752	-1.07325	-1.20599	-1.22266	-0.729557	-0.465039	-0.382318	-1.15862	-0.303343	0.478699	-0.246652	2.08568	2.21499	2.41795	-0.212339	1.61264	-0.38928	0.302077	0.10843	-0.0586897	-0.0181282	0.00828852	0.909084	0.353794	0.280773	0.461406	FALSE	turquoise	TspO/MBR family protein
gene-QQG55_26745	-1.25509	-0.533651	-0.660429	-1.03357	-1.12151	-0.761362	-0.801468	-0.956026	-1.14289	-0.963136	-0.959884	-0.971497	-0.394096	-0.498625	-0.384307	1.88809	1.90932	1.92603	1.9889	1.00879	0.175335	0.0987053	0.179654	0.659253	0.469062	0.319503	0.294419	0.590371	0.449483	0.480618	FALSE	turquoise	Papain cysteine protease family protein
gene-QQG55_26770	-1.00681	-0.894636	-0.577108	-1.00733	-0.95213	-0.790675	-0.823043	-0.930589	-0.602881	-1.1443	-0.714611	-0.355086	-0.432764	-0.710268	0.66628	1.9824	2.34847	2.6128	0.792393	1.41749	-0.219301	0.000553469	-0.0924313	0.293374	0.12106	0.129946	0.188217	0.348997	0.263073	0.088907	FALSE	turquoise	Papain cysteine protease family protein
gene-QQG55_26775	0.141145	0.505263	0.125722	0.0247671	-0.334479	-0.0622466	-0.0184973	0.4142	0.153557	0.176323	0.531121	1.31345	-0.0658907	0.339625	0.0557959	1.59863	1.93352	2.08031	0.867052	1.20015	-0.389193	-1.65014	-1.4132	-1.04263	-1.27333	-1.43422	-0.91604	-0.654523	-0.898507	-1.30773	FALSE	turquoise	hypothetical protein
gene-QQG55_26790	-1.14305	-0.169835	-0.567003	-0.729482	-1.06452	-0.583429	-0.765294	-0.390151	-0.319809	-0.569702	-0.490408	-1.07612	-0.42144	-0.0741866	0.291223	2.06944	2.55726	2.7549	0.564631	1.68327	0.245542	-0.242292	-0.201557	-0.400256	-0.580822	-0.3648	-0.0153264	-0.0315377	0.291419	-0.256675	FALSE	turquoise	LBP / BPI / CETP family C-terminal domain protein
gene-QQG55_26795	-0.556363	-0.109787	0.153464	-0.231838	-0.317262	0.0336057	-0.207602	-0.0527844	0.210774	0.0468684	0.0393935	-1.08954	-0.967612	-0.736603	1.07737	2.08037	2.30286	2.45221	0.88189	1.66216	-0.0764992	-0.804579	-0.852847	-0.771383	-0.89307	-1.00259	-0.185219	-0.443195	-0.686577	-0.955613	FALSE	turquoise	Zinc carboxypeptidase family protein
gene-QQG55_26800	-0.624631	-0.693876	-0.416654	-0.733203	-0.728679	-0.754416	-0.723301	-0.487071	-0.625129	-0.655603	-0.553851	-0.637493	-0.477456	-0.358648	1.1192	2.0598	2.3126	2.48989	1.37352	1.82994	-0.271435	-0.47159	-0.446245	-0.296212	-0.491339	-0.514828	0.149326	0.225897	-0.14737	-0.451153	FALSE	turquoise	Zinc carboxypeptidase family protein
gene-QQG55_26820	-1.85835	-0.868574	-0.435678	-0.968227	-0.293396	-0.488127	-1.03679	-0.17977	-0.192749	-0.602963	-0.616985	-1.29155	-0.839335	-0.223135	1.10769	2.01024	1.30446	1.74743	1.26039	2.1476	1.08011	0.520054	-0.951988	-0.154721	-0.0499143	-0.208656	0.329463	0.149532	0.104317	-0.500386	FALSE	turquoise	hypothetical protein
gene-QQG55_26825	-0.266383	-0.740599	-0.419565	-0.665167	-0.827741	-0.805367	-0.7504	-0.598397	-0.554655	-0.622845	-0.43899	-0.555698	-0.292966	-0.0550733	0.832262	2.1382	2.37112	2.65719	1.15657	1.72918	-0.23056	-0.524205	-0.453171	-0.301537	-0.667666	-0.581927	0.204386	0.17827	-0.3056	-0.608658	FALSE	turquoise	Tubulin/FtsZ family GTPase domain protein
gene-QQG55_26830	-0.631881	-0.541709	-0.510501	-0.942009	-0.912446	-1.05485	-0.730952	-0.959651	-0.648815	-0.589174	-0.639529	-0.45298	-0.40048	-0.0776973	0.49311	2.25259	2.47974	2.49007	1.3737	1.34775	-0.205623	-0.293527	0.34737	-0.441818	-0.464065	-0.287408	0.249823	0.0133443	-0.145869	-0.116526	FALSE	turquoise	Tubulin C-terminal domain family protein
gene-QQG55_26835	-0.692041	-0.562933	-0.206695	-0.0661109	-0.266763	-0.0720301	-0.248322	-0.0226468	0.114829	0.020781	0.159025	-0.597705	-0.519282	-0.0890068	0.285205	2.1421	2.48359	2.64659	1.17607	1.50798	-0.397373	-0.491421	-0.646304	-0.775559	-0.501744	-0.638464	-0.912347	-0.574538	-0.950767	-1.30411	FALSE	turquoise	Ion transport family protein
gene-QQG55_26840	-0.378082	-0.746662	-0.196363	-0.678911	-0.755813	-0.806064	-0.670301	-0.557865	-0.510788	-0.564701	-0.502174	-0.435854	-0.29247	-0.446246	0.977998	2.13056	2.34965	2.53251	1.35635	1.76842	-0.322214	-0.389864	-0.447288	-0.352311	-0.754295	-0.732072	0.0636746	0.126592	-0.141033	-0.624384	FALSE	turquoise	Papain cysteine protease family protein
gene-QQG55_26880	0.103262	0.355025	-0.15218	0.592494	0.0415062	0.589083	0.331818	0.393191	0.454797	0.453484	0.523014	-0.3381	-0.000872178	-0.247022	-0.338798	1.57667	2.14522	2.0739	0.779612	1.05641	-0.809022	-1.19226	-0.681196	-0.694144	-0.292471	-0.332807	-2.0178	-1.20291	-1.47078	-1.69911	FALSE	turquoise	WD domain G-beta repeat family protein
gene-QQG55_26900	-1.30784	0.194792	0.224183	-0.543615	-0.615299	-0.307888	-0.359931	0.513563	0.310353	0.195795	0.108165	-0.338165	-1.1634	0.0390449	-1.02897	1.87019	2.30495	2.82213	0.33541	0.763797	0.994253	-0.309849	-0.265245	-1.07856	-1.012	-0.58932	-0.650353	-1.32539	0.0922379	0.126967	FALSE	turquoise	Neurotransmitter-gated ion-channel ligand binding domain family protein
gene-QQG55_26920	-0.479972	0.186788	0.152712	0.0631602	-0.108152	0.320186	0.11867	-0.0170697	0.38069	-0.0172406	-0.00667917	-1.46436	-0.988986	-1.0657	0.612737	1.99165	2.10263	2.34497	1.24382	1.52422	0.21747	-0.647422	-1.0295	-0.673591	-0.703177	-0.675597	-0.954061	-0.464905	-0.810699	-1.1526	FALSE	turquoise	Runt domain family protein
gene-QQG55_26925	-0.480127	-0.765338	-0.168859	-0.572371	-0.462505	-0.53964	-0.567874	-0.31277	-0.354134	-0.510027	-0.425013	-0.748114	-0.670091	-0.724487	1.01589	2.03593	2.20772	2.52728	1.68491	1.58075	-0.214245	-0.762298	-0.580278	-0.239614	-0.788344	-0.785866	0.24603	0.284493	-0.131594	-0.779424	FALSE	turquoise	Homeobox domain family protein
gene-QQG55_26930	-0.696755	0.0952361	-0.256687	0.330961	0.116162	0.428104	0.137552	0.17813	0.20008	0.224765	0.23788	-1.1224	-0.601003	-0.421476	0.646118	1.86199	2.48054	2.24265	1.11397	1.2632	-0.364501	-0.966274	-0.964744	-0.7392	-0.370349	-0.640511	-1.26748	-1.00659	-0.727659	-1.4117	FALSE	turquoise	Helicase associated domain (HA2) family protein
gene-QQG55_26935	-0.466913	0.662108	-0.240736	0.382939	0.0186833	0.105052	-0.178347	0.0408258	0.0310365	0.0719548	0.115753	-0.805834	-0.829269	-0.486939	0.750033	1.93318	2.19804	2.39598	1.29794	1.50513	-0.366762	-1.05234	-1.10938	-0.923732	-0.716375	-0.830746	-1.03859	-0.660367	-0.829531	-0.972806	FALSE	turquoise	R3H domain family protein
gene-QQG55_26940	-0.024011	0.0837025	-0.0197817	0.180126	-0.56496	0.570006	0.13362	0.480408	1.12061	0.283088	0.684268	-0.3304	-0.425805	-0.430058	0.662921	1.50737	1.97488	1.85887	0.66193	0.356828	0.387286	-0.837306	-0.844072	-0.42656	-0.201449	0.0993707	-2.70337	-1.29319	-1.61985	-1.32448	FALSE	turquoise	GNT-I family protein
gene-QQG55_26945	-1.01213	0.171899	-0.227158	-0.520917	-0.651534	-0.29206	-0.0963427	-0.523158	-0.18334	-0.39507	-0.586192	-1.21928	-1.2096	-1.06841	0.661535	2.029	2.38877	2.80924	0.909551	1.42666	-0.274625	-0.318061	-0.778721	-0.0044235	-0.164717	-0.166055	-0.579182	-0.131016	-0.008669	0.014012	FALSE	turquoise	Innexin family protein
gene-QQG55_26950	-0.688154	0.232955	0.392313	0.0755437	-0.0242535	0.650951	0.45321	0.560422	0.784145	0.607694	0.270757	-1.69555	-1.28526	-1.07184	0.224957	1.56281	2.08367	2.28868	0.500126	1.15865	0.34746	-0.578676	-1.01941	-0.583746	-0.508935	-0.559787	-1.37611	-0.810323	-1.11343	-0.878883	FALSE	turquoise	Innexin family protein
gene-QQG55_26960	-0.44059	-0.339425	-0.646172	0.328157	-0.267947	0.157503	-0.337514	0.0352931	0.187293	0.286401	0.543006	-0.684912	-0.0946408	-0.231527	-0.0678053	2.11982	2.51149	2.53688	0.98561	1.0292	-0.490301	-0.899199	-0.605585	-0.487162	-0.0749679	-0.183085	-1.40907	-1.0898	-1.00977	-1.36119	FALSE	turquoise	DnaJ domain family protein
gene-QQG55_26965	-1.03458	-1.16319	-0.46319	-0.910413	-0.624061	-0.688731	-1.28277	-0.372547	-0.821892	-0.0951888	-0.458259	-0.329992	-0.0636195	0.187877	-0.769832	2.26565	2.73552	2.15271	0.608063	1.50332	0.786454	0.326385	0.0265527	-0.415807	0.00503114	-0.201344	0.00502202	-0.0265212	-0.585036	-0.295614	FALSE	turquoise	hypothetical protein
gene-QQG55_27015	-0.566491	-1.02231	-0.511647	-1.1148	-0.918799	-1.28563	-1.10956	-1.15911	-1.0637	-1.11301	-0.823288	-0.682843	-0.290422	-0.768748	0.304784	1.70911	1.75776	2.03692	1.20365	1.54203	-0.00660264	0.168604	-0.287441	0.608861	0.365505	0.14754	0.58994	0.605754	0.74514	0.938787	FALSE	turquoise	hypothetical protein
gene-QQG55_27045	-0.640607	-0.839098	-0.463253	-0.826905	-0.526548	-0.735786	-0.73789	-0.427413	-0.259931	-0.514442	-0.32361	-0.304518	-0.606583	-0.143755	1.4258	2	2.23695	2.36797	1.35131	1.86169	0.122827	-0.18087	-0.592127	-0.47637	-0.514535	-0.869768	-0.0375033	-0.0883284	-0.362304	-0.894404	FALSE	turquoise	sodium/hydrogen exchanger 3
gene-QQG55_27055	-0.548609	-0.571572	0.257197	-0.41128	-0.300082	-0.00368184	-0.190659	0.0104063	0.433779	-0.0275497	0.0203991	-0.63268	-1.00489	-1.02384	1.03265	1.85244	2.41765	1.99782	1.79217	1.15474	0.78852	-0.545256	-0.998994	-0.660366	-0.744709	-0.825075	-0.778616	-0.484903	-0.85501	-1.14999	FALSE	turquoise	Zinc carboxypeptidase family protein
gene-QQG55_27060	-0.554022	-0.414319	0.108801	-0.283692	-0.350605	-0.150498	-0.30498	0.338128	0.713761	-0.00439165	0.181454	-1.72186	-0.780747	-0.942286	0.120371	1.33047	2.5763	2.15545	1.25531	1.59836	0.972694	-0.336055	-0.992534	-0.522123	-0.465915	-0.689367	0.0331841	-0.912645	-0.742009	-1.21625	FALSE	turquoise	hypothetical protein
gene-QQG55_27080	-0.850863	-0.986643	-0.163632	-0.551259	-0.760496	-0.0826144	-0.55807	0.101865	0.140773	-0.211573	-0.100969	-1.32339	-0.749281	-0.584172	-0.145953	2.33419	2.45368	2.79623	0.308795	0.650056	0.292629	-0.41882	-0.200946	0.274957	0.33338	0.557277	-1.27048	0.166955	-0.81154	-0.640082	FALSE	turquoise	MFS/sugar transport family protein
gene-QQG55_27085	-0.690035	-0.619007	-0.261292	-0.695103	-0.716845	-0.656856	-0.695282	-0.476417	-0.412307	-0.454313	-0.479688	-0.55934	-0.616177	-0.444804	1.00434	2.12003	2.302	2.44745	1.56466	1.79009	-0.0695796	-0.550031	-0.609309	-0.412023	-0.502858	-0.554654	0.219076	-0.0746109	-0.196812	-0.7003	FALSE	turquoise	Ras-related protein Rab-27A
gene-QQG55_27090	-1.22442	-0.789413	-0.467244	-0.888539	-0.864311	-0.351375	-0.506963	-0.0147447	0.112336	-0.0653053	-0.163873	-1.00105	-0.771954	-0.610452	-0.162502	1.92231	2.76052	2.81475	0.36314	1.44615	-0.168366	-0.922811	-0.175011	0.117822	0.274284	0.0267356	-0.402028	-0.259824	0.0554323	-0.0832884	FALSE	turquoise	Prefoldin subunit family protein
gene-QQG55_27095	-0.552025	-0.269777	0.0975685	-0.206685	0.0286787	0.168601	-0.0655769	0.153142	0.253983	-0.073243	-0.192083	-0.841494	-0.954097	-0.873411	0.800787	1.99957	2.3352	2.40044	1.34025	1.37506	0.336754	-0.816861	-1.19743	-0.666505	-0.861602	-0.990416	-0.580188	-0.329008	-0.888125	-0.931508	FALSE	turquoise	D-aspartate oxidase 1
gene-QQG55_2710	0.523152	-0.0562126	0.104018	0.065846	0.0507537	-0.0404471	-0.0191973	-0.0331104	0.0963235	-0.0563997	0.192708	-0.0478029	-0.598865	-0.401481	0.521703	1.9002	2.20287	2.43602	1.20298	1.42602	-0.411682	-1.12452	-1.34876	-1.05912	-1.1016	-1.02246	-0.544992	-0.525644	-0.995154	-1.33515	FALSE	turquoise	Ring finger domain family protein
gene-QQG55_27100	0.0277406	0.780162	0.278732	0.722522	0.524987	0.380175	0.0470193	0.512016	0.221284	0.0109315	0.0994667	-0.938942	-0.431139	-0.579757	-0.346954	1.76726	2.22672	2.32892	0.533465	0.687713	-0.296841	-0.685463	-0.936615	-0.444838	-0.450112	-0.481794	-1.44944	-0.445762	-2.13889	-1.52256	FALSE	turquoise	hTAFII28-like protein conserved region family protein
gene-QQG55_27120	-0.921847	-0.562372	-0.380167	-0.299665	-0.516166	0.0332233	-0.213062	-0.147965	-0.0873074	0.00909926	0.070685	-0.950488	-0.172093	-0.110089	-0.368564	2.16695	2.45201	2.51502	1.37941	1.6153	-0.239982	-0.496987	-0.324779	-0.316328	-0.0428072	-0.221629	-1.42772	-0.720102	-0.974432	-0.747151	FALSE	turquoise	ESCRT-II complex subunit family protein
gene-QQG55_27125	-0.886274	-0.726343	-0.506684	-0.440584	-0.270642	0.083535	-0.0231131	-0.357273	-0.211856	-0.125261	-0.278093	-0.8973	-0.426237	-0.394203	0.303271	2.17994	2.38791	2.59028	1.11935	1.91915	-0.283868	-0.460457	-0.432855	-0.258212	-0.131304	-0.212804	-1.21423	-0.486497	-0.878912	-0.680439	FALSE	turquoise	tRNA methyltransferase complex GCD14 subunit family protein
gene-QQG55_27130	-1.51913	-1.00756	0.0504552	-0.597561	-0.102457	0.320203	-0.0460991	0.290914	0.377557	0.0534588	0.167089	-1.74081	-0.529203	0.099353	1.27065	0.426449	1.13208	2.52885	1.83352	-0.839015	0.206888	0.0296675	-0.62643	0.883169	0.674673	-0.0283564	-1.06574	0.599781	-2.08374	-0.758652	FALSE	turquoise	hypothetical protein
gene-QQG55_27140	0.0365078	-1.00871	-0.79488	-0.852119	-1.14415	-1.09535	-0.829348	-0.713436	-0.726505	-0.263047	-0.59128	0.186333	0.119157	0.333194	0.975405	1.92646	2.26596	2.38508	1.3389	1.6689	-0.221094	-0.396816	0.152209	-0.507314	-0.460646	-0.60863	0.0508386	-0.145021	-0.352841	-0.727765	FALSE	turquoise	hypothetical protein
gene-QQG55_27145	-1.33509	-1.29697	-0.900988	-1.1437	-1.30548	-1.12484	-1.17178	-0.933432	-0.953321	-1.05971	-0.878436	-1.13609	0.0875036	0.0924233	0.115368	1.36362	1.66686	1.81784	0.669543	0.913029	0.416808	0.184676	0.717076	0.913469	0.925351	0.901422	0.363227	0.603925	0.631879	0.855815	FALSE	turquoise	FAD dependent oxidoreductase family protein
gene-QQG55_27150	-0.716129	0.211409	-0.127558	0.452049	-0.0378129	0.588252	0.191397	0.374151	0.573329	0.358478	0.533985	-1.20274	-0.608604	-0.325862	-0.00285441	1.80558	2.33908	2.27533	1.01469	1.01885	-0.660797	-0.71075	-1.03555	-0.765989	-0.244947	-0.366594	-1.32225	-1.13028	-0.951777	-1.52609	FALSE	turquoise	Fibronectin type III domain family protein
gene-QQG55_27160	-0.567731	-0.0170333	-0.260047	0.182513	-0.205376	0.0749779	-0.300689	0.115156	0.207289	0.120703	0.276666	-0.954527	-0.673301	-0.296604	0.750392	2.04284	2.31352	2.42416	1.5275	1.24822	-0.631536	-0.717012	-1.20696	-0.896529	-0.638802	-0.739864	-0.725373	-0.49595	-0.68957	-1.26703	FALSE	turquoise	Immunoglobulin domain family protein
gene-QQG55_27165	-0.769222	-0.650955	-0.627293	-0.84852	-0.773093	-0.674363	-0.784853	-0.636242	-0.531874	-0.50397	-0.682285	-0.800836	-0.535704	-0.17093	1.36966	1.98325	2.33898	2.47961	1.55879	1.48823	-0.261284	0.000865972	-0.541173	-0.211641	-0.144221	-0.0262405	-0.440152	-0.128237	-0.320823	-0.15548	FALSE	turquoise	Amino acid permease family protein
gene-QQG55_27170	-1.49589	-0.621625	-0.584386	-0.759299	-0.537498	-0.908704	-0.875297	-0.772878	-0.822964	-0.3149	-0.567021	0.719067	-0.500827	-0.50311	-0.154419	2.28459	2.50365	2.55092	0.794381	1.08252	-0.401366	-0.2265	0.00884948	-0.104093	-0.105863	-0.235471	-0.337985	0.00678994	0.0872807	0.792049	FALSE	turquoise	Collagen triple helix repeat (20 copies) family protein
gene-QQG55_27175	-0.528163	-0.786692	-0.916177	-0.603788	-1.17002	-0.868895	-0.877126	-0.480672	-0.440225	-0.490033	-0.391962	-0.753916	0.0200888	-0.0542277	0.0699806	2.00279	2.47951	2.49994	1.04269	1.1917	-0.094085	0.129681	0.338778	0.217847	0.505167	0.557914	-1.49967	-0.250849	-0.7897	-0.059878	FALSE	turquoise	Ndr family protein
gene-QQG55_27190	-1.33082	0.85032	0.398739	0.00374906	0.173093	0.816983	0.635299	0.542378	0.934755	0.0707176	0.132332	-1.89673	-1.64372	-1.15769	0.445379	1.17153	1.81832	2.0042	0.204517	1.09639	0.759496	-1.82961	-0.772299	-0.43648	-0.404278	-0.564988	-0.408283	-0.573479	-0.674413	-0.365416	FALSE	turquoise	hypothetical protein
gene-QQG55_2720	-1.39282	-0.520562	-0.932474	-1.17272	-1.13759	-1.32165	-1.19192	-1.03453	-0.941084	-0.861225	-0.90014	-0.326617	-0.193304	0.139142	0.0033116	1.64998	1.89627	2.14167	-0.0657845	1.07622	0.227609	0.196988	0.477981	0.819601	0.834113	0.587455	-0.382938	0.432805	0.63949	1.25272	FALSE	turquoise	hypothetical protein
gene-QQG55_27200	-0.54149	-0.462871	-0.481616	-0.761611	-0.883593	-0.711237	-0.746856	-0.342391	-0.491645	-0.437076	-0.565474	-0.316152	-0.737735	-0.210409	0.899789	2.19467	2.41386	2.60185	1.30187	1.63857	0.0882105	-0.472873	-0.391393	-0.310268	-0.746286	-0.513695	-0.0427076	-0.134674	-0.374287	-0.462481	FALSE	turquoise	Ankyrin repeats (3 copies) family protein
gene-QQG55_27265	0.850884	0.0467305	0.322863	0.793147	0.198593	0.417028	0.245159	0.542373	0.437823	0.364852	0.62442	-0.108722	0.245922	0.0587289	-0.831766	1.17791	2.11174	2.06282	0.635653	0.907042	-0.663059	-1.16253	-1.16396	-0.779232	-0.52049	-0.63621	-1.65129	-1.17225	-1.73472	-1.61947	FALSE	turquoise	CTLH/CRA C-terminal to LisH motif domain family protein
gene-QQG55_27270	0.687021	0.643559	0.607888	0.251963	0.611816	0.142732	0.133421	0.231407	0.33088	-0.0678716	0.371579	0.388437	-0.318927	-0.672387	0.237959	1.61442	2.01772	2.17391	0.682364	0.948036	-0.597989	-1.29654	-1.47378	-1.04076	-1.37338	-1.56351	-0.472016	-0.769112	-1.06446	-1.36437	FALSE	turquoise	putative integral membrane protein
gene-QQG55_27275	-0.123539	-0.215001	-0.332765	-0.0954503	-0.686138	-0.461929	-0.63602	0.188244	0.125474	0.427831	0.747793	1.1425	0.568523	1.27872	0.171933	1.54061	1.95256	1.98271	0.719555	1.24969	0.210042	-1.44436	-1.4806	-0.82209	-0.825139	-1.21582	-0.945103	-0.673866	-0.870369	-1.47801	FALSE	turquoise	Transglutaminase-like family protein
gene-QQG55_27280	-0.501352	-0.342366	-0.314791	-0.454109	-0.416849	-0.348127	-0.36803	-0.290964	-0.234863	-0.414557	-0.271104	-0.136274	-0.579104	-0.303591	0.9156	2.28662	2.36546	2.62941	1.02989	1.72286	-0.128985	-0.755284	-0.842801	-0.541921	-0.849396	-0.895582	-0.655478	0.00070472	-0.474214	-0.8308	FALSE	turquoise	Zinc carboxypeptidase family protein
gene-QQG55_27285	-0.764762	0.110559	0.0188637	-0.154597	-0.0151585	0.067065	-0.119965	-0.0314908	0.0359106	-0.151474	-0.132978	-0.972348	-1.06543	-0.899247	0.797796	1.95181	2.27877	2.48685	1.39436	1.5208	0.0965915	-0.831845	-0.991187	-0.64038	-0.939829	-1.01366	-0.452351	-0.185655	-0.446053	-0.950975	FALSE	turquoise	Zona pellucida-like domain family protein
gene-QQG55_27290	-1.60682	0.310844	-0.303698	-0.781014	-0.621598	-0.763161	-0.829234	-0.375113	-0.426474	-0.392798	-0.209366	-1.55713	-0.089391	0.403019	-0.187103	1.97511	2.74474	2.68383	0.411942	0.831764	-0.384122	0.0425108	-0.524147	-0.266281	-0.49414	-0.130451	0.0358858	-0.391678	0.481389	0.412674	FALSE	turquoise	hypothetical protein
gene-QQG55_27295	-0.688441	-0.284331	-0.163642	-0.304691	-0.542503	-0.264866	-0.318051	-0.0678591	0.0348584	-0.125308	0.0982422	-0.777365	-0.848294	-0.55205	0.61077	2.15486	2.52973	2.60327	1.32576	1.51942	-0.469543	-0.820672	-0.76574	-0.424992	-0.457284	-0.638136	-0.960693	-0.381493	-0.318255	-0.702707	FALSE	turquoise	putative Monad-binding region of RPAP3 family protein
gene-QQG55_27300	0.038129	-0.12975	0.0263111	0.370593	-0.347912	0.188634	0.170049	-0.0212503	0.415217	0.0352518	0.499308	-0.0481749	0.0243811	-0.16887	-0.451688	1.60428	2.63005	2.61121	0.760691	1.22002	-0.657505	-1.10288	-0.9991	-0.699524	-0.698712	-0.509413	-1.3511	-0.992333	-1.28036	-1.13555	FALSE	turquoise	Exocyst complex component Sec10 family protein
gene-QQG55_27305	-1.3292	-0.177957	-0.969353	0.0302507	-0.796574	-0.120841	-0.493699	-0.208661	-0.121087	-0.100531	0.0663384	-1.33861	0.213592	0.0924846	-0.839706	1.47652	2.05035	2.05013	0.00205845	0.359182	-0.0688918	0.337295	0.932864	0.595843	1.25037	1.2391	-2.57809	-0.50775	-0.782287	-0.26316	FALSE	turquoise	ATP-dependent Clp protease adaptor protein ClpS family protein
gene-QQG55_27310	-1.54021	-0.751169	-0.969721	-1.11711	-1.19303	-0.884983	-0.983075	-0.665958	-0.502394	-0.792697	-0.785797	-1.3048	-0.28495	-0.26397	-0.0752919	1.60213	1.99454	2.13655	0.349413	1.25829	0.223503	0.00395063	0.682947	0.908108	0.87844	0.776429	-0.473807	0.349041	0.649033	0.776587	FALSE	turquoise	HAP1 N-terminal conserved region family protein
gene-QQG55_27315	0.731912	-0.330725	0.134056	0.196918	-0.115818	-0.10822	0.196308	-0.211195	0.0773828	-0.251309	0.322466	0.182748	-0.0540762	-0.124222	0.517889	2.03217	2.33115	2.43004	0.710227	1.18892	-1.06595	-1.00834	-0.973784	-0.917505	-1.21503	-1.27001	-0.42185	-0.727101	-1.01965	-1.23741	FALSE	turquoise	cation transporter family protein
gene-QQG55_27370	0.137118	-0.110994	-0.0159639	0.398316	0.0427413	0.137359	0.326629	0.266855	0.352518	0.5665	0.480262	-0.776516	-0.254359	-0.509125	0.368523	1.42095	2.13919	2.30098	1.38219	1.20896	-0.545829	-0.949387	-0.883664	-0.695886	-0.475543	-0.577525	-1.54005	-0.975582	-1.81379	-1.40487	FALSE	turquoise	Cation efflux family protein
gene-QQG55_27375	-0.867917	-0.713458	-0.386679	-1.06631	-0.856682	-1.09986	-1.3182	-0.650331	-0.24251	-0.705074	-0.477735	-1.58158	-0.738674	-0.1513	1.32913	1.40112	2.15687	2.25515	1.23564	1.45959	0.475913	0.254464	0.0317462	-0.158655	-0.3324	-0.00429749	0.925905	0.108888	-0.266172	-0.0165592	FALSE	turquoise	hypothetical protein
gene-QQG55_27380	-0.377049	-0.0469093	-0.108931	-0.000969998	-0.47	-0.0699086	-0.166542	0.0840124	0.144037	0.0304389	0.205101	-0.97862	-0.580202	-0.424939	-0.183828	2.19547	2.54713	2.67238	1.26524	1.23695	-0.54884	-0.777908	-0.810288	-0.421557	-0.336521	-0.424833	-1.02357	-0.715494	-1.00663	-0.907215	FALSE	turquoise	Tim44-like domain family protein
gene-QQG55_27395	-0.63049	0.327012	-0.155572	0.215152	0.00519911	0.31676	0.0461019	0.151966	0.314239	0.0480525	0.11352	-1.09157	-0.987509	-1.04561	0.713054	1.84858	2.13475	2.2576	1.28693	1.48185	0.294261	-1.01849	-1.03526	-0.800253	-1.06887	-1.23105	-0.371523	-0.314729	-0.641935	-1.16217	FALSE	turquoise	CP2 transcription factor family protein
gene-QQG55_27400	-0.674149	-0.0393912	-0.31462	-0.519815	-0.549755	-0.326544	-0.177986	-0.35982	-0.203099	-0.310205	-0.48154	-0.674149	-0.674149	-0.674149	0.661104	2.22421	2.35839	2.60909	1.19481	1.91192	-0.117783	-0.674149	-0.674149	-0.264967	-0.577624	-0.584021	-0.674149	-0.0650157	-0.674149	-0.674149	FALSE	turquoise	hypothetical protein
gene-QQG55_27405	-1.54379	-0.0312748	-0.354596	-0.809911	-0.662746	-0.562297	-0.74533	-0.691005	-0.440152	-0.978333	-0.990764	-1.84286	-0.704061	-0.998471	0.194663	1.38738	2.02955	2.3073	0.254676	1.70562	0.00157811	-0.261134	0.156379	0.723478	0.29516	0.0435499	0.154521	0.64305	0.751374	0.968439	FALSE	turquoise	Regulator of G protein signaling domain family protein
gene-QQG55_27410	-0.609217	-0.909197	-0.430976	-0.939182	-1.04947	-1.16579	-1.16967	-0.901194	-0.923152	-0.313679	-0.681632	-0.20344	-0.0296965	0.245878	0.661438	1.96324	2.24581	2.60084	1.03241	1.7207	-0.128821	-0.0821361	0.0151949	-0.410436	-0.0612561	-0.412118	0.0738717	0.138982	-0.239619	-0.0376691	FALSE	turquoise	hypothetical protein
gene-QQG55_2750	0.541723	0.19491	0.512605	0.871131	0.54888	0.503141	0.525262	0.229976	0.763027	0.588228	0.966778	0.0687392	0.288072	0.156121	-0.546577	1.50835	1.68132	1.92899	-0.303935	0.757117	-0.3724	-1.15814	-1.57385	-1.37613	-1.02774	-1.11484	-0.97748	-1.22192	-1.57617	-1.38518	FALSE	turquoise	Thioredoxin-like family protein
gene-QQG55_27500	-0.750006	-0.27879	-0.369391	-0.234913	-0.649023	-0.252767	-0.285682	-0.333451	-0.162474	-0.243951	-0.172594	-0.390237	-0.113376	-0.28704	-0.0920682	2.17667	2.55896	2.67908	1.05044	1.56536	-0.263652	-0.347841	-0.281069	-0.305737	-0.114161	-0.00385662	-1.60856	-0.61493	-0.966678	-0.908271	FALSE	turquoise	FAD dependent oxidoreductase family protein
gene-QQG55_27520	-0.571555	-0.258966	-0.227292	-0.500834	-0.276334	-0.0475636	-0.274171	-0.0221455	0.171911	-0.15812	-0.135593	-1.3602	-1.05631	-0.894973	0.729278	1.97512	2.34726	2.56323	1.20292	1.63703	0.489134	-0.814376	-0.704822	-0.426885	-0.774163	-0.712619	-0.405123	-0.279328	-0.577821	-0.636699	FALSE	turquoise	Protein kinase domain family protein
gene-QQG55_27530	-0.884588	-0.337431	0.451438	0.010899	-0.144894	0.553906	0.257301	0.700582	0.689499	0.489889	0.337406	-1.11847	-1.01756	-0.681704	-0.146505	1.95383	2.36748	2.43894	0.997819	0.640828	-0.138607	-0.874706	-0.906349	-0.74497	-0.572978	-0.632887	-1.35649	-0.52768	-0.885285	-0.918731	FALSE	turquoise	Calcineurin-like phosphoesterase family protein
gene-QQG55_27540	-0.501377	0.132697	-0.163646	-0.506852	-0.722638	-0.62208	-0.558079	-0.511768	-0.290402	-0.673328	-0.520735	-0.759009	-0.702519	-0.76894	1.07269	2.06925	2.35007	2.58253	0.940449	1.88995	-0.214858	-0.673956	-0.720761	-0.163663	-0.616391	-0.737276	0.0487645	0.195615	-0.287946	-0.565803	FALSE	turquoise	WD domain G-beta repeat family protein
gene-QQG55_27545	-1.29329	-0.943663	-0.917297	-1.19538	-1.10202	-1.22211	-1.13643	-0.985636	-0.889905	-0.720504	-0.580465	-0.553843	-0.101583	0.398831	0.681471	1.53977	2.20949	2.42547	0.981338	1.23764	-0.0758977	0.419649	0.0562023	0.117531	0.16097	0.221244	-0.156386	0.440901	0.486816	0.497077	FALSE	turquoise	MYND finger family protein
gene-QQG55_27550	-0.384197	0.183217	0.120345	0.172081	-0.025996	0.219925	0.17903	-0.197755	-0.0724357	0.0290477	-0.0978929	-0.795152	-0.922114	-0.940036	0.911755	2.08286	2.18905	2.36219	1.31739	1.48463	-0.628943	-1.06269	-0.854741	-0.777418	-0.905288	-1.08516	-0.21533	-0.453501	-0.879079	-0.953796	FALSE	turquoise	Zinc finger C2HC type family protein
gene-QQG55_27555	-0.343955	0.0711644	0.277972	0.203929	0.0999985	0.247609	0.221213	0.299273	0.340872	0.0167307	0.303073	-0.78607	-0.518266	-0.696052	-0.197431	2.09043	2.45751	2.26584	0.976594	0.956569	-0.205618	-0.598164	-0.964215	-0.473893	-0.486752	-0.436415	-1.68809	-0.475834	-1.68495	-1.27308	FALSE	turquoise	CLN3 family protein
gene-QQG55_27560	-0.354953	0.535004	0.389228	0.0718049	0.025032	0.178111	0.429126	0.655921	0.539796	0.380083	0.493419	-1.6951	-1.28337	-0.968939	-1.03868	1.65738	2.10631	2.58582	0.277786	0.708512	-0.158095	-1.10282	-0.753114	-0.163001	-0.373288	-0.392486	-1.89786	-0.592525	-0.0902539	-0.168833	FALSE	turquoise	TPR repeat family protein
gene-QQG55_27585	-0.618922	-0.463555	-0.263826	-0.879666	-0.737452	-0.412106	-0.45342	-0.182114	-0.384267	-0.849537	-0.703413	-0.253954	-0.878029	-0.777828	0.659142	2.2018	2.4463	2.63692	1.42638	1.50532	0.0333615	-0.322549	-0.632833	-0.251042	-0.313182	-0.318862	-0.249199	-0.0255462	-0.39857	-0.539356	FALSE	turquoise	hypothetical protein
gene-QQG55_27590	-0.408882	-0.508298	-0.292132	-0.652153	-0.630822	-0.665512	-0.590804	-0.408401	-0.46463	-0.503735	-0.440793	-0.549068	-0.437047	-0.568925	0.84735	2.23702	2.23996	2.485	1.57664	1.83728	-0.179584	-0.615336	-0.624959	-0.334638	-0.683953	-0.704475	-0.0295378	0.0679342	-0.311466	-0.686048	FALSE	turquoise	Sugar transporter family protein
gene-QQG55_27600	-0.858296	-0.344603	-0.205552	-0.625955	-0.216833	-0.273449	-0.290758	-0.139564	-0.153528	-0.357016	-0.373603	-0.817994	-0.664711	-0.532173	0.844803	2.16679	2.50895	2.57321	1.1545	1.67783	0.116782	-0.435519	-0.68816	-0.621779	-0.718076	-0.70608	-0.328552	-0.219406	-0.661552	-0.809707	FALSE	turquoise	CUB domain family protein
gene-QQG55_2765	-0.557206	-0.77656	-0.520676	-0.736231	-0.634552	-0.774634	-0.818199	-0.754854	-0.71335	-0.706798	-0.764786	-0.708794	-0.491631	-0.453786	0.921571	2.30263	2.50023	2.35015	0.35463	1.67687	-0.469851	-0.403728	0.457122	0.255379	-0.0724736	0.231204	-0.818199	0.169219	-0.344589	0.30189	FALSE	turquoise	Zinc finger C2H2 type family protein
gene-QQG55_27660	0.521268	-0.045787	0.0407847	0.863076	0.0940771	0.672763	0.638795	0.267291	0.488747	0.519492	0.806594	0.681682	1.01027	0.584118	-0.718086	1.06122	1.53166	1.54331	-0.167915	0.954776	-0.996393	-1.16383	-0.685473	-0.705207	-0.309261	-0.341689	-1.85042	-1.36483	-2.28426	-1.64677	FALSE	turquoise	Protein tyrosine kinase family protein
gene-QQG55_27680	-0.534778	0.467388	0.118524	0.454959	0.552406	0.989904	0.716005	0.255106	0.412693	0.444258	0.313327	-1.04135	-1.0966	-0.88367	0.446534	2.04274	1.79046	2.42094	0.357913	0.618943	0.0224564	-1.18483	-1.00465	-1.12456	-1.04914	-0.941065	-0.687615	-0.812077	-1.05023	-1.01399	FALSE	turquoise	Thrombospondin type 1 domain family protein
gene-QQG55_27700	-0.435089	-0.426745	-0.218169	-0.392827	-0.572968	-0.315294	-0.450437	-0.308044	-0.200506	-0.402841	-0.276599	-0.597791	-0.887893	-0.406994	0.610237	2.07749	2.37946	2.43496	1.72306	1.92781	-0.275116	-0.497408	-0.576758	-0.565073	-0.708685	-0.536733	-0.503685	-0.159061	-0.535495	-0.902815	FALSE	turquoise	hypothetical protein
gene-QQG55_27705	-0.462651	0.179407	0.0866805	-0.0676517	0.165517	0.379411	0.170028	0.117885	0.352208	0.0137008	-0.186348	-0.928828	-1.02706	-0.576421	1.27466	1.75864	1.82156	2.17022	1.81575	1.2341	0.272143	-0.532135	-0.959185	-1.14745	-0.844613	-0.848529	-1.02696	-0.945553	-1.01343	-1.24508	FALSE	turquoise	3'5'-cyclic nucleotide phosphodiesterase family protein
gene-QQG55_27720	-0.137648	-0.168282	-0.118636	0.0223537	0.0492448	0.029876	0.00809573	-0.197823	-0.189997	0.0873918	-0.243962	0.163144	0.121487	-0.142437	1.26435	1.90532	1.73238	1.95531	1.67245	1.88031	-0.576422	-0.982465	-1.32475	-0.99981	-1.05547	-1.32915	-0.637853	-0.58903	-0.75059	-1.44738	FALSE	turquoise	LIM domain family protein
gene-QQG55_27740	0.38901	0.098504	-0.290035	0.264424	-0.63905	0.0215969	0.0815075	0.250156	0.0873198	0.549648	0.702846	1.73258	-0.172695	0.743449	-0.54596	1.56082	1.90648	2.29524	-0.745435	0.807971	0.211571	-1.23755	-1.17979	-0.780593	-0.421851	-0.420167	-1.12739	-1.20026	-1.49179	-1.45056	FALSE	turquoise	Pyridoxal-phosphate dependent enzyme family protein
gene-QQG55_27750	-0.41915	0.0665015	-0.365092	0.49957	0.377216	0.726995	0.187711	0.605878	0.344906	0.398578	0.301507	-1.07466	-0.90696	-0.671699	0.0108748	1.73131	2.00413	2.2382	0.701793	1.05602	0.056313	-0.448733	-0.782721	-0.385406	-0.152836	-0.123999	-2.03116	-0.675452	-1.6773	-1.59234	FALSE	turquoise	RNA polymerase Rpb2 domain 6 family protein
gene-QQG55_27845	-0.388679	-0.387407	-0.179137	-0.79453	-0.683951	-0.659276	-0.6988	-0.477117	-0.249815	-0.121297	-0.00639282	0.362072	-0.815457	0.196579	0.668313	2.08885	2.43175	2.86532	0.871128	1.34075	0.201567	-0.930488	-1.03286	-0.577049	-0.455794	-0.863515	-0.3468	-0.480515	-0.339851	-0.537607	FALSE	turquoise	hypothetical protein
gene-QQG55_27850	0.0631173	-0.398138	-0.0872336	-0.92571	-0.731345	-0.766998	-0.893559	-0.576904	-0.205033	-0.751363	-0.299698	-0.769885	-0.527948	-0.182686	0.102512	2.32616	2.67046	2.64592	0.991452	1.47626	-0.111871	-0.022261	-0.319212	-0.492284	-0.533044	-0.115606	-0.635743	-0.311319	-0.473916	-0.144125	FALSE	turquoise	AMP-binding enzyme family protein
gene-QQG55_27915	-0.923742	0.758105	-0.724172	-0.00429971	0.150381	0.101957	0.224954	-0.738214	-0.158256	-0.0843051	-0.452009	-0.31156	-0.376853	0.378319	0.656293	2.43444	2.4712	2.40957	0.782468	0.802265	-0.804647	-0.409601	-0.768619	-0.875402	-0.930553	-0.587384	-1.24878	-1.01826	-0.450759	-0.302541	FALSE	turquoise	hypothetical protein
gene-QQG55_28000	0.998997	-0.18471	-0.24009	-1.10772	-0.333695	-0.710229	-0.276657	-0.0521095	-0.125659	-0.338873	-0.227594	-0.726174	-1.37292	-0.56404	0.737731	1.27305	2.43128	3.19062	0.156247	1.0535	0.537996	-0.318061	-0.46901	-1.05714	-1.10885	-0.735696	0.126984	-0.382887	-0.0231896	-0.151117	FALSE	turquoise	Serpentine type 7TM GPCR chemoreceptor Srw family protein
gene-QQG55_28045	0.342927	-0.129257	0.385225	0.514964	0.511815	0.913281	0.226158	0.750137	0.572372	0.46998	0.440933	-0.450739	-0.16692	-0.469346	-1.14712	1.3889	2.18548	2.20612	0.216445	0.69902	-0.452522	-0.637616	-0.888515	-0.638892	-0.476537	-0.625491	-1.83964	-0.523111	-2.09736	-1.28069	FALSE	turquoise	ATPase associated with various cellular activities (AAA) family protein
gene-QQG55_2805	-0.269317	0.703382	0.5431	0.0660678	0.282772	0.349102	0.532195	0.0934733	0.483912	0.0459648	-0.00453425	-1.24912	-1.30906	-1.26488	0.859496	1.80939	2.18638	2.15345	0.517202	1.14551	0.0484332	-1.24665	-1.15456	-0.690553	-1.01222	-1.26863	-0.5562	-0.450028	-0.44398	-0.900084	FALSE	turquoise	ADP-ribosylation factor-like protein 6
gene-QQG55_28080	-0.293839	0.289847	0.398919	0.476319	0.67185	0.84255	0.649128	0.637012	0.541529	0.500597	0.226627	-1.44284	-0.839811	-0.863847	-0.787506	1.48094	2.3057	2.24974	0.550968	0.0840755	0.168433	-0.44441	-1.10271	-0.628215	-0.554152	-0.495982	-1.44305	-0.31175	-1.70569	-1.16044	FALSE	turquoise	hypothetical protein
gene-QQG55_28095	-0.715786	-0.555347	-0.168061	-0.525109	-0.249489	-0.634058	-0.253066	-0.546443	-0.666046	-0.521931	-0.566508	-0.1925	-0.50749	-0.36646	1.00133	2.15482	2.67368	2.57887	1.13458	1.40462	-0.619728	-0.643375	-0.657545	-0.713563	-0.626977	-0.630859	0.290051	-0.326292	-0.23086	-0.320458	FALSE	turquoise	hypothetical protein
gene-QQG55_28100	-0.808709	0.336956	0.415356	-0.111487	-0.112001	0.430379	0.274188	0.425884	0.564534	0.0897265	0.245517	-0.814952	-0.958873	-0.963876	-0.325594	2.08903	2.3887	2.72266	0.393731	1.05232	-0.553922	-0.800894	-0.485242	-0.621307	-1.01022	-0.875044	-1.17803	-0.608797	-0.662653	-0.537375	FALSE	turquoise	putative integral membrane protein
gene-QQG55_28110	-0.350911	-0.818633	-0.263657	-0.619222	-0.561544	-0.738945	-0.713281	-0.690329	-0.560357	-0.705031	-0.608012	-0.303035	-0.442065	-0.513599	0.894262	2.23537	2.48023	2.57263	1.26468	1.6323	-0.379266	-0.482731	-0.446161	-0.334992	-0.415085	-0.479818	0.0108608	0.0306688	-0.269435	-0.424899	FALSE	turquoise	7 transmembrane receptor (rhodopsin family) protein
gene-QQG55_28130	-0.456329	-0.475477	0.0309073	-0.527884	-0.552165	-0.676566	-0.239715	-0.475403	-0.753738	-0.510049	-0.423591	-0.331769	-0.597565	-0.556744	1.30591	2.11724	2.20938	2.29922	1.63751	1.72408	-0.509025	-0.811637	-0.677015	-0.350861	-0.734277	-0.873726	0.198329	0.0512964	-0.346364	-0.693968	FALSE	turquoise	hypothetical protein
gene-QQG55_28145	-0.782791	-0.543245	-0.177133	-0.357253	0.0474389	0.195161	0.0248426	0.054058	0.11262	-0.225601	-0.189745	-1.39263	-0.726956	-0.987735	1.00298	1.96552	2.2004	2.33573	1.00966	1.9433	0.259583	-0.420135	-1.02616	-0.363266	-0.379555	-0.383447	-0.928276	-0.543868	-0.759168	-0.964322	FALSE	turquoise	Adaptor complexes medium subunit family protein
gene-QQG55_2815	-0.759733	0.213367	-0.0173358	0.701649	0.635264	0.747294	0.344973	0.56137	0.468755	0.39887	0.362519	-1.48059	-0.985056	-0.810459	0.540303	0.778034	1.54168	1.61514	1.15568	1.61353	-0.366567	-0.531302	-0.515145	-0.17995	0.18109	0.114245	-2.18158	-0.574534	-1.55158	-2.01993	FALSE	turquoise	Ubiquitin carboxyl-terminal hydrolase family protein
gene-QQG55_28235	0.813626	0.631136	0.377579	0.673556	0.529957	0.65562	0.607086	0.385818	0.518391	0.616506	0.589918	0.324913	0.368542	0.433584	0.379149	1.12385	1.29634	1.3632	0.620327	0.948989	-0.545864	-1.29574	-1.3299	-1.52385	-1.15748	-1.28646	-1.50679	-1.42176	-1.50826	-1.68199	FALSE	turquoise	hypothetical protein
gene-QQG55_28240	0.198528	0.293122	0.100142	0.243085	0.335116	0.218486	0.131741	-0.0926246	0.158176	-0.29767	-0.302871	-0.228077	-0.627681	-0.46951	0.734963	2.02629	2.42817	2.30485	0.914318	1.26456	-0.28547	-1.08697	-1.2569	-1.04143	-0.941091	-1.15929	-0.879436	-0.746149	-0.748647	-1.18773	FALSE	turquoise	hypothetical protein
gene-QQG55_28250	0.0949853	0.369027	0.615093	0.23796	0.527306	0.739942	0.656677	0.746806	0.621065	0.181485	0.0591122	-0.522296	-1.03441	-1.29228	0.459572	1.77573	1.91636	2.093	0.283615	0.962481	0.205532	-0.981001	-1.11219	-1.20747	-1.15156	-1.18982	-0.676135	-0.963137	-1.24462	-1.17084	FALSE	turquoise	7 transmembrane receptor (rhodopsin family) protein
gene-QQG55_2830	-0.709408	-0.518608	-0.269027	-0.569514	-0.368927	-0.316489	-0.471911	-0.256136	-0.252228	-0.490543	-0.347732	-0.994903	-0.767636	-0.633649	0.797679	2.22351	2.42839	2.55179	1.28335	1.71838	-0.0169015	-0.496964	-0.861927	-0.335621	-0.558966	-0.545436	-0.153288	-0.0313095	-0.38007	-0.655902	FALSE	turquoise	Adenylate and Guanylate cyclase catalytic domain family protein
gene-QQG55_28335	-0.775156	-0.474566	-0.537686	-0.516786	-0.308163	-0.605527	-0.411923	-0.283556	-0.0274232	-0.421443	-0.156325	-0.829885	-0.786303	-0.627774	0.761561	2.2469	2.65776	2.45068	1.77896	0.857525	0.3116	-0.660174	-0.637164	-0.421665	-0.649577	-0.625954	-0.430898	-0.403201	-0.317716	-0.156121	FALSE	turquoise	Cyclin-dependent kinase-like 1
gene-QQG55_28380	-0.978761	-0.131918	-0.360258	-0.240105	-0.39342	-0.237765	-0.394024	-0.0651216	0.350377	-0.262019	0.0130792	0.144276	-0.414645	-0.212747	-0.172964	1.60971	2.66231	3.21384	-0.573961	0.993906	0.847752	-0.677454	-0.480444	-0.17637	-0.0711665	-0.191509	-0.758892	-0.413618	-1.32031	-1.30778	FALSE	turquoise	RasGEF domain family protein
gene-QQG55_2840	-0.947414	-0.884816	-0.573222	-0.882016	-0.977632	-0.627779	-0.650721	-0.489111	-0.385939	-0.672575	-0.411987	-0.845213	-0.767259	-0.640429	0.114829	2.25679	2.70449	2.50277	0.493846	1.38976	0.276367	-0.160517	-0.33206	0.321324	0.0905506	0.383239	-0.544489	-0.115524	0.240769	0.133974	FALSE	turquoise	Vesicular GABA transporter
gene-QQG55_28400	0.656989	-1.08308	-1.08386	-0.777419	-0.967836	-1.11104	-0.896751	-0.579873	-1.00208	-0.784599	-0.0434737	0.385025	0.374839	0.354101	-2.0047	1.62475	2.25039	2.43726	-0.223602	-0.143703	-0.208559	0.259846	0.453698	0.60843	0.605278	0.576081	-0.48281	0.218065	-0.295531	0.884183	FALSE	turquoise	hypothetical protein
gene-QQG55_28430	-1.19472	-1.39784	-0.782947	-0.574379	-0.999336	-0.79589	-0.519291	-0.992385	-0.967494	-0.391239	-0.733739	-0.24236	0.476553	0.0928302	-1.81375	1.44853	2.03303	1.94995	-0.466558	0.173002	0.482115	0.910141	0.828926	0.892841	1.21447	1.2865	-0.0157025	0.663369	-0.385622	-0.179008	FALSE	turquoise	Nuclear condensing complex subunits C-term domain family protein
gene-QQG55_28465	-0.594088	0.0423528	0.182776	0.233409	-0.116561	0.619332	0.278958	0.307278	0.516256	0.460821	0.160585	-1.30198	-1.03571	-0.492275	0.167113	2.18259	1.95426	2.41589	0.954353	1.22953	-0.839939	-0.67321	-0.723629	-0.651443	-0.394288	-0.460427	-1.36948	-0.716076	-1.09237	-1.24402	FALSE	turquoise	Rhodanese-like domain family protein
gene-QQG55_28495	-0.358867	0.185609	-0.910306	0.253249	-0.0953814	0.0379226	0.104066	-0.677518	0.228789	-0.165563	-0.0366144	-0.247459	-0.291049	-0.502229	-0.0360609	2.03556	2.25273	2.62144	0.277146	1.71984	-0.648516	-1.29264	-0.357887	-0.0697264	0.14616	0.016869	-1.95923	-0.486723	-0.962375	-0.781244	FALSE	turquoise	hypothetical protein
gene-QQG55_28505	-1.07607	-0.244481	-0.631071	-0.803776	-0.815378	-0.666659	-0.656023	-0.762327	-0.415764	-0.808866	-0.528489	-0.457036	-0.684132	0.113962	-0.155089	2.18991	2.41182	2.65496	0.881721	1.97276	0.139255	-0.127493	-0.205	-0.180934	-0.242648	-0.183545	-0.370843	0.11527	-0.183069	-0.280958	FALSE	turquoise	7 transmembrane receptor (rhodopsin family) protein
gene-QQG55_28510	-0.167193	-0.580287	0.0192601	-0.528688	-0.633586	-0.711688	-0.463456	-0.484208	-0.597747	-0.607343	-0.4388	-0.587034	-0.585264	-0.370163	0.881996	2.11855	2.32366	2.34373	1.78187	1.67288	-0.238958	-0.672788	-0.906062	-0.372694	-0.741533	-0.65353	0.194105	-0.0065686	-0.220091	-0.768377	FALSE	turquoise	putative integral membrane protein
gene-QQG55_28545	-0.74212	-0.959036	-0.411898	-0.229477	-0.326146	0.0785309	0.0834452	-0.641266	0.0778903	-0.33891	-0.201917	-0.604632	-0.316696	-0.489694	-0.0453335	2.17827	2.58631	2.75989	0.779026	1.12323	-0.380038	-0.749872	-0.125292	0.049294	0.273556	0.314731	-1.4897	-0.746938	-1.05175	-0.453447	FALSE	turquoise	KAP P-loop domain family protein
gene-QQG55_28585	-1.01336	-0.9935	-0.787075	-1.25398	-1.00484	-0.777228	-0.732474	-0.559639	-0.149573	-0.644321	-0.752194	-1.759	-0.302207	-1.06862	-1.14692	1.11377	2.21932	1.55706	0.904941	0.801487	0.88841	0.214234	0.601775	0.85997	0.744783	0.559807	-0.283904	0.946966	0.591089	1.22523	FALSE	turquoise	hypothetical protein
gene-QQG55_28625	-0.478346	0.750341	0.492656	0.0678709	0.647089	0.0834626	0.214831	-0.710334	0.5411	-0.799547	-0.491449	2.17059	-0.39203	0.158018	0.32405	1.43468	2.27634	1.82382	0.0702064	0.513032	-1.06731	-1.51614	-1.70882	-0.738641	-1.03121	-1.14873	-0.0751634	-0.539555	-0.532505	-0.338296	FALSE	turquoise	Phospholipase A2 family protein
gene-QQG55_28635	-0.529864	0.459559	0.0980918	0.21593	-0.253565	0.151273	0.0591766	0.2133	0.37691	0.015643	0.107139	-1.48267	-0.937315	-0.824648	0.187488	1.98431	2.34375	2.46005	1.1825	1.39976	-0.457234	-0.95281	-0.723848	-0.754058	-0.54891	-0.553851	-1.03162	-0.599292	-0.81742	-0.787779	FALSE	turquoise	F-box domain family protein
gene-QQG55_28650	-0.869485	-0.568482	-0.854901	-1.072	-1.42841	-1.37899	-1.18236	-1.20568	-1.17147	-1.05817	-1.19475	-0.103896	-0.1416	-0.223422	0.212358	1.5544	1.90341	1.86046	1.17341	1.28894	0.091791	0.228115	0.460375	0.623142	0.558374	0.480496	-0.0165602	0.54438	0.583581	0.906945	FALSE	turquoise	hypothetical protein
gene-QQG55_28710	-0.788739	0.235312	0.158345	-0.178998	-0.188587	-0.228316	-0.208361	-0.0265354	0.126087	-0.278036	-0.313866	-1.05223	-1.45138	-1.04719	0.0104452	2.11127	2.44005	2.4508	1.32046	1.4328	-0.524654	-0.905096	-0.824576	-0.170926	-0.477959	-0.647624	-0.980614	0.0354028	0.0217832	-0.0490604	FALSE	turquoise	Paired box' domain family protein
gene-QQG55_28720	-0.773003	-1.19725	-0.702642	-1.23771	-1.22171	-1.31243	-1.29539	-0.937691	-0.901226	-1.13852	-0.980423	-0.92615	-0.193418	-0.392212	0.125968	1.48607	1.84372	1.80444	0.941168	1.1056	0.107622	0.365113	0.453024	0.798393	0.637432	0.494063	0.512127	0.735014	0.945776	0.854236	FALSE	turquoise	hypothetical protein
gene-QQG55_28755	-1.23095	-0.674242	-0.648252	-1.12293	-0.926933	-0.975833	-0.93923	-0.971622	-0.520587	-0.281515	-0.43323	-0.41597	-0.654378	0.0645158	-1.16661	1.95177	2.22768	2.82044	0.543807	-0.299684	0.265457	0.696128	0.550016	0.119119	-0.0513861	0.208117	0.801475	0.564261	0.0372087	0.463352	FALSE	turquoise	Alcohol dehydrogenase GroES-like domain family protein
gene-QQG55_28760	-0.516207	-1.65051	-0.696891	-1.36782	-1.49196	-1.69535	-1.62273	-0.858986	-0.16919	0.047312	0.0788623	-0.224513	0.785777	1.51781	-0.803841	1.2795	1.67736	1.89097	0.404625	0.664178	1.10533	0.694506	0.855373	-0.414678	0.147606	-0.145986	0.300745	0.136889	0.293583	-0.221762	FALSE	turquoise	alpha/beta-hydrolase lipase region family protein
gene-QQG55_28765	-0.764274	-0.482929	-0.21705	-0.675173	-1.48888	-0.740365	-1.15621	-0.201585	0.23094	-0.646129	-0.0876751	0.578132	-0.58769	-0.311081	-1.09745	1.75273	2.9688	2.44629	-0.426307	0.882734	1.11338	0.565045	-0.411255	-0.407604	-0.233508	-0.0354743	-0.371023	-0.371062	0.0308075	0.143872	FALSE	turquoise	alpha/beta-hydrolase lipase region family protein
gene-QQG55_28810	0.901022	-0.236584	-0.0633071	-0.249563	-0.127858	-0.266582	-0.218293	-0.106405	-0.347061	-0.453019	-0.232758	0.256362	-0.396367	-0.540919	-0.382893	1.99487	2.42339	2.65262	0.492525	1.30847	0.106542	-0.842166	-0.828756	-0.608906	-0.904946	-0.925528	-2.09706	0.120381	-0.0172385	-0.409975	FALSE	turquoise	putative integral membrane protein
gene-QQG55_28815	-1.29356	-0.905009	-1.06631	-1.30447	-1.46816	-1.52844	-1.45384	-0.883587	-0.905041	-0.767095	-0.605371	-0.203047	0.00321747	0.373787	0.322141	1.5448	1.86759	2.12167	0.620934	1.17167	0.449319	0.574796	0.396479	0.365104	0.443725	0.539578	0.128246	0.349659	0.448036	0.663189	FALSE	turquoise	hypothetical protein
gene-QQG55_28820	-0.0724507	-1.19207	-0.678503	-0.700835	-0.536001	-1.2936	-0.637523	-0.926821	-0.965963	-0.606017	-0.663107	0.0783602	0.0205338	0.367041	-0.545496	2.07426	2.6736	2.75339	0.425832	1.16377	-0.0486892	0.416609	-0.0450396	-0.496649	-0.21548	0.187748	0.00648209	-0.227237	-0.302446	-0.0136966	FALSE	turquoise	Ion channel family protein
gene-QQG55_28865	-0.613519	-0.592929	-0.610198	-0.909715	-0.906493	-0.833799	-0.80882	-0.70826	-0.630369	-0.654009	-0.602978	-0.790156	-0.406132	-0.458285	0.270859	2.43655	2.45152	2.3508	1.49436	1.33555	-0.267633	-0.0355096	-0.465316	0.0696861	-0.199109	-0.0890065	-0.395352	0.131401	0.35514	0.0817246	FALSE	turquoise	putative integral membrane protein
gene-QQG55_28870	-0.228062	-0.801948	-0.123213	-0.600737	-0.655703	-0.752191	-0.564455	-0.454031	-0.568618	-0.635642	-0.49725	-0.33625	-0.667164	-0.654529	1.14648	2.12976	2.37117	2.52496	1.39958	1.53113	-0.188415	-0.700123	-0.5062	-0.132563	-0.627684	-0.762655	-0.1395	0.161986	0.0207199	-0.688851	FALSE	turquoise	DOMON domain family protein
gene-QQG55_28885	-0.604746	-0.79983	-0.851495	-0.654952	-1.25412	-1.10432	-0.846082	-0.997887	-0.756243	-0.510194	-0.422244	0.55156	-0.363022	0.0107665	-0.983314	1.76618	2.47929	2.64066	0.399886	0.719194	0.0900356	-0.338169	0.483155	0.683931	0.773165	0.682127	-0.783282	0.506892	-0.499003	-0.0179455	FALSE	turquoise	cation transporter family protein
gene-QQG55_28890	-1.25425	-1.19636	-0.953358	-1.04328	-1.12832	-1.05744	-1.14529	-0.897599	-1.00412	-0.967573	-0.926684	-1.07385	0.120717	-0.100571	0.211995	1.30524	1.83609	1.94062	-0.253964	0.852056	0.620571	-0.170974	0.650767	1.09423	0.901253	0.851121	0.229031	0.729139	0.928997	0.901801	FALSE	turquoise	putative integral membrane protein
gene-QQG55_28900	-1.52704	-0.9551	-1.0556	-1.54625	-1.64268	-1.41919	-1.30854	-0.570556	-0.789924	-0.723631	-0.559488	-0.430987	-0.0222151	0.214029	0.0598287	1.20567	1.7014	1.94283	0.423182	0.775773	0.747396	0.75943	0.019808	0.455748	0.439571	0.483316	1.22807	0.449608	0.641317	1.00422	FALSE	turquoise	hypothetical protein
gene-QQG55_28905	-1.02202	-1.06723	-0.782045	-1.24626	-1.06873	-1.01233	-0.877138	-0.969568	-0.43688	-1.13706	-0.729933	-1.34402	-0.512338	-0.471547	0.501325	1.76087	1.87486	2.33562	0.748288	0.896578	0.469492	0.0215947	0.495383	0.449794	0.382551	0.357787	0.1049	0.540001	0.982053	0.755999	FALSE	turquoise	Trypsin family protein
gene-QQG55_28910	-0.849297	-0.497528	-0.229345	-0.79317	-0.499974	-0.849297	-0.849297	-0.563435	-0.503983	-0.849297	-0.506269	-0.262233	-0.625838	-0.599967	0.937656	2.05354	2.20156	2.58853	1.54968	1.51187	-0.152432	-0.36884	-0.321655	-0.00377613	-0.278206	-0.584538	-0.849297	0.477366	0.236609	-0.519145	FALSE	turquoise	hypothetical protein
gene-QQG55_28935	-0.0411271	0.530398	1.00994	0.979841	0.944156	0.825175	0.823717	0.503741	0.841916	0.153306	0.0163838	1.46869	-1.2131	-1.52724	0.237883	1.35922	1.59996	1.45537	-0.0775483	0.0518918	-0.738131	-1.66902	-0.930569	-1.03763	-0.713725	-1.08161	-0.391314	-1.01245	-1.26544	-1.10268	FALSE	turquoise	Serpentine type 7TM GPCR receptor class ab chemoreceptor family protein
gene-QQG55_28940	-1.14223	-0.343769	-1.08742	-0.306413	-1.13936	-0.700554	-0.798641	-0.43305	-0.357462	-0.106193	0.301128	0.0837533	0.975617	0.987399	-0.727586	1.20888	1.91539	2.187	-0.144302	0.406373	1.02342	1.25528	0.628475	-0.696794	0.629425	1.04437	-1.33421	-0.851099	-1.64534	-0.832087	FALSE	turquoise	Glycogen phosphorylase brain form
gene-QQG55_28945	-0.723818	-0.439513	-0.225078	-0.310154	-0.637834	-0.00881199	-0.291818	-0.0454083	0.119327	-0.175889	0.0342857	-1.01046	-0.622935	-0.620919	0.0676136	2.02012	2.45983	2.72986	1.25023	1.49167	-0.284691	-0.747693	-0.534107	-0.0597638	0.15653	-0.0307431	-1.17682	-0.455742	-1.06418	-0.863103	FALSE	turquoise	Integrator complex subunit 5 N-terminus family protein
gene-QQG55_28950	-0.895872	-1.14359	-0.836203	-1.18004	-1.21942	-1.26922	-1.23407	-0.935761	-1.01807	-1.19716	-0.948571	-1.10028	-0.14772	-0.32547	0.548947	1.5301	1.62212	1.86675	0.83328	1.16274	0.275772	0.42013	0.618651	0.824345	0.702424	0.631301	0.317704	0.788622	0.616662	0.691925	FALSE	turquoise	Alpha/beta hydrolase family protein
gene-QQG55_28955	-0.613375	0.061703	-0.465717	-0.378528	-0.747852	-0.27438	-0.562106	-0.0028489	0.121178	-0.159119	0.150796	0.314605	-0.919912	-0.375643	-0.0447216	2.01319	2.61919	2.86277	0.929857	1.2462	0.0183301	-0.00920272	-1.01261	-0.707274	-0.473596	-0.260595	-0.996174	-0.758148	-0.83665	-0.739363	FALSE	turquoise	hypothetical protein
gene-QQG55_28960	-0.980651	-1.1546	-0.794054	-1.14955	-1.21329	-1.17487	-1.14556	-0.867521	-0.914771	-1.10297	-0.958925	-1.0085	-0.202601	-0.344828	0.386736	1.64515	1.89017	2.02686	0.750757	1.10792	0.22604	0.121469	0.479134	0.821772	0.725547	0.611513	0.119107	0.717117	0.718921	0.664458	FALSE	turquoise	7 transmembrane receptor (rhodopsin family) protein
gene-QQG55_28975	-0.672285	-0.154303	-0.230327	-0.526895	-0.495689	0.0847495	-0.0941405	0.225466	0.375778	0.071908	0.245595	-1.4716	-1.04808	-0.501726	0.573461	2.04058	2.49101	2.52536	0.225591	1.60567	0.522693	-0.519122	-0.621097	-0.559776	-0.586706	-0.330083	-1.20587	-0.599687	-0.629747	-0.740729	FALSE	turquoise	Kunitz/Bovine pancreatic trypsin inhibitor domain family protein
gene-QQG55_28985	-0.00998902	-0.0519721	0.445665	-0.203555	-0.182061	-0.0529793	-0.0259408	0.218769	0.074846	0.143962	0.147414	-0.641033	-1.23639	-0.48277	0.491651	1.26932	2.80133	3.12281	0.150089	1.03766	-0.510325	-0.951355	-1.30985	-0.895969	-0.868466	-0.738972	-0.620255	-0.342885	-0.624567	-0.154183	FALSE	turquoise	Phosphomevalonate kinase family protein
gene-QQG55_28995	-1.54869	0.790546	0.344811	0.391273	0.32252	0.774381	0.433211	0.768582	0.82074	0.446738	0.455255	-2.04186	-1.38456	-1.10859	-0.125293	1.39334	1.81955	2.03123	0.127856	0.898582	0.684238	-1.28109	-1.1134	-0.403034	-0.638362	-0.526095	-0.420191	-0.52583	-0.704888	-0.680998	FALSE	turquoise	Thrombospondin type 1 domain family protein
gene-QQG55_2900	-0.351221	-0.271753	-0.131972	-0.139171	-0.457492	-0.267657	-0.439917	-0.0117096	0.104615	-0.200446	0.216739	-0.714112	-0.493162	-0.524301	-0.404982	2.23211	2.61739	2.78206	1.17141	1.30979	-0.537287	-1.07443	-0.704033	-0.262108	-0.289229	-0.417374	-0.93635	-0.583171	-0.847252	-0.374991	FALSE	turquoise	hypothetical protein
gene-QQG55_29000	-0.779216	-0.92796	-0.599795	-1.00945	-0.98355	-0.892778	-0.967781	-0.783521	-0.687921	-0.768043	-0.610684	-0.474601	-0.489082	-0.506201	0.766603	1.95277	2.25302	2.47975	1.31986	1.77282	-0.075452	-0.199599	-0.0996743	0.113629	-0.0677224	0.0406242	-0.183915	0.190138	0.139308	0.0784254	FALSE	turquoise	Ion transport family protein
gene-QQG55_29025	-1.6024	0.372167	-0.328739	-0.0336566	-1.1904	-0.278384	-0.505676	-0.170416	-0.0911879	-0.239061	-0.28982	-2.40797	-0.972117	-0.727108	-0.820246	1.50464	2.04587	1.94832	0.155951	-0.177428	0.0783447	-0.15481	0.445769	1.0554	1.38176	1.31912	-0.870575	0.249119	-0.123608	0.427149	FALSE	turquoise	Major Facilitator Superfamily protein
gene-QQG55_29030	-1.01957	0.912981	-0.134411	-0.0737725	-0.82488	-0.606177	-0.637815	0.366697	0.310921	-0.247254	0.237548	-1.08572	-1.76259	-0.558776	-0.346707	1.63521	2.68249	2.69648	0.752836	0.469449	-0.0773	-0.733471	-0.643655	0.0187975	-0.057884	-0.14006	-1.26184	-0.111111	0.260209	-0.0206276	FALSE	turquoise	Nucleolar proteinNop52 family protein
gene-QQG55_29040	-0.524129	-0.138238	-0.36612	-0.647882	-0.586786	-0.496898	-0.386397	-0.47478	-0.0959911	-0.493467	-0.21857	0.0361166	-0.395886	-0.264025	0.910972	2.09092	2.43056	2.71222	1.14613	1.50412	0.310525	-0.850194	-0.997221	-0.657157	-0.717795	-0.934159	-0.360759	-0.360024	-0.4591	-0.715989	FALSE	turquoise	Serpentine type 7TM GPCR chemoreceptor Srw family protein
gene-QQG55_29045	-0.911657	0.0685405	-0.236847	0.257291	0.12956	0.522732	0.244818	0.145375	0.240943	0.281963	0.245069	-0.944277	-0.579789	-0.19888	0.354396	1.83417	2.26862	2.41983	1.09532	1.36471	-0.257798	-0.773066	-1.07654	-0.792176	-0.412003	-0.838267	-1.32876	-0.838071	-0.78935	-1.49586	FALSE	turquoise	hypothetical protein
gene-QQG55_2905	-1.08538	0.20169	-0.00800331	-0.333108	-0.222903	-0.242988	0.0128472	-0.267346	0.00456004	-0.0110436	-0.174156	-1.03075	-1.0953	-0.672844	0.387198	2.17715	2.33212	2.72962	1.04306	1.4298	-0.222314	-0.574996	-1.05569	-0.539328	-0.849736	-0.718192	-0.731263	-0.483061	-0.143759	0.144129	FALSE	turquoise	Kunitz/Bovine pancreatic trypsin inhibitor domain family protein
gene-QQG55_29055	-0.660866	-0.550329	-0.13263	0.0432472	0.0842516	0.121413	-0.0825386	-0.0227632	0.0194061	-0.017184	0.047261	-1.13446	-0.608417	-0.483363	0.858587	2.03704	2.27086	2.36493	1.34409	1.70036	-0.303359	-0.907885	-0.968804	-0.632264	-0.564232	-0.917466	-0.651708	-0.448585	-0.505483	-1.2991	FALSE	turquoise	Protein kinase domain family protein
gene-QQG55_29065	-0.810078	0.270612	0.0524994	-0.0694632	-0.0465076	-0.307744	-0.109507	-0.477259	-0.0548428	-0.0513032	0.142463	-0.948539	-0.569572	-0.265656	0.430251	2.15058	2.46208	2.50028	1.34246	1.27074	-0.816216	-1.33065	-0.728502	-0.53551	-0.765401	-0.797075	-1.18257	-0.269535	-0.224758	-0.261258	FALSE	turquoise	putative integral membrane protein
gene-QQG55_29070	-0.531677	-0.844763	-0.316954	-0.480322	-0.719946	-0.490658	-0.631916	-0.408308	-0.202776	-0.491976	-0.265878	-0.845571	-0.498009	-0.62751	0.624557	2.13471	2.43707	2.62096	1.62282	1.62056	-0.4406	-0.691103	-0.460283	-0.118879	-0.213995	-0.347413	-0.451056	-0.207738	-0.311334	-0.462019	FALSE	turquoise	Core-2/I-Branching enzyme family protein
gene-QQG55_2910	-2.26032	-0.0854344	-1.10565	-1.02023	-1.18983	-1.15348	-0.715095	-1.50564	-1.19034	-0.610444	-0.719101	-0.023864	-0.302022	0.637562	0.861707	1.3192	2.06178	1.55705	-0.0715177	0.864368	0.249406	0.733554	0.152323	0.296426	0.362272	0.476251	0.103174	0.254559	0.70456	1.31877	FALSE	turquoise	hypothetical protein
gene-QQG55_29105	-1.00606	0.534088	0.194161	0.392127	0.277912	0.710807	0.367916	0.640765	0.75981	0.428806	0.410655	-1.51003	-1.32004	-1.32481	0.144015	1.60678	1.84302	2.03679	0.662841	1.13378	0.8667	-0.983509	-1.10897	-0.821495	-0.820892	-0.792479	-0.89775	-0.553917	-0.850651	-1.02036	FALSE	turquoise	hypothetical protein
gene-QQG55_29140	-0.988091	-1.79423	-0.424586	-1.16182	0.971108	-0.810896	0.451602	-0.638722	-1.27763	-0.552906	-1.19938	-0.102848	-0.384007	-0.246763	-1.55295	1.51265	0.18991	2.45869	0.328528	-0.100771	-0.535784	0.187767	0.27099	0.780916	0.282811	-0.251342	1.46146	1.16573	1.01072	0.949822	FALSE	turquoise	hypothetical protein
gene-QQG55_29145	-0.846959	-0.99917	-0.734538	-0.803111	-0.764097	-0.701667	-0.720022	-0.731177	-0.567798	-1.20609	-0.71676	-0.592865	-0.587966	-0.879713	0.0731724	1.81693	2.54658	2.45315	1.23136	1.50374	-0.0304622	-0.387334	0.171979	0.47013	0.301793	0.119626	0.141804	0.281284	0.117431	0.0407505	FALSE	turquoise	hypothetical protein
gene-QQG55_29165	-2.32735	0.407167	0.565156	-0.710822	-0.445027	-0.536104	-0.431963	-0.119867	0.33759	0.0393301	-0.481787	-0.971586	-1.3557	-0.481495	-0.502544	1.41157	2.11697	2.80622	1.00983	0.761529	-0.0298246	-0.334694	-0.493747	-0.704688	-0.516309	-0.234616	0.0700697	0.29267	-0.165264	1.02529	FALSE	turquoise	hypothetical protein
gene-QQG55_29175	-0.469679	0.0912228	0.0136225	0.40357	0.534327	0.648865	0.372621	-0.15474	-0.0523924	-0.133678	-0.160533	-0.371036	0.104144	-0.112161	1.00112	1.59685	2.01015	2.10466	1.18395	0.736592	-0.173658	-0.389002	-0.752292	-0.522134	-0.47258	-0.481809	-1.85883	-0.677118	-2.22773	-1.79232	FALSE	turquoise	hypothetical protein
gene-QQG55_29210	-0.32525	0.60715	-0.50286	-0.595532	-1.14534	-0.889128	-0.391128	-0.146967	0.1146	0.244172	0.773621	-0.444188	0.153237	0.86529	0.491584	1.81554	2.1484	2.31679	0.79853	1.21393	0.462911	-0.718264	-1.50489	-1.44739	-1.04818	-1.10396	-0.202295	-0.776339	-0.494688	-0.26935	FALSE	turquoise	Transmembrane amino acid transporter family protein
gene-QQG55_29225	0.774935	0.30703	0.475964	0.0623447	0.791457	0.245148	0.218249	0.0650577	0.444463	-0.214746	0.363828	0.825168	-0.762414	-0.775242	0.304238	1.53633	1.87218	2.01356	0.494502	0.942109	0.236701	-1.45144	-1.5625	-1.33863	-1.40963	-1.56034	0.139169	-1.04161	-0.858452	-1.13743	FALSE	turquoise	Tetratricopeptide repeat protein 8
gene-QQG55_29245	-0.920493	-0.959014	-0.899861	-0.932722	-1.15824	-1.01897	-0.85784	-0.462333	-0.627659	-0.763984	-0.420646	-0.270828	-0.492814	0.481164	-0.213633	2.15858	2.3316	2.78849	1.24824	0.315206	0.357432	-0.103294	0.315536	-0.105913	0.194573	0.434453	-0.544084	-0.0256572	-0.208926	0.361646	FALSE	turquoise	hypothetical protein
gene-QQG55_2925	-1.46369	0.197399	-0.825607	-0.212647	-0.613785	-0.178771	-0.678275	0.0312277	0.100101	-0.147814	0.13097	-0.763172	-0.306169	0.558395	-1.51415	2.01304	2.13061	2.78595	-0.618073	0.616674	0.842457	0.587593	0.0246024	-0.412932	0.229041	0.35584	-1.39079	-1.00268	-0.636992	0.161647	FALSE	turquoise	hypothetical protein
gene-QQG55_29255	-1.23421	-0.372898	-0.363805	-0.663317	-0.542091	-0.711947	-0.588289	-0.623345	-0.40416	-0.660251	-0.5754	-1.13375	-0.796263	-0.737613	0.94666	2.0043	2.29286	2.55344	1.11309	1.68434	-0.202056	-0.566276	-0.638238	0.108224	-0.15284	-0.30905	0.177627	0.135129	0.337905	-0.0777788	FALSE	turquoise	hypothetical protein
gene-QQG55_29310	-2.09559	-1.41325	-1.32509	-1.18034	-1.13654	-1.58006	-1.09285	-0.741321	-1.05347	-0.204986	-0.394842	0.37471	0.301468	0.167142	-0.0976561	1.069	1.25327	1.91507	0.084966	0.210707	0.695074	1.07888	0.664447	0.232283	0.786527	0.399909	1.39818	0.791935	0.545171	0.347263	FALSE	turquoise	hypothetical protein
gene-QQG55_29345	-0.376523	-0.317586	-0.219524	-0.469025	-0.263519	-0.100721	-0.0332666	0.0107891	-0.130369	-0.153816	-0.272875	-0.745359	-0.896052	-0.590286	0.693653	2.07479	2.56453	2.77959	1.03255	1.58187	-0.486169	-0.548735	-0.692602	-0.664188	-0.731149	-0.62609	-0.844791	-0.506391	-0.495877	-0.572861	FALSE	turquoise	sodium/calcium exchanger 1
gene-QQG55_29350	-0.459233	-0.603719	-0.385858	-0.676012	-0.575858	-0.431683	-0.450166	-0.303752	-0.29576	-0.464933	-0.573066	-0.675268	-0.439853	-0.30234	0.715818	2.44659	2.44024	2.49767	0.853478	1.98032	-0.282365	-0.393502	-0.534385	-0.53481	-0.660839	-0.659176	-0.298857	-0.0258097	-0.215752	-0.691116	FALSE	turquoise	Sodium/calcium exchanger family protein
gene-QQG55_29355	-0.703392	0.387982	0.54578	0.570017	0.478184	1.00215	0.864436	0.745001	0.973519	0.425975	0.711473	-1.02269	-0.647306	-0.736856	0.0180094	1.64445	1.56812	1.87806	0.759918	0.799537	-0.0915631	-0.870847	-1.16202	-1.11302	-1.10991	-1.15203	-1.31599	-0.989199	-1.24169	-1.21612	FALSE	turquoise	Moulting cycle family protein
gene-QQG55_29360	-1.49992	-0.635087	-0.932203	-1.33724	-1.19908	-1.25494	-0.899425	-0.502856	-0.454327	-0.601624	-0.287091	-0.766685	0.0116145	1.13519	0.884601	1.82261	1.81216	2.52747	-0.480177	0.871615	0.623769	0.526073	0.231392	-0.686988	-0.0756551	0.299691	-0.294283	-0.104083	0.371876	0.893602	FALSE	turquoise	Cystine-knot domain family protein
gene-QQG55_29375	1.39403	-0.741797	0.347894	0.657487	0.072921	0.0331718	0.469652	-0.0379745	0.733672	0.303684	0.905523	1.03758	1.12415	0.997664	-1.05653	1.04716	1.57288	1.67309	0.21936	0.50002	-1.34686	-1.06152	-0.720002	-1.39321	-1.14137	-1.5087	-1.07779	-1.0561	-0.95426	-0.993824	FALSE	turquoise	Acyltransferase family protein
gene-QQG55_29390	-1.87651	0.169194	0.0202962	-0.270449	-0.0701658	0.0602395	-0.145271	-0.301757	-0.0714739	-0.381583	-0.406469	-2.02745	-1.06961	-1.49718	0.0921868	1.86163	2.22151	2.37522	0.903933	1.21584	0.663319	-0.225317	-0.157132	-0.137931	-0.0121701	-0.166557	-0.632966	0.0391514	-0.329194	0.156648	FALSE	turquoise	DB module family protein
gene-QQG55_29395	-1.21394	-0.564666	-0.475787	-0.613952	-0.448442	-0.233217	-0.530708	-0.221864	-0.0789398	-0.0779837	-0.136348	-0.757305	-0.426122	-0.325797	0.478354	2.2241	2.59674	2.43332	1.11003	1.82762	-0.0529151	-0.176982	-0.580737	-0.533256	-0.633875	-0.520397	-0.0398663	-0.633367	-0.620784	-0.772906	FALSE	turquoise	Neurotransmitter-gated ion-channel ligand binding domain family protein
gene-QQG55_29400	-1.25423	-0.395513	-0.712914	-0.877035	-0.850677	-0.866239	-0.851199	-0.676626	-0.80288	-0.641381	-0.453088	-0.752213	-0.199632	-0.0668097	0.295784	2.22338	2.41692	2.7142	1.03411	1.33046	-0.0940129	0.0368943	-0.259646	-0.300685	-0.311364	-0.0974316	0.146388	-0.107784	0.254785	0.118436	FALSE	turquoise	ShK domain-like family protein
gene-QQG55_29425	-0.0454042	-0.038764	-0.0161744	0.391735	-0.10963	0.377704	0.198575	0.326234	0.316377	0.183925	0.323869	-0.469378	-0.43823	-0.636051	-0.239794	2.04966	2.56763	2.40203	0.655673	0.861305	-0.78972	-1.09407	-0.734695	-0.335935	-0.231157	-0.378851	-1.71951	-0.736302	-1.45646	-1.18459	FALSE	turquoise	Nucleoporin protein Ndc1-Nup family protein
gene-QQG55_29430	-1.88631	-0.779451	-0.177811	-0.903748	-0.161873	-0.447843	-0.451235	0.0654491	-0.0351921	-0.470136	-0.56088	-1.36699	-1.37801	-0.683986	0.571115	2.10853	1.88685	2.02781	-0.145555	1.93514	0.138426	-0.216937	0.0270417	0.696794	0.623162	0.371378	-1.12852	0.131527	0.402997	-0.191735	FALSE	turquoise	NAD-dependent protein deacetylase sirtuin-2 domain protein
gene-QQG55_29440	-1.31997	-0.470118	-0.887938	-1.34702	-1.11219	-1.26088	-0.981593	-1.10301	-1.03556	-0.798894	-0.723699	-0.139605	-0.292183	0.0866098	0.0536892	1.9896	2.13048	2.36272	0.496932	1.10892	0.0666875	0.444543	0.24365	0.138667	0.174581	0.178288	0.411409	0.223087	0.558729	0.804078	FALSE	turquoise	hypothetical protein
gene-QQG55_29445	-0.631437	0.00577331	-0.102781	0.488326	0.0498573	0.544989	0.196843	0.270733	0.417506	0.643951	0.487658	-0.572066	-0.138162	-0.0470583	-0.526896	1.74819	2.20096	2.08765	0.75421	0.736295	-0.223782	-0.247152	-0.507451	-0.67963	-0.199739	-0.0543777	-2.48386	-1.28843	-1.71224	-1.21788	FALSE	turquoise	WD domain G-beta repeat family protein
gene-QQG55_2945	-0.407659	-0.71222	0.603347	-0.0312255	0.177388	0.894813	0.601171	0.384427	0.649071	0.720289	0.334768	-0.503952	-1.06226	-0.645258	-0.756651	1.77046	2.75972	1.78247	0.347956	1.04116	-0.293184	-0.805093	-1.14502	-0.509878	-0.69049	-0.385721	-1.7798	-0.786249	-1.04294	-0.509458	FALSE	turquoise	Polyketide cyclase / dehydrase and lipid transport family protein
gene-QQG55_29455	-0.409231	0.0967466	-0.186906	0.0919184	-0.28371	-0.0383645	-0.158741	0.0283084	0.0739408	0.121649	0.209077	-0.691273	-0.480478	-0.352933	0.279016	2.03984	2.50193	2.50722	1.47405	1.34608	-0.554226	-0.931727	-0.990484	-0.644629	-0.738094	-1.07966	-0.706853	-0.63848	-0.798988	-1.08499	FALSE	turquoise	Sorting nexin-6 N-terminally processed
gene-QQG55_29460	-0.147253	0.416918	0.0845659	0.44087	-0.0904751	0.538676	0.455368	0.365318	0.456215	0.652007	0.57374	-0.408599	-0.0472084	-0.205397	-0.451695	1.84132	2.09548	2.00476	0.792848	0.981666	-0.895076	-0.742396	-0.711859	-0.83555	-0.561641	-0.405059	-2.1059	-1.41654	-1.59919	-1.07593	FALSE	turquoise	Protein kinase domain family protein
gene-QQG55_29475	-0.374391	0.149291	0.238991	0.104847	-0.158963	0.274087	0.263848	0.267436	-0.0874435	-0.372813	-0.257752	-1.09748	-0.565304	-0.645325	-1.30951	1.74613	2.85627	2.46892	0.626849	1.27551	-0.47184	-0.509709	-0.350821	0.00802603	0.0114115	-0.232298	-1.33894	-0.123883	-1.17988	-1.21528	FALSE	turquoise	FAD binding domain family protein
gene-QQG55_29485	-1.10343	0.930715	0.537221	0.490114	0.135067	0.584945	0.543703	0.160895	0.999918	0.277168	0.163497	-1.4067	-1.03184	-1.28079	0.152812	2.20329	1.6534	1.75113	-0.199899	1.57071	0.0579887	-1.26128	-1.24237	-0.361106	-0.782982	-0.902369	-0.57543	-0.252815	-0.876404	-0.935151	FALSE	turquoise	Nucleotide-sugar transporter family protein
gene-QQG55_29490	-0.945065	1.24338	0.400871	0.353658	-0.157466	0.451146	0.481263	0.227015	0.894213	0.273445	0.0492202	-1.13672	-0.894895	-1.06129	-0.0327857	1.52156	2.20128	2.58159	0.581905	0.826308	-0.263111	-1.13672	-1.13672	-0.731212	-0.911481	-0.899105	-0.533755	-0.624718	-0.779704	-0.842133	FALSE	turquoise	Nucleotide-sugar transporter family protein
gene-QQG55_29505	-0.852138	0.169822	-0.484642	0.0410339	-0.443575	-0.0822623	-0.440009	-0.098268	-0.109451	-0.114708	-0.0142444	-0.674635	-0.539093	-0.427503	0.315657	2.1621	2.50154	2.60646	1.28146	1.44126	-0.381175	-0.815734	-0.28922	-0.444897	-0.201437	-0.204018	-1.16733	-0.698144	-0.974576	-1.06228	FALSE	turquoise	hypothetical protein
gene-QQG55_29510	-1.17618	-0.386897	-0.798935	-0.521369	-1.2362	-0.330617	-0.887182	0.174474	0.0681347	-0.464291	-0.13935	-1.83003	-0.321635	-0.0970739	-1.18456	1.41506	1.55758	2.20243	-0.0592112	0.46492	0.504265	0.138141	0.794827	1.1894	1.48907	1.34248	-1.28375	0.542438	-1.10109	-0.0648431	FALSE	turquoise	PHR domain family protein
gene-QQG55_29515	-1.2882	-0.335462	-1.15044	-1.10028	-1.40262	-1.63357	-1.34183	-1.05427	-0.961866	-0.746837	-0.338474	-0.635152	0.384776	0.566543	-0.423956	1.69216	1.82045	2.19204	0.505548	0.751056	0.339993	0.66262	0.656327	0.0351816	0.116677	0.391672	0.528185	0.357201	0.445205	0.967319	FALSE	turquoise	hypothetical protein
gene-QQG55_29535	-0.996827	-0.804622	-0.998454	-0.976881	-0.966232	-1.2097	-1.09988	-1.1774	-1.09679	-0.786732	-0.910058	-0.712676	0.0415408	0.103436	0.190981	1.71326	2.01227	2.37157	0.642492	1.67311	-0.190769	0.243136	0.539069	0.219065	0.208766	0.255667	0.207396	0.332742	0.623421	0.549096	FALSE	turquoise	hypothetical protein
gene-QQG55_29545	-0.578464	0.209174	0.672736	0.0264206	0.662589	0.512507	0.461877	0.495239	0.52903	0.668907	0.452909	-0.624984	-1.09965	-0.495863	0.0738457	2.15439	1.35489	1.65187	0.401423	2.19621	-1.07032	-1.0915	-0.945146	-1.04496	-1.15457	-0.912008	-0.598626	-1.00443	-0.522628	-1.38087	FALSE	turquoise	Thioredoxin family protein
gene-QQG55_2955	-2.32248	-0.337762	-0.0232164	-0.942677	-0.375495	-0.104038	-0.37109	-0.407854	-0.239274	-0.564919	-0.497928	-0.528315	-0.867953	-0.425104	-0.744678	2.16655	1.71928	2.83411	-0.513481	0.677224	0.138954	-0.280306	-0.46685	0.321103	-0.0210355	-0.258213	0.340732	-0.221195	1.25227	1.06365	FALSE	turquoise	hypothetical protein
gene-QQG55_29555	-0.69583	0.291719	-0.216718	0.151807	-0.178694	0.317442	-0.293937	-0.0678418	0.187263	0.217128	4.04084e-06	-1.15264	-0.949972	-0.749444	0.54743	2.0561	2.28199	2.54268	1.25368	1.50091	-0.450576	-0.822364	-0.941562	-0.639072	-0.631499	-0.597483	-0.704249	-0.541943	-0.701362	-1.01297	FALSE	turquoise	Scavenger receptor cysteine-rich domain family protein
gene-QQG55_29560	-1.65651	-0.237068	0.122646	-0.0883384	-0.850937	0.0858303	-0.430513	0.336808	0.412889	0.276321	0.366776	-1.78988	-0.986574	-0.376833	-1.14032	1.62015	2.45638	2.80888	-0.0518496	-0.185362	0.440662	0.604841	-0.344242	-0.000516899	0.283344	0.594458	-0.880022	-0.325479	-0.522507	-0.543039	FALSE	turquoise	Vacuolar sorting protein 39 domain 1 family protein
gene-QQG55_29570	-0.708744	-0.809927	-0.288762	-0.808884	-0.799055	-0.779186	-0.783614	-0.685321	-0.754242	-0.639332	-0.660853	-0.463376	-0.282371	-0.554107	1.18909	1.98516	2.29801	2.49464	1.74066	1.36445	-0.467826	-0.68808	-0.218847	-0.112684	-0.319008	-0.351529	0.0271479	0.133246	0.0424125	-0.0990698	FALSE	turquoise	hypothetical protein
gene-QQG55_29610	-0.254919	-2.25389	-0.520972	-1.16038	-0.797225	-0.926387	-0.975636	-0.888293	-0.571025	-0.410403	-0.548846	-0.196533	-0.0566466	0.180871	-0.614856	0.246264	2.28415	2.82131	-0.386967	-0.18769	-0.264395	0.518198	0.331871	1.0206	0.744767	0.875851	0.199253	0.977302	0.0968718	0.717754	FALSE	turquoise	Ribosomal protein S12/S23 family protein
gene-QQG55_29625	-0.396373	-0.0183207	0.24856	-0.384834	0.000152752	0.111333	0.251156	0.218933	0.430849	0.117376	-0.136808	-1.05481	-1.08979	-0.986692	0.734834	1.94345	2.10169	2.3808	0.82921	1.49113	0.672005	-0.781761	-1.55653	-0.970413	-0.830639	-0.650316	-0.329352	-0.80012	-1.10563	-0.439083	FALSE	turquoise	Neurensin family protein
gene-QQG55_29630	-0.689942	-0.292654	-0.293221	-0.163828	-0.487308	-0.256024	-0.283431	-0.205809	0.0777749	-0.341573	-0.0191235	-0.971659	-0.640151	-0.552197	0.225906	2.07737	2.65781	2.79664	0.8452	1.44951	-0.47565	-1.01611	-0.414225	0.00108458	0.140422	-0.148312	-1.14405	-0.380709	-0.804374	-0.691363	FALSE	turquoise	hypothetical protein
gene-QQG55_29645	-0.931629	-0.384581	-1.03152	-1.06613	-1.69453	-1.53055	-0.998254	0.461367	0.318765	-0.138731	0.494359	-0.388815	-0.301158	-0.0683805	-0.0351564	1.4212	2.02708	2.40923	-0.0903963	0.380622	2.14032	0.684683	-0.0475067	-1.02963	-0.217038	-0.202511	0.21928	-0.529472	-0.184269	0.313355	FALSE	turquoise	Reeler domain family protein
gene-QQG55_2965	-0.575781	0.453158	0.379449	0.492498	0.130305	0.327359	0.184576	0.517279	0.318719	0.13796	0.0542985	-1.4135	-1.27269	-1.11408	-0.0731053	1.61094	1.92481	2.5082	0.975381	1.63391	-0.14229	-1.1098	-0.812949	-0.395991	-0.455856	-0.437582	-1.30721	-0.571686	-0.902074	-1.06426	FALSE	turquoise	Zinc finger C-x8-C-x5-C-x3-H type (and similar) family protein
gene-QQG55_29675	1.06447	-0.271703	0.585464	0.395929	0.48073	0.322934	0.440083	0.288384	0.183201	0.264088	0.252669	0.942646	0.563988	0.40402	-0.609225	1.34348	1.9068	1.53389	0.499954	1.08358	-1.10863	-1.23689	-1.67272	-1.25604	-1.34483	-1.3928	-0.0130246	-0.830634	-1.46714	-1.35266	FALSE	turquoise	putative integral membrane protein
gene-QQG55_2970	-0.764393	-0.274091	-0.33053	-0.744753	-0.547965	-0.177076	-0.525624	-0.0766784	-0.186542	-0.509178	-0.429381	-0.602813	-0.488145	-0.0672392	0.559188	2.44855	2.52409	2.74014	0.735209	1.53335	0.124852	-0.403469	-0.660899	-0.602985	-0.543943	-0.367663	-0.786146	-0.355715	-0.597097	-0.623056	FALSE	turquoise	putative integral membrane protein
gene-QQG55_29700	-1.463	-0.0550295	-0.0422138	-0.0799285	-0.130525	0.330389	-0.228083	-0.11658	-0.0641284	0.0160363	-0.0853985	-1.32426	-1.26559	-1.16588	-0.173458	1.62058	2.69666	2.61722	0.981715	0.901238	-0.235034	-0.618852	-0.109316	0.31401	0.271812	0.110405	-1.40012	-0.115811	-0.771198	-0.415657	FALSE	turquoise	Aminotransferase class-III family protein
gene-QQG55_29705	-1.1833	-1.57453	0.130606	-0.61544	-0.610499	-0.375252	-0.513802	-0.258423	0.0923664	-0.457363	-0.259888	-1.27895	-0.526112	-0.628638	-0.0791865	2.19795	2.45146	2.07572	0.260978	1.3923	0.103841	-0.286144	-0.366958	0.694034	0.642224	0.559937	-1.15666	0.772895	-0.726989	-0.476179	FALSE	turquoise	C-5 cytosine-specific DNA methylase family protein
gene-QQG55_29710	0.551816	-0.261921	-1.87688	-1.57294	-1.99297	-1.21393	-0.338332	1.55469	0.51878	0.857584	0.00954926	0.520831	0.330681	0.610915	-1.61312	0.742594	1.10866	1.14672	-1.06144	-0.615054	1.22958	-0.290242	0.0823581	0.455958	0.111741	0.946435	0.531067	-1.36039	-0.028861	0.91612	FALSE	turquoise	Lectin C-type domain family protein
gene-QQG55_29750	-0.327618	-0.0562098	0.186438	0.184374	-0.0911877	0.35744	0.109545	0.420289	0.66968	0.249668	0.138844	-0.681813	-1.12894	-0.946171	0.262094	1.77918	2.05706	2.10236	1.45588	1.29717	0.806498	-1.14295	-1.16705	-0.780714	-0.958206	-1.00324	-1.16586	-0.587271	-0.960115	-1.07918	FALSE	turquoise	C6 domain family protein
gene-QQG55_29770	-0.260572	-0.336629	-0.154281	-0.419152	-0.660569	-0.432847	-0.676096	-0.403804	0.156685	-0.523907	0.234638	-0.821756	-0.69777	-0.495006	0.202012	2.15108	2.5958	2.75959	1.00276	1.45759	0.435252	-0.747066	-0.695277	-0.520425	-0.688779	-0.589213	-0.871826	-0.438427	-0.401411	-0.160591	FALSE	turquoise	putative integral membrane protein
gene-QQG55_29780	-1.12374	0.481576	-1.15937	-0.628068	-1.25084	-1.09635	-0.987267	-0.541496	-0.589351	-0.313328	-0.471009	0.254202	-0.124309	1.13942	1.53669	1.45342	1.48802	1.77797	1.20678	1.0885	0.316523	0.575959	-0.114695	-1.28583	-0.551736	-0.162421	-0.845588	-1.01031	-0.670195	1.60685	FALSE	turquoise	hypothetical protein
gene-QQG55_29785	-0.686011	0.0296699	-0.220215	-0.169412	-0.257873	-0.015785	-0.151743	-0.0497853	-0.024531	-0.0580562	-0.202902	-1.23741	-0.841122	-0.632552	0.536078	2.18032	2.40299	2.6812	1.18372	1.53068	-0.550593	-0.812838	-0.70123	-0.421795	-0.394866	-0.520605	-0.998401	-0.424993	-0.554414	-0.617532	FALSE	turquoise	Kunitz/Bovine pancreatic trypsin inhibitor domain family protein
gene-QQG55_29790	-0.508917	-0.0512064	-0.0460663	0.196255	-0.0952589	0.226101	-0.0639455	0.0640295	0.226126	0.101005	0.151782	-0.907718	-0.759511	-0.570187	0.677147	1.98421	2.24658	2.51607	1.1474	1.60183	-0.466112	-0.969673	-1.05564	-0.662344	-0.702	-0.940024	-0.825823	-0.491552	-0.779694	-1.24287	FALSE	turquoise	hypothetical protein
gene-QQG55_29795	-0.38199	-0.839722	-0.176236	-0.468124	-0.712863	-0.421119	-0.534019	0.00567328	0.166945	-0.199921	0.122285	-0.629059	-0.467921	-0.307777	0.567946	2.14163	2.4115	2.86555	1.23131	1.38866	-0.280522	-0.68096	-0.787027	-0.320513	-0.465603	-0.495583	-0.950033	-0.472069	-0.804467	-0.505967	FALSE	turquoise	Acyltransferase family protein
gene-QQG55_29800	-1.17018	-0.543824	-0.753649	-0.848794	-0.925003	-0.556564	-0.740372	-0.156668	-0.0792579	-0.317351	-0.416249	-1.3142	-0.780557	-0.59317	-0.305254	2.20558	2.51869	2.63714	0.648713	1.30088	-0.164027	-0.408759	-0.0706898	0.379369	0.190622	0.0519832	-0.473874	-0.0986027	0.238555	0.545514	FALSE	turquoise	Acyltransferase family protein
gene-QQG55_29805	-1.23932	0.204345	-0.228859	0.0571543	-0.67995	-0.123917	-0.38848	-0.0180204	0.0366018	-0.066052	0.00857848	-1.36604	-1.04967	-0.851129	0.0959111	2.17683	2.54204	2.68935	0.760225	1.31056	-0.20424	-0.820779	-0.376114	-0.118802	-0.0652345	-0.0106639	-0.49412	-0.391031	-0.874199	-0.514975	FALSE	turquoise	hypothetical protein
gene-QQG55_29815	0.218809	-1.21987	-0.503949	-0.949385	-0.850694	-0.946663	-0.617765	-0.617209	-0.223873	-0.641393	-0.19908	0.308077	-0.455427	-0.0628262	-1.16138	1.98164	2.55752	2.51903	0.579822	1.14744	-0.662573	-0.898026	-0.113641	0.447713	0.343422	0.203045	-0.983915	-0.271381	0.722119	0.350414	FALSE	turquoise	hypothetical protein
gene-QQG55_2985	-0.584266	-0.427861	-0.192581	-0.50261	-0.479769	-0.506718	-0.450761	-0.283254	-0.400546	-0.47402	-0.437541	-0.631025	-0.562353	-0.549226	0.58148	2.24832	2.71625	2.64497	1.36438	1.40293	-0.427531	-0.531313	-0.548858	-0.313947	-0.55718	-0.611765	-0.383177	-0.0836541	-0.463107	-0.555257	FALSE	turquoise	hypothetical protein
gene-QQG55_29850	-0.194821	0.108848	0.122189	0.292096	-0.261087	0.0744706	-0.0862003	0.456812	0.387026	0.172976	0.333563	-0.592662	-0.565766	-0.526047	-0.390345	1.84218	2.59749	2.50202	1.10931	1.03047	-0.343663	-0.986512	-0.875918	-0.629415	-0.507188	-0.414913	-1.60317	-0.784339	-1.26707	-1.00033	FALSE	turquoise	Peptidase C65 Otubain family protein
gene-QQG55_29855	-0.28463	-0.292065	-0.308668	-0.802071	-1.15678	-0.752352	-1.11874	-0.0918632	-0.753062	-0.552402	0.138321	1.17515	0.194983	0.780309	0.631108	1.74619	2.47744	2.05662	1.8829	0.483083	-0.721246	-0.31386	-0.773412	-0.701327	-0.438357	-0.513304	0.358727	-0.449147	-1.19093	-0.710623	FALSE	turquoise	Immunoglobulin I-set domain family protein
gene-QQG55_29860	-1.05864	-0.413552	-0.0237285	-0.451846	-0.0321901	0.515276	0.148754	-0.114896	0.0534768	-0.246525	-0.156852	-1.04034	-0.704477	-0.750769	0.27942	1.92485	2.50656	2.35825	1.03452	1.67979	-0.104656	-0.520234	-0.625086	-0.176587	0.00998679	-0.0971322	-1.62829	-0.409938	-0.913475	-1.04167	FALSE	turquoise	Myb-like DNA-binding domain family protein
gene-QQG55_29865	-1.21261	-0.105761	0.0398817	-0.268737	-0.453599	0.299751	0.05674	0.11844	0.446163	0.113979	0.377701	-0.861174	-0.740286	-0.292231	-0.317296	1.8438	2.4184	2.8104	0.803523	1.0059	-0.364421	-0.568344	-0.601932	-0.322892	-0.125885	-0.0371403	-1.95653	-1.10862	-0.458206	-0.539016	FALSE	turquoise	putative coiled-coil domain-containing family protein
gene-QQG55_29915	-0.604807	0.889603	0.724239	0.663287	0.4276	0.777503	0.928854	0.450231	0.696307	0.612212	0.359987	-1.55381	-1.37785	-1.29465	0.175123	1.66059	1.57614	1.81916	0.442169	0.899271	0.208048	-1.29385	-0.837071	-0.692466	-0.979088	-0.809906	-1.13759	-0.630345	-0.883335	-1.21555	FALSE	turquoise	Homeobox domain family protein
gene-QQG55_29920	-0.483755	0.418479	-0.522856	0.453588	-0.361462	0.0465904	-0.22695	0.0829406	0.0918645	-0.0161465	0.206681	-1.06991	-0.243032	-0.564906	-0.309972	1.99183	2.23406	2.52261	0.742176	1.04222	-0.442898	-0.664283	-0.146215	-0.0962236	0.309074	0.261657	-2.34318	-0.756634	-1.26911	-0.886247	FALSE	turquoise	hypothetical protein
gene-QQG55_29935	-0.899157	-0.613234	-0.238801	-1.24801	-0.814668	-0.739799	-0.554228	-0.375675	-0.138235	-0.59575	-0.575511	-1.17924	-1.14647	-1.18593	1.11742	2.00091	1.75278	1.69007	1.00988	1.92121	1.06649	0.0224822	-1.34249	-0.32686	-0.10315	-0.0235112	0.700968	0.0758804	0.403876	0.338745	FALSE	turquoise	FMRFamide related peptide family protein
gene-QQG55_29940	-1.02075	0.157913	0.0246065	-0.197518	-0.336106	-0.170926	-0.57653	-0.0976228	-0.132312	-0.430062	-0.392855	-1.208	-1.13954	-1.3915	-0.26054	1.92467	2.62163	2.647	1.06236	1.41197	-0.111151	-0.638383	-0.336176	0.0657137	-0.0060356	-0.156917	-0.935075	0.132664	-0.241879	-0.268637	FALSE	turquoise	hypothetical protein
gene-QQG55_29945	-0.010858	0.595187	0.157842	-0.0136893	-0.0607547	-0.199118	-0.088733	-0.162397	0.144392	-0.363566	-0.083975	-0.237686	-1.14657	-0.853724	-0.453079	2.25798	2.39879	2.85916	0.559712	1.11647	-0.169713	-1.37387	-1.07526	-0.653005	-0.707891	-0.740297	-0.696224	-0.621504	-0.186732	-0.190888	FALSE	turquoise	hypothetical protein
gene-QQG55_29955	-0.547069	-0.133478	-0.0693673	-0.366703	-0.501977	-0.0897737	-0.27343	0.0578432	0.220841	0.0829583	0.277773	0.549872	-0.437982	0.604394	-0.0909565	1.79828	2.22368	2.77675	0.711613	1.18931	0.0864277	-0.33769	-1.09823	-1.50304	-1.35596	-1.10552	-1.15198	-1.16112	-0.109961	-0.245504	FALSE	turquoise	Patched family protein
gene-QQG55_29965	-1.39829	-1.99672	-0.221119	-0.414507	0.359084	-0.558346	-0.697851	-0.448187	-0.450928	-0.861453	-0.550305	-1.39581	-0.730917	-0.900858	0.858917	2.0382	1.31751	1.59683	1.11316	1.70517	0.186085	0.231964	-0.361584	0.710376	0.78921	0.243212	0.0657166	0.932436	0.0859621	-1.24695	FALSE	turquoise	hypothetical protein
gene-QQG55_29970	-1.09312	-0.901692	-0.208222	-1.02647	-0.605182	-0.239097	-0.503814	-0.284098	-0.207205	-0.414481	-0.1942	-0.955082	-0.864031	-0.774639	-0.490143	1.96554	2.6246	3.02789	0.838477	0.842521	-0.307995	-0.21243	-0.259086	0.28695	0.20394	0.11796	-0.680173	0.22314	-0.264213	0.354357	FALSE	turquoise	GTP-binding protein HflX
gene-QQG55_29975	-0.381136	0.784595	0.700057	0.693298	0.492218	0.87692	0.692208	0.260336	0.543015	0.354108	0.307106	-1.18117	-1.14898	-1.12309	0.319032	1.56892	1.88957	1.89275	0.973038	0.924607	-0.76539	-1.188	-1.13638	-0.884772	-1.18972	-1.27521	-0.550731	-0.465864	-0.761589	-1.21974	FALSE	turquoise	Zinc-finger of C2H2 type family protein
gene-QQG55_29985	-0.701128	-0.547845	0.186139	-1.12902	-0.517784	-0.690477	-0.7959	-0.266747	-0.483991	-0.0643998	-0.388511	-0.529839	-0.44598	0.600532	-0.945808	1.59954	2.11246	1.63486	-2.46238	0.391	0.868334	0.0623124	-1.64159	0.109293	0.789364	0.00455437	0.336902	0.507089	1.37063	1.03839	FALSE	turquoise	hypothetical protein
gene-QQG55_29990	-0.415361	0.0301222	-0.0970834	-0.770862	-0.799227	-0.941439	-1.18462	-0.247399	-0.650569	0.308887	-0.0224072	2.75732	-0.0470822	0.87097	0.16227	2.01352	1.10527	1.74728	0.347284	1.31521	0.175434	-0.510268	-1.35013	-0.893854	-0.328958	-1.09365	0.533869	-1.03262	-0.708131	-0.273763	FALSE	turquoise	hypothetical protein
gene-QQG55_29995	0.00146469	0.428004	0.427378	0.349959	0.430656	0.584501	0.311086	0.379857	0.492073	0.218627	0.195394	-1.15884	-0.622561	-0.85498	0.71853	1.76769	2.04596	2.03421	0.778755	1.09345	0.119761	-1.35415	-1.3771	-0.912654	-1.14083	-1.14602	-0.783986	-0.556605	-1.1334	-1.33624	FALSE	turquoise	hypothetical protein
gene-QQG55_30000	-0.316454	0.637657	0.365004	0.472317	0.309178	0.550484	0.493571	0.368637	0.506679	0.29722	0.0316626	-1.14864	-1.05695	-1.15249	0.541565	1.75806	2.12879	2.09879	0.6761	1.24856	0.0406135	-1.11417	-1.07119	-0.999866	-1.12015	-1.09349	-0.846743	-0.706488	-0.78669	-1.11158	FALSE	turquoise	Homeobox domain family protein
gene-QQG55_30005	-0.750616	0.570178	0.540144	0.28427	0.223717	0.582617	0.478895	0.480108	0.654051	0.227966	0.270219	-1.11591	-1.07334	-1.09569	0.00106348	1.54736	1.88872	2.01373	1.20461	1.23857	0.702816	-1.125	-1.24602	-0.934688	-1.15608	-1.23496	-0.682459	-0.661546	-0.685275	-1.14745	FALSE	turquoise	GCC2 and GCC3 family protein
gene-QQG55_30015	-0.245271	-0.328235	-0.21918	-0.628623	-0.540309	-0.406074	-0.385328	-0.447883	-0.234629	-0.49585	-0.181634	-0.643555	-0.851159	-0.680634	0.769867	2.23102	2.30519	2.5337	1.3774	1.79719	-0.274249	-0.836736	-0.929033	-0.253435	-0.719818	-0.728439	-0.476118	0.0808583	-0.123902	-0.465132	FALSE	turquoise	hypothetical protein
gene-QQG55_30020	-0.630298	-0.110904	-0.16074	0.0039878	-0.179335	0.0812387	-0.0887855	-0.079654	0.190124	-0.0223434	0.0597008	-0.945877	-0.794651	-0.436734	0.785388	2.04123	2.45824	2.45761	1.24802	1.3908	0.0102043	-0.598965	-1.03401	-0.851345	-0.636769	-0.673765	-0.659107	-0.538715	-0.984242	-1.3003	FALSE	turquoise	Protein kinase domain family protein
gene-QQG55_30025	-0.494182	0.350247	0.201094	-0.426258	-0.44765	-0.0343228	-0.0173851	-0.00645887	0.406742	0.176069	-0.127525	-1.84004	-1.31738	-0.308228	-0.231762	1.7963	3.13403	2.21293	0.425358	0.931944	0.349502	-0.417231	-1.15642	-0.618482	-0.862666	-0.473732	-0.651979	-0.552197	0.090304	-0.0906265	FALSE	turquoise	3-beta hydroxysteroid dehydrogenase/isomerase family protein
gene-QQG55_30035	-1.0826	-1.15826	-0.2529	-0.547485	0.0966179	-0.752319	0.0395848	-0.556305	-0.73911	-0.643274	-0.817406	-0.289584	-0.270678	-0.580137	0.696661	2.21325	2.52308	2.48216	1.05696	1.56053	-0.927124	-0.286436	-0.259469	-0.382517	-0.386069	-0.569622	-0.128943	0.0298937	0.000988451	-0.0694844	FALSE	turquoise	hypothetical protein
gene-QQG55_30040	-0.293917	0.0343483	0.101652	-0.149891	-0.397245	-0.0468798	-0.248752	0.016157	0.185406	-0.136058	0.0418717	-0.702457	-0.800216	-0.732934	-0.58639	2.11756	2.58302	3.07054	0.50859	0.816675	-0.449657	-0.600314	-0.406308	-0.0251799	-0.105394	-0.0718185	-1.66523	-0.519373	-1.00177	-0.53602	FALSE	turquoise	Nuf2 family protein
gene-QQG55_30050	-0.327232	-0.707671	-0.486175	-0.911817	-0.98616	-1.10109	-0.799493	-0.783869	-0.754952	-1.06254	-0.750412	-0.786357	-0.789179	-0.505985	0.342957	2.02715	2.40756	2.49334	0.954067	1.49264	-0.122215	-0.100297	-0.389735	0.326832	0.130316	-0.0218206	0.069762	0.348232	0.343873	0.450276	FALSE	turquoise	DM DNA binding domain family protein
gene-QQG55_30055	-0.575751	-0.332903	-0.255944	-0.711295	-0.7532	-0.641337	-0.666383	-0.450184	-0.408769	-0.60084	-0.53936	-0.711953	-0.953317	-0.605349	0.851554	2.07989	2.42701	2.53192	1.59561	1.61272	-0.323569	-0.489539	-0.45163	-0.170111	-0.476292	-0.527257	0.00867901	0.0858638	-0.171787	-0.376482	FALSE	turquoise	7 transmembrane receptor (rhodopsin family) protein
gene-QQG55_30060	-0.78852	-0.803692	-0.475301	-0.750499	-0.860913	-0.77757	-0.749088	-0.707269	-0.69624	-0.674496	-0.536297	-0.295431	-0.266562	-0.196532	0.630253	2.16582	2.43682	2.54953	1.30127	1.7401	-0.29184	-0.519226	-0.374883	-0.192609	-0.163428	-0.410271	0.0708098	0.0896222	-0.124476	-0.329089	FALSE	turquoise	hypothetical protein
gene-QQG55_30085	-0.44836	-0.415579	-0.336175	-0.528006	-0.202138	-0.325612	-0.188418	-0.551034	-0.323519	-0.458067	-0.43601	-1.08673	-1.02477	-0.882537	-1.36557	2.19959	2.396	2.59532	1.88585	0.971525	0.118578	-0.0980214	-0.370615	-0.257771	-0.204321	-0.102236	-0.367694	0.0283981	-0.349528	0.127453	FALSE	turquoise	Papain cysteine protease family protein
gene-QQG55_3010	-0.362662	0.216657	-0.106381	0.759401	0.00679595	0.35043	-0.0194662	0.429223	0.578372	0.33469	0.659088	-0.579027	-0.413369	-0.120377	-1.15551	1.66134	2.35294	2.39442	0.256539	0.404648	-0.348929	-1.22007	-0.304988	-0.272336	0.0761828	0.00453907	-2.2348	-0.877818	-1.64255	-0.826983	FALSE	turquoise	Oxysterol-binding family protein
gene-QQG55_30100	-1.11694	-1.03833	-0.795392	-0.741016	-0.640092	-0.751488	-0.862991	-1.04475	-0.750962	-0.657112	-0.879249	0.0937091	-0.208088	-0.311139	0.444143	2.03769	2.52052	2.54313	0.944281	1.46407	-0.0681186	-0.29122	0.0506135	0.243084	0.202593	-0.101258	-0.354017	0.393157	-0.0528672	-0.271951	FALSE	turquoise	7 transmembrane receptor (rhodopsin family) protein
[truncated: 6,244 more rows]

## Sheet: Number of Genes per Cluster
WGCNACluster in Figure 3	Invert	Number of Genes
turquoise	FALSE	2406		7384
turquoise	TRUE	300
green	FALSE	2041
green	TRUE	38
purple	FALSE	1397
purple	TRUE	46
[truncated: 26 more rows]

## Sheet: All Clusters
gene	invert	WGCNACluster in Figure 3
[truncated: 7,384 more rows]

[truncated: 16 more sheets: Cluster 1 Turquoise, Cluster 2 Green, Cluster 3 Purple, Cluster 4 Tan, Cluster 5 DarkOliveGreen, Cluster 6 grey60, Cluster 7 Orange, Cluster 8 MediumPurple3, Cluster 9 SaddleBrown, Cluster 10 DarkGreen, Cluster 11 DarkOrange, Cluster 12 SteelBlue, Cluster 13 Sienna3, Cluster 14 Plum1, Cluster 15 Orangered4, Cluster 16 Grey]
