# Supplementary material for: Gene regulation in response to host sex and infection route in Brugia pahangi with new genome annotation
Source: G3 (Bethesda). 2026 Apr 15;16(6):jkag073. doi: 10.1093/g3journal/jkag073 (PMC13261522; doi:10.1093/g3journal/jkag073)
Supplement: jkag073_Supplementary_Data [file jkag073_Supplementary_Data.zip › Supplementary_File_3_G3-2026-406658.xlsx]

## Sheet: significantly enriched terms
term	clusteroccurences	genomeoccurences	pvalue	correctedpvalue	oddsratio	clusterProportion	clusterSize	genomeProportion	genomeSize	newOddsRatio	module	invert
GO:0016021:integral component of membrane	210	546	6.37002e-22	2.15307e-19	2.49721	0.625	336	0.250255	8839	2.49746	turquoise	FALSE
GO:0006811:ion transport	62	102	1.67805e-18	1.49514e-15	5.99842	1.55	40	0.258347	9135	5.99968	turquoise	FALSE
GO:0005216:ion channel activity	51	80	1.03433e-16	9.7434e-14	6.78225	1.75862	29	0.259239	9146	6.78378	turquoise	FALSE
GO:0004930:G protein-coupled receptor activity	50	91	8.66366e-13	8.16117e-10	4.6952	1.21951	41	0.259689	9134	4.69605	turquoise	FALSE
GO:0007186:G protein-coupled receptor signaling pathway	54	105	3.68243e-12	3.28105e-09	4.07903	1.05882	51	0.259535	9124	4.07969	turquoise	FALSE
GO:0055085:transmembrane transport	85	205	1.53e-11	1.36323e-08	2.7441	0.708333	120	0.258089	9055	2.74453	turquoise	FALSE
GO:0016020:membrane	128	356	2.95391e-11	9.98421e-09	2.18941	0.561404	228	0.256399	8947	2.18957	turquoise	FALSE
IPR017452:GPCR, rhodopsin-like, 7TM	54	109	3.15689e-11	2.60254e-07	3.78075	0.981818	55	0.259649	9120	3.78133	turquoise	FALSE
IPR036734:Neurotransmitter-gated ion-channel ligand-binding domain superfamily	33	52	3.29721e-11	2.71822e-07	6.65507	1.73684	19	0.260922	9156	6.65656	turquoise	FALSE
GO:0005230:extracellular ligand-gated ion channel activity	33	52	3.29721e-11	3.10597e-08	6.65507	1.73684	19	0.260922	9156	6.65656	turquoise	FALSE
IPR000276:G protein-coupled receptor, rhodopsin-like	43	79	5.19218e-11	4.28043e-07	4.58768	1.19444	36	0.260313	9139	4.58849	turquoise	FALSE
IPR006201:Neurotransmitter-gated ion-channel	31	48	6.7444e-11	5.56008e-07	6.98287	1.82353	17	0.261083	9158	6.98448	turquoise	FALSE
IPR006202:Neurotransmitter-gated ion-channel ligand-binding domain	32	51	1.016e-10	8.37592e-07	6.45073	1.68421	19	0.261031	9156	6.45215	turquoise	FALSE
IPR018000:Neurotransmitter-gated ion-channel, conserved site	27	39	1.04488e-10	8.61403e-07	8.60606	2.25	12	0.261377	9163	8.60825	turquoise	FALSE
GO:0034220:ion transmembrane transport	31	50	3.09538e-10	2.75799e-07	6.24656	1.63158	19	0.26114	9156	6.2479	turquoise	FALSE
GO:0004888:transmembrane signaling receptor activity	33	57	1.06564e-09	1.00383e-06	5.26588	1.375	24	0.261064	9151	5.2669	turquoise	FALSE
IPR006029:Neurotransmitter-gated ion-channel transmembrane domain	25	37	1.16254e-09	9.58401e-06	7.962	2.08333	12	0.261596	9163	7.96395	turquoise	FALSE
IPR036719:Neurotransmitter-gated ion-channel transmembrane domain superfamily	27	42	1.35534e-09	1.11734e-05	6.88278	1.8	15	0.261463	9160	6.88434	turquoise	FALSE
IPR038050:Neuronal acetylcholine receptor	27	42	1.35534e-09	1.11734e-05	6.88278	1.8	15	0.261463	9160	6.88434	turquoise	FALSE
IPR006028:Gamma-aminobutyric acid A receptor/Glycine receptor alpha	20	26	1.44154e-09	1.1884e-05	12.7183	3.33333	6	0.26197	9169	12.7241	turquoise	FALSE
GO:0006508:proteolysis	66	171	1.06602e-07	9.49828e-05	2.41961	0.628571	105	0.259757	9070	2.41984	turquoise	FALSE
IPR005821:Ion transport domain	17	24	1.97127e-07	0.00162512	9.2554	2.42857	7	0.262325	9168	9.25786	turquoise	FALSE
IPR027359:Voltage-dependent channel domain superfamily	12	14	4.00438e-07	0.00330121	22.843	6	2	0.262728	9173	22.8373	turquoise	FALSE
GO:0035556:intracellular signal transduction	23	40	4.35454e-07	0.000387989	5.16376	1.35294	17	0.261957	9158	5.16475	turquoise	FALSE
IPR028325:Voltage-gated potassium channel	9	9	7.47037e-07	0.00615857	Inf	Inf	0	0.262997	9175	Inf	turquoise	FALSE
GO:0008076:voltage-gated potassium channel complex	9	9	7.47037e-07	0.000252498	Inf	Inf	0	0.262997	9175	Inf	turquoise	FALSE
GO:0005249:voltage-gated potassium channel activity	10	11	1.38732e-06	0.00130685	38.0236	10	1	0.262917	9174	38.0348	turquoise	FALSE
GO:0005886:plasma membrane	21	37	1.85948e-06	0.000628505	5.0058	1.3125	16	0.262147	9159	5.00674	turquoise	FALSE
IPR035914:Spermadhesin, CUB domain superfamily	15	22	2.27792e-06	0.0187792	8.15989	2.14286	7	0.262544	9168	8.16191	turquoise	FALSE
IPR000859:CUB domain	14	20	3.10866e-06	0.0256278	8.88241	2.33333	6	0.262624	9169	8.88469	turquoise	FALSE
GO:0020037:heme binding	26	53	4.58918e-06	0.00432301	3.67617	0.962963	27	0.261915	9148	3.67662	turquoise	FALSE
IPR036259:MFS transporter superfamily	35	81	5.90996e-06	0.0487217	2.90957	0.76087	46	0.261474	9129	2.90992	turquoise	FALSE
GO:0006813:potassium ion transport	13	20	2.4347e-05	0.0216932	7.06615	1.85714	7	0.262762	9168	7.06778	turquoise	FALSE
No InterPro entry	529	3335	8.0204e-18	6.61202e-14	0.634315	0.188525	2806	0.297221	6369	0.634291	turquoise	FALSE
No GO terms for molecular function	1195	6486	2.83967e-13	2.67497e-10	0.714966	0.225855	5291	0.315911	3884	0.714932	turquoise	FALSE
GO:0006412:translation	1	120	3.37641e-11	3.00838e-08	0.031437	0.00840336	119	0.267337	9056	0.0314336	turquoise	FALSE
GO:0005840:ribosome	1	111	1.95434e-10	6.60566e-08	0.0340429	0.00909091	110	0.267071	9065	0.0340393	turquoise	FALSE
GO:0003735:structural constituent of ribosome	3	133	2.71417e-10	2.55674e-07	0.0862965	0.0230769	130	0.267441	9045	0.086288	turquoise	FALSE
No GO terms for biological process	1574	7943	3.58694e-05	0.0319596	0.817789	0.247135	6369	0.30221	2806	0.817759	turquoise	FALSE
No GO terms for cellular component	1908	9475	3.96311e-05	0.0133953	0.788829	0.252147	7567	0.319652	1608	0.788819	turquoise	FALSE
GO:0006457:protein folding	0	45	5.22569e-05	0.0465609	0	0	45	0.265279	9130	0	turquoise	FALSE
No InterPro entry	43	3335	5.52221e-09	4.55251e-05	0.410171	0.013062	3292	0.0318471	8007	0.410146	turquoise	TRUE
GO:0005515:protein binding	6	1017	2.00979e-06	0.00189322	0.209113	0.00593472	1011	0.0283826	10288	0.209097	turquoise	TRUE
GO:0005524:ATP binding	1	613	2.42968e-06	0.00228875	0.0588249	0.00163399	612	0.0277908	10687	0.058796	turquoise	TRUE
GO:0005515:protein binding	306	1017	1.40346e-10	1.32206e-07	1.61052	0.43038	711	0.267218	8349	1.6106	green	FALSE
IPR005225:Small GTP-binding protein domain	35	70	2.24238e-07	0.00184862	3.60625	1	35	0.27723	9025	3.60711	green	FALSE
IPR027417:P-loop containing nucleoside triphosphate hydrolase	137	425	4.49207e-07	0.00370326	1.73857	0.475694	288	0.273598	8772	1.73866	green	FALSE
GO:0005525:GTP binding	60	155	1.84733e-06	0.00174019	2.28569	0.631579	95	0.276297	8965	2.28587	green	FALSE
IPR001806:Small GTPase	28	55	3.25269e-06	0.0268152	3.7334	1.03704	27	0.277759	9033	3.73358	green	FALSE
GO:0003700:DNA-binding transcription factor activity	46	112	4.76599e-06	0.00448956	2.51623	0.69697	66	0.276962	8994	2.51648	green	FALSE
GO:0003924:GTPase activity	49	123	7.78168e-06	0.00733034	2.39134	0.662162	74	0.276875	8986	2.39156	green	FALSE
GO:0006357:regulation of transcription by RNA polymerase II	27	57	2.99732e-05	0.0267062	3.23736	0.9	30	0.277962	9030	3.23785	green	FALSE
GO:0043565:sequence-specific DNA binding	33	78	4.76439e-05	0.0448806	2.6399	0.733333	45	0.277759	9015	2.64018	green	FALSE
No InterPro entry	413	3335	3.97647e-60	3.27821e-56	0.408489	0.141342	2922	0.346041	6138	0.408453	green	FALSE
No GO terms for molecular function	1199	6486	3.93262e-23	3.70453e-20	0.639543	0.226783	5287	0.354625	3773	0.6395	green	FALSE
No GO terms for biological process	1577	7943	1.65594e-14	1.47544e-11	0.695173	0.247722	6366	0.356347	2694	0.695171	green	FALSE
GO:0006811:ion transport	5	102	3.02788e-06	0.00269784	0.182483	0.0515464	97	0.282495	8963	0.182469	green	FALSE
GO:0005840:ribosome	7	111	1.35892e-05	0.00459316	0.23828	0.0673077	104	0.282492	8956	0.238264	green	FALSE
No InterPro entry	523	3335	1.18441e-43	9.76424e-40	2.47234	0.185989	2812	0.0752212	7684	2.47255	purple	FALSE
No GO terms for molecular function	788	6486	4.58555e-29	4.31959e-26	2.11978	0.138294	5698	0.0652355	4798	2.11992	purple	FALSE
IPR008962:PapD-like superfamily	28	35	5.95195e-23	4.90679e-19	39.1181	4	7	0.102298	10489	39.1016	purple	FALSE
No GO terms for biological process	892	7943	1.34154e-22	1.19531e-19	2.08512	0.126507	7051	0.0606676	3445	2.08524	purple	FALSE
IPR000535:Major sperm protein (MSP) domain	25	31	8.93493e-21	7.36595e-17	40.5525	4.16667	6	0.102574	10490	40.6211	purple	FALSE
No GO terms for cellular component	981	9475	2.53195e-12	8.558e-10	1.92683	0.115493	8494	0.0599401	2002	1.92681	purple	FALSE
IPR040264:Uncharacterized protein T15H9.4-like	9	11	2.80223e-08	0.000231016	43.1889	4.5	2	0.104059	10494	43.2445	purple	FALSE
IPR000242:Tyrosine-specific protein phosphatase, PTPase domain	16	41	4.07838e-07	0.00336221	6.17458	0.64	25	0.10362	10471	6.17644	purple	FALSE
GO:0004725:protein tyrosine phosphatase activity	16	45	1.77404e-06	0.00167115	5.32109	0.551724	29	0.103659	10467	5.32249	purple	FALSE
GO:0016311:dephosphorylation	17	59	2.14815e-05	0.0191401	3.90237	0.404762	42	0.103692	10454	3.90349	purple	FALSE
GO:0006470:protein dephosphorylation	18	66	2.82823e-05	0.0251996	3.61707	0.375	48	0.103656	10448	3.61773	purple	FALSE
GO:0004672:protein kinase activity	49	281	2.89843e-05	0.0273032	2.06051	0.211207	232	0.102494	10264	2.06067	purple	FALSE
GO:0006468:protein phosphorylation	49	284	3.34812e-05	0.0298318	2.03362	0.208511	235	0.102524	10261	2.03377	purple	FALSE
GO:0005515:protein binding	43	1017	5.81158e-11	5.47451e-08	0.397351	0.0441478	974	0.111111	9522	0.397331	purple	FALSE
GO:0006355:regulation of transcription, DNA-templated	4	258	2.50989e-07	0.000223631	0.147041	0.015748	254	0.107108	10242	0.147029	purple	FALSE
IPR027417:P-loop containing nucleoside triphosphate hydrolase	14	425	7.78183e-07	0.00641534	0.316053	0.0340633	411	0.107784	10085	0.316033	purple	FALSE
IPR015943:WD40/YVTN repeat-like-containing domain superfamily	1	177	7.87282e-07	0.00649035	0.0532907	0.00568182	176	0.106589	10320	0.0533058	purple	FALSE
IPR036322:WD40-repeat-containing domain superfamily	1	157	5.9273e-06	0.0488647	0.060251	0.00641026	156	0.106383	10340	0.0602564	purple	FALSE
GO:0003677:DNA binding	6	251	1.03993e-05	0.00979611	0.229281	0.0244898	245	0.106819	10251	0.229265	purple	FALSE
GO:0003723:RNA binding	7	262	2.42046e-05	0.0228007	0.256988	0.027451	255	0.106826	10241	0.25697	purple	FALSE
GO:0005840:ribosome	0	111	2.56662e-05	0.00867516	0	0	111	0.106018	10385	0	purple	FALSE
GO:0003735:structural constituent of ribosome	1	133	3.95314e-05	0.0372385	0.0713838	0.00757576	132	0.106137	10364	0.0713774	purple	FALSE
IPR029052:Metallo-dependent phosphatase-like	11	49	2.47684e-08	0.00020419	11.6837	0.289474	38	0.0247582	11269	11.692	tan	FALSE
IPR006186:Serine/threonine-specific protein phosphatase/bis(5-nucleosyl)-tetraphosphatase	9	34	1.02329e-07	0.000843596	14.437	0.36	25	0.0249069	11282	14.4538	tan	FALSE
GO:0006468:protein phosphorylation	24	284	1.81397e-07	0.000161625	3.83282	0.0923077	260	0.0240789	11047	3.83355	tan	FALSE
IPR011009:Protein kinase-like domain superfamily	25	306	1.90941e-07	0.00157412	3.70124	0.088968	281	0.0240341	11026	3.70174	tan	FALSE
IPR003595:Protein-tyrosine phosphatase, catalytic	9	40	4.6758e-07	0.00385473	11.6418	0.290323	31	0.0249202	11276	11.6501	tan	FALSE
IPR000719:Protein kinase domain	23	278	4.81358e-07	0.00396832	3.73294	0.0901961	255	0.0241585	11052	3.73351	tan	FALSE
GO:0004672:protein kinase activity	23	281	5.81806e-07	0.000548062	3.68861	0.0891473	258	0.0241651	11049	3.6891	tan	FALSE
IPR000242:Tyrosine-specific protein phosphatase, PTPase domain	9	41	5.86077e-07	0.00483162	11.2772	0.28125	32	0.0249224	11275	11.285	tan	FALSE
IPR000387:Tyrosine-specific protein phosphatases domain	10	54	7.40702e-07	0.00610635	9.13683	0.227273	44	0.0248602	11263	9.14205	tan	FALSE
GO:0004725:protein tyrosine phosphatase activity	9	45	1.35785e-06	0.00127909	10.0234	0.25	36	0.0249312	11271	10.0276	tan	FALSE
GO:0016311:dephosphorylation	10	59	1.74135e-06	0.00155154	8.20172	0.204082	49	0.0248712	11258	8.20554	tan	FALSE
IPR029021:Protein-tyrosine phosphatase-like	10	66	5.01062e-06	0.0413076	7.17103	0.178571	56	0.0248867	11251	7.17538	tan	FALSE
GO:0006470:protein dephosphorylation	10	66	5.01062e-06	0.00446446	7.17103	0.178571	56	0.0248867	11251	7.17538	tan	FALSE
GO:0016791:phosphatase activity	10	72	1.11569e-05	0.0105098	6.47486	0.16129	62	0.0249	11245	6.47753	tan	FALSE
GO:0016787:hydrolase activity	10	81	3.20576e-05	0.0301983	5.65038	0.140845	71	0.0249199	11236	5.65191	tan	FALSE
GO:0004713:protein tyrosine kinase activity	7	38	3.68999e-05	0.0347597	8.99208	0.225806	31	0.0250976	11276	8.99715	tan	FALSE
No InterPro entry	22	3335	4.81048e-06	0.0396576	0.379758	0.00664051	3313	0.0174877	8120	0.379725	darkolivegreen	FALSE
IPR013201:Cathepsin propeptide inhibitor domain (I29)	5	16	2.12629e-07	0.00175291	52.538	0.454545	11	0.00862219	11482	52.7181	orange	FALSE
IPR039417:Papain-like cysteine endopeptidase	5	17	2.99084e-07	0.00246565	48.2294	0.416667	12	0.00862294	11481	48.3207	orange	FALSE
IPR000668:Peptidase C1A, papain C-terminal	5	22	1.22823e-06	0.0101255	34.0238	0.294118	17	0.0086267	11476	34.0939	orange	FALSE
GO:0008234:cysteine-type peptidase activity	5	28	4.39202e-06	0.00413729	25.1378	0.217391	23	0.00863121	11470	25.1866	orange	FALSE
GO:0051015:actin filament binding	5	19	6.38548e-07	0.000601512	40.0989	0.357143	14	0.00888811	11476	40.1821	mediumpurple3	FALSE
GO:0009986:cell surface	4	28	0.000118257	0.0399709	18.5298	0.166667	24	0.00898308	11466	18.5534	mediumpurple3	FALSE
IPR001534:Transthyretin-like	5	28	5.28469e-07	0.0043567	39.5899	0.217391	23	0.0054754	11506	39.7032	darkgreen	FALSE
GO:0009986:cell surface	5	28	5.28469e-07	0.000178622	39.5899	0.217391	23	0.0054754	11506	39.7032	darkgreen	FALSE
IPR038479:Transthyretin-like superfamily	5	29	6.35678e-07	0.00524053	37.9469	0.208333	24	0.00547588	11505	38.0456	darkgreen	FALSE
GO:0005743:mitochondrial inner membrane	4	20	4.8803e-06	0.00164954	44.8089	0.25	16	0.00555893	11513	44.9727	darkgreen	FALSE
IPR002486:Nematode cuticle collagen, N-terminal	7	58	6.38335e-15	5.26243e-11	519.108	0.137255	51	0.000260055	11536	527.791	plum1	FALSE
GO:0042302:structural constituent of cuticle	7	58	6.38335e-15	6.01311e-12	519.108	0.137255	51	0.000260055	11536	527.791	plum1	FALSE
IPR008160:Collagen triple helix repeat	6	82	2.13068e-11	1.75653e-07	223.795	0.0789474	76	0.000347494	11511	227.191	plum1	FALSE
