# Supplementary material for: Gene regulation in response to host sex and infection route in Brugia pahangi with new genome annotation
Source: G3 (Bethesda). 2026 Apr 15;16(6):jkag073. doi: 10.1093/g3journal/jkag073 (PMC13261522; doi:10.1093/g3journal/jkag073)
Supplement: jkag073_Supplementary_Data [file jkag073_Supplementary_Data.zip › Supplementary_File_4_G3-2026-406658.xlsx]

## Sheet: Sheet1
	clusteroccurences	genomeoccurences	pvalue	correctedpvalue	oddsratio	clusterProportion	clusterSize	genomeProportion	genomeSize	newOddsRatio	module	invert
No InterPro entry	703	3202	4.73e-14	2.49e-10	0.692178	0.281313	2499	0.406431	5536	0.692154	black	FALSE
No GO terms for molecular function	1627	6639	6.4e-12	4.38e-09	0.740105	0.324621	5012	0.438637	3023	0.740067	black	FALSE
GO:0005515:protein binding	325	905	5.38e-10	3.68e-07	1.58949	0.560345	580	0.352515	7455	1.58956	black	FALSE
GO:0004812:aminoacyl-tRNA ligase activity	27	40	9.1e-08	6.23e-05	5.69309	2.07692	13	0.364747	8022	5.69415	black	FALSE
GO:0006418:tRNA aminoacylation for protein translation	24	34	1.28e-07	7.05e-05	6.57559	2.4	10	0.364984	8025	6.57562	black	FALSE
IPR016024:Armadillo-type fold	74	166	8.69e-07	0.00458843	2.219	0.804348	92	0.362458	7943	2.21915	black	FALSE
GO:0006811:ion transport	48	95	1.01e-06	0.00055723	2.80794	1.02128	47	0.363671	7988	2.80825	black	FALSE
IPR013087:Zinc finger C2H2-type	86	202	1.21e-06	0.006372	2.04769	0.741379	116	0.362041	7919	2.04778	black	FALSE
GO:0005216:ion channel activity	30	51	1.62e-06	0.00110991	3.91611	1.42857	21	0.364737	8014	3.91672	black	FALSE
GO:0006396:RNA processing	21	31	2.32e-06	0.00127362	5.74671	2.1	10	0.365358	8025	5.74778	black	FALSE
GO:0003677:DNA binding	90	216	2.63e-06	0.00179848	1.97315	0.714286	126	0.361993	7909	1.9732	black	FALSE
IPR003107:HAT (Half-A-TPR) repeat	9	9	7.25e-06	0.0382557	Inf	Inf	0	0.366397	8035	Inf	black	FALSE
GO:0000166:nucleotide binding	34	67	3.86e-05	0.0264268	2.82411	1.0303	33	0.364784	8002	2.82442	black	FALSE
GO:0042302:structural constituent of cuticle	2	50	4.11e-05	0.0281257	0.112784	0.0416667	48	0.369475	7987	0.112773	black	FALSE
GO:0005524:ATP binding	188	543	4.51e-05	0.0308672	1.47089	0.529577	355	0.360026	7680	1.47094	black	FALSE
No InterPro entry	260	3202	1.43e-10	7.54e-07	0.632917	0.0883753	2942	0.139637	6832	0.632893	black	TRUE
GO:0006457:protein folding	14	28	3.37e-07	0.00018514	8.12978	1	14	0.122951	9760	8.13333	black	TRUE
GO:0051082:unfolded protein binding	12	24	2.38e-06	0.00163009	8.11794	1	12	0.123131	9762	8.12146	black	TRUE
No InterPro entry	761	3202	3.02e-37	1.59e-33	1.99113	0.311757	2441	0.156566	6732	1.99123	magenta	FALSE
IPR008962:PapD-like superfamily	30	34	6.6e-20	3.48e-16	38.5246	7.5	4	0.194678	9169	38.5252	magenta	FALSE
No GO terms for molecular function	1248	6639	9.86e-16	6.74e-13	1.54407	0.231497	5391	0.149921	3782	1.54413	magenta	FALSE
IPR000535:Major sperm protein (MSP) domain	24	28	1.55e-15	8.19e-12	30.6796	6	4	0.195332	9169	30.7169	magenta	FALSE
GO:0003677:DNA binding	6	216	1.18e-10	8.07e-08	0.141575	0.0285714	210	0.20183	8963	0.141562	magenta	FALSE
IPR006186:Serine/threonine-specific protein phosphatase/bis(5-nucleosyl)-tetraphosphatase	21	33	1.59e-09	8.4e-06	8.93316	1.75	12	0.19583	9161	8.93632	magenta	FALSE
IPR004843:Calcineurin-like phosphoesterase domain, ApaH type	25	45	2.57e-09	1.36e-05	6.39013	1.25	20	0.195564	9153	6.39176	magenta	FALSE
IPR000242:Tyrosine-specific protein phosphatase, PTPase domain	23	40	4.52e-09	2.39e-05	6.91081	1.35294	17	0.195719	9156	6.91268	magenta	FALSE
GO:0004725:protein tyrosine phosphatase activity	23	40	4.52e-09	3.09e-06	6.91081	1.35294	17	0.195719	9156	6.91268	magenta	FALSE
IPR029052:Metallo-dependent phosphatase-like	25	46	4.75e-09	2.5e-05	6.08523	1.19048	21	0.195586	9152	6.08673	magenta	FALSE
IPR011009:Protein kinase-like domain superfamily	88	302	2.59e-08	0.00013645	2.13306	0.411215	214	0.192767	8959	2.13322	magenta	FALSE
No GO terms for biological process	1476	8390	3.02e-08	1.66e-05	1.42253	0.21348	6914	0.150066	2259	1.42257	magenta	FALSE
IPR001245:Serine-threonine/tyrosine-protein kinase, catalytic domain	28	60	4.66e-08	0.00024622	4.47506	0.875	32	0.195493	9141	4.47587	magenta	FALSE
GO:0004672:protein kinase activity	79	266	5.79e-08	3.96e-05	2.18658	0.42246	187	0.193189	8986	2.18677	magenta	FALSE
GO:0006468:protein phosphorylation	79	267	6.47e-08	3.55e-05	2.17471	0.420213	188	0.193211	8985	2.17489	magenta	FALSE
IPR003595:Protein-tyrosine phosphatase, catalytic	22	42	9.7e-08	0.00051203	5.61408	1.1	20	0.195892	9153	5.61534	magenta	FALSE
IPR027417:P-loop containing nucleoside triphosphate hydrolase	32	416	1.18e-07	0.00062054	0.410797	0.0833333	384	0.202867	8789	0.410778	magenta	FALSE
IPR035849:Fes/Fps/Fer, SH2 domain	10	11	1.39e-07	0.00073135	50.7959	10	1	0.196795	9172	50.8144	magenta	FALSE
GO:0006470:protein dephosphorylation	26	57	2.48e-07	0.0001362	4.28513	0.83871	31	0.19569	9142	4.2859	magenta	FALSE
GO:0003676:nucleic acid binding	19	291	3.61e-07	0.00024667	0.346213	0.0698529	272	0.201775	8901	0.346192	magenta	FALSE
IPR020635:Tyrosine-protein kinase, catalytic domain	19	37	1.09e-06	0.0057565	5.37949	1.05556	18	0.196177	9155	5.38063	magenta	FALSE
GO:0004713:protein tyrosine kinase activity	19	37	1.09e-06	0.00074601	5.37949	1.05556	18	0.196177	9155	5.38063	magenta	FALSE
GO:0003700:DNA-binding transcription factor activity	1	94	1.77e-06	0.0012093	0.0538283	0.0107527	93	0.19978	9080	0.0538227	magenta	FALSE
IPR029021:Protein-tyrosine phosphatase-like	27	66	2.07e-06	0.0109408	3.53609	0.692308	39	0.195752	9134	3.53665	magenta	FALSE
GO:0016787:hydrolase activity	28	70	2.3e-06	0.00157197	3.40592	0.666667	42	0.195707	9131	3.40645	magenta	FALSE
GO:0006355:regulation of transcription, DNA-templated	9	175	7.38e-06	0.00405361	0.270413	0.0542169	166	0.200511	9007	0.270394	magenta	FALSE
GO:0005515:protein binding	105	905	2.02e-05	0.0137852	0.642698	0.13125	800	0.204228	8373	0.642664	magenta	FALSE
GO:0008270:zinc ion binding	11	181	4.3e-05	0.0294112	0.322941	0.0647059	170	0.200378	9003	0.32292	magenta	FALSE
No InterPro entry	146	3202	6.28e-16	3.31e-12	0.490567	0.0477749	3056	0.0973925	7095	0.490539	magenta	TRUE
GO:0004674:protein serine/threonine kinase activity	13	41	6.27e-06	0.00428816	5.70194	0.464286	28	0.0813988	10123	5.70384	magenta	TRUE
No InterPro entry	458	3202	3.85e-07	0.00203437	0.745726	0.16691	2744	0.223829	6362	0.745702	green	FALSE
No GO terms for molecular function	446	6639	1.39e-05	0.00952541	0.729047	0.0720168	6193	0.0987873	3958	0.729009	magenta	TRUE
GO:0005515:protein binding	102	905	4.58e-05	0.0312984	1.61544	0.127024	803	0.0786264	9348	1.61553	magenta	TRUE
GO:0003676:nucleic acid binding	42	291	6.8e-05	0.0465172	2.10071	0.168675	249	0.0802868	9902	2.1009	magenta	TRUE
IPR000742:EGF-like domain	29	59	1.42e-08	7.48e-05	4.73383	0.966667	30	0.204165	9076	4.73474	green	FALSE
IPR001628:Zinc finger, nuclear hormone receptor-type	20	39	1.06e-06	0.005608	5.13609	1.05263	19	0.204908	9087	5.13709	green	FALSE
GO:0003700:DNA-binding transcription factor activity	35	94	2.76e-06	0.0018872	2.90509	0.59322	59	0.204156	9047	2.90572	green	FALSE
IPR001881:EGF-like calcium-binding domain	18	35	3.5e-06	0.0184654	5.16189	1.05882	17	0.205083	9089	5.1629	green	FALSE
GO:0043565:sequence-specific DNA binding	29	76	1.03e-05	0.007076	3.01615	0.617021	47	0.204548	9059	3.01651	green	FALSE
