# Supplementary material for: Gene regulation in response to host sex and infection route in Brugia pahangi with new genome annotation
Source: G3 (Bethesda). 2026 Apr 15;16(6):jkag073. doi: 10.1093/g3journal/jkag073 (PMC13261522; doi:10.1093/g3journal/jkag073)
Supplement: jkag073_Supplementary_Data [file jkag073_Supplementary_Data.zip › Supplementary_Table_1_G3-2026-406658.xlsx]

## Sheet: Sheet1
Gerbil ID	Sex	Method of Exposure	Reason for Removal
M058_SQ_Bp	M	Subcutaneous injection	Possibly went IP during infection
M059_SQ_Bp	M	Subcutaneous injection	Possibly went IP during infection
F014_SQ_Bp	F	Subcutaneous injection	Found dead in cage
M023_SQ_Bp	F	Subcutaneous injection	Euthanized due to abnormal clinical signs
F027_SQ_Bp	F	Subcutaneous injection	Found dead in cage
