# Supplementary material for: Gene regulation in response to host sex and infection route in Brugia pahangi with new genome annotation
Source: G3 (Bethesda). 2026 Apr 15;16(6):jkag073. doi: 10.1093/g3journal/jkag073 (PMC13261522; doi:10.1093/g3journal/jkag073)
Supplement: jkag073_Supplementary_Data [file jkag073_Supplementary_Data.zip › Supplementary_Table_2_G3-2026-406658.xlsx]

## Sheet: Sheet1
SRA Sample Name	SRA Accession	Litter	Total Number of Reads Sequenced	Sequencing Platform
BpL3_FR3_NR-42499	SRX26568818	NA	128158896	Illumina HiSeq 4000
BpMF_FR3_NR-48664	SRX26568821	NA	55253236	Illumina HiSeq 4000
BpAM_FR3_NR-42500	SRX26568819	NA	109777490	Illumina HiSeq 4000
BpAF_FR3_UMB-A2	SRX26568816	NA	430419	ONT MinION FLO-MIN106D
BpAM_FR3_UMB-B1	SRX26568817	NA	390,762	ONT MinION FLO-MIN106D
M206_IP_Bp-mf	SRX15053982	Litter #03	127122524	Illumina NovaSeq 6000
M206_IP_Bp-females	SRX15053981	Litter #03	204874788	Illumina NovaSeq 6000
M206_IP_Bp-males	SRX15053980	Litter #03	154695178	Illumina NovaSeq 6000
M204_IP_Bp-mf	SRX15053979	Litter #02	146554162	Illumina NovaSeq 6000
M204_IP_Bp-females	SRX15053978	Litter #02	220981562	Illumina NovaSeq 6000
M204_IP_Bp-males	SRX15053971	Litter #02	199964238	Illumina NovaSeq 6000
M200_IP_Bp-mf	SRX15053960	Litter #05	104114436	Illumina NovaSeq 6000
M200_IP_Bp-females	SRX15053949	Litter #05	170261588	Illumina NovaSeq 6000
M200_IP_Bp-males	SRX15053948	Litter #05	176316756	Illumina NovaSeq 6000
