# Supplementary material for: Gene regulation in response to host sex and infection route in Brugia pahangi with new genome annotation
Source: G3 (Bethesda). 2026 Apr 15;16(6):jkag073. doi: 10.1093/g3journal/jkag073 (PMC13261522; doi:10.1093/g3journal/jkag073)
Supplement: jkag073_Supplementary_Data [file jkag073_Supplementary_Data.zip › Supplementary_Table_3_G3-2026-406658.xlsx]

## Sheet: Sheet1
* Some gerbils were obtained from Charles River Laboratory and not reared in FR3. They lack a litter
SRA Sample Name	Litter	SRA Accession	Total Number of Sequenced Reads
F024_SQ_Bp-mf	Litter #12	SRX15053977	230685676
F024_SQ_Bp-females	Litter #12	SRX15053976	174964088
F024_SQ_Bp-males	Litter #12	SRX15053975	143486426
F022_SQ_Bp-mf	Litter #11	SRX15053974	167910116
F022_SQ_Bp-females	Litter #11	SRX15053973	167632300
F022_SQ_Bp-males	Litter #11	SRX15053972	142795918
F015_SQ_Bp-mf	Litter #08	SRX15053970	166209996
F015_SQ_Bp-females	Litter #08	SRX15053969	164356594
F015_SQ_Bp-males	Litter #08	SRX15053968	166688842
F012_IP_Bp-mf	Litter #03	SRX15053967	108479902
F012_IP_Bp-females	Litter #03	SRX15053966	155986426
F012_IP_Bp-males	Litter #03	SRX15053965	174713948
F009_IP_Bp-mf	Litter #02	SRX15053964	139629318
F009_IP_Bp-females	Litter #02	SRX15053963	188123886
F009_IP_Bp-males	Litter #02	SRX15053962	164034434
F006_IP_Bp-mf	Litter #05	SRX15053961	117466524
F006_IP_Bp-females	Litter #05	SRX15053959	211014800
F006_IP_Bp-males	Litter #05	SRX15053958	165629818
M069_SQ_Bp-mf	Charles River Laboratory	SRX15053957	161386660
M069_SQ_Bp-females	Charles River Laboratory	SRX15053956	142384634
M069_SQ_Bp-males	Charles River Laboratory	SRX15053955	178597504
M057_SQ_Bp-mf	Litter #13	SRX15053954	178724240
M057_SQ_Bp-females	Litter #13	SRX15053953	159306352
M057_SQ_Bp-males	Litter #13	SRX15053952	146884316
M055_SQ_Bp-mf	Litter #12	SRX15053951	155361810
M055_SQ_Bp-females	Litter #12	SRX15053950	170890160
M055_SQ_Bp-males	Litter #12	SRX15053983	167301434
M206_IP_Bp-mf	Litter #03	SRX15053982	127122524
M206_IP_Bp-females	Litter #03	SRX15053981	204874788
M206_IP_Bp-males	Litter #03	SRX15053980	154695178
M204_IP_Bp-mf	Litter #02	SRX15053979	146554162
M204_IP_Bp-females	Litter #02	SRX15053978	220981562
M204_IP_Bp-males	Litter #02	SRX15053971	199964238
M200_IP_Bp-mf	Litter #05	SRX15053960	104114436
M200_IP_Bp-females	Litter #05	SRX15053949	170261588
M200_IP_Bp-males	Litter #05	SRX15053948	176316756
