# Supplementary material for: Gene regulation in response to host sex and infection route in Brugia pahangi with new genome annotation
Source: G3 (Bethesda). 2026 Apr 15;16(6):jkag073. doi: 10.1093/g3journal/jkag073 (PMC13261522; doi:10.1093/g3journal/jkag073)
Supplement: jkag073_Supplementary_Data [file jkag073_Supplementary_Data.zip › Supplementary_Table_4_G3-2026-406658.xlsx]

## Sheet: Sheet1
Group 1	Group 2	Category tested	Statistical Test	p-value
IP	SQ	Prevalence1	Chi Square	Not Possible4
IP	SQ	Intensity – microfilariae2	T-test	Not Possible4
IP	SQ	Intensity – adult worms3	T-test	4.7e-05
IP male gerbils	IP female gerbils	Prevalence	Chi Square	Not Possible4
IP male gerbils	IP female gerbils	Intensity - microfilariae	T-test	Not Possible4
IP male gerbils	IP female gerbils	Intensity – adult worms	T-test	0.86
SQ male gerbils	SQ female gerbils	Prevalence	Chi-square	6.03e-05
SQ male gerbils	SQ female gerbils	Intensity - microfilariae	T-test	0.0001
SQ male gerbils	SQ female gerbils	Intensity – adult worms	T-test	0.26
1Microfilariae present at blood draw
2Number of microfilariae per 20 µL
3Number of adult worms at necropsy
4IP Microfilariae not recorded
