# Supplementary material for: Gene regulation in response to host sex and infection route in Brugia pahangi with new genome annotation
Source: G3 (Bethesda). 2026 Apr 15;16(6):jkag073. doi: 10.1093/g3journal/jkag073 (PMC13261522; doi:10.1093/g3journal/jkag073)
Supplement: jkag073_Supplementary_Data [file jkag073_Supplementary_Data.zip › Supplementary_Table_5_G3-2026-406658.xlsx]

## Sheet: All Samples
gene	logCPM	F	PValue	p.adjust(qlf$table$PValue, method = "BH")
gene-QQG55_0010	3.59535	10.2064	2.90579e-06	1.08506e-05
gene-QQG55_0015	5.95163	19.7746	5.11103e-09	7.35585e-08
gene-QQG55_0020	6.9145	0.741749	0.668041	0.695002
gene-QQG55_0025	6.32373	6.30032	0.000148723	0.000327099
gene-QQG55_0035	8.60902	2.36766	0.0445402	0.0572592
gene-QQG55_0040	6.847	13.2141	6.90464e-08	5.69503e-07
gene-QQG55_0045	5.80667	9.91193	3.05901e-06	1.13412e-05
gene-QQG55_0050	4.50213	6.0477	0.000201255	0.000430924
gene-QQG55_0055	7.94645	5.67871	0.000314761	0.000644872
gene-QQG55_0060	7.06503	8.07644	2.08286e-05	5.77804e-05
gene-QQG55_0065	5.58071	0.706458	0.697333	0.722817
gene-QQG55_0070	6.73189	0.181933	0.994173	0.995281
gene-QQG55_0075	1.97701	20.9433	8.41931e-10	1.76484e-08
gene-QQG55_0080	6.28223	8.90823	9.1696e-06	2.84333e-05
gene-QQG55_0085	6.00468	6.54386	0.000111044	0.000252459
gene-QQG55_0090	5.63899	4.22697	0.00227361	0.00383584
gene-QQG55_0095	2.41872	7.59116	2.88928e-05	7.68063e-05
gene-QQG55_0100	2.48054	2.12404	0.0681605	0.0848183
gene-QQG55_0105	7.29622	10.3335	2.55221e-06	9.77044e-06
gene-QQG55_0110	5.64442	8.05386	2.13351e-05	5.90694e-05
gene-QQG55_0115	5.03343	16.1487	3.2742e-08	3.21015e-07
gene-QQG55_0120	5.87549	2.10747	0.0702216	0.0870978
gene-QQG55_0125	4.81349	16.1488	3.8811e-08	3.6563e-07
gene-QQG55_0130	3.55441	14.2417	1.30021e-07	9.27527e-07
gene-QQG55_0135	7.1377	2.89774	0.018063	0.0251531
gene-QQG55_0140	7.62232	0.945307	0.506057	0.537122
gene-QQG55_0145	7.51732	2.86858	0.0189662	0.0262761
gene-QQG55_0150	6.76187	8.64464	1.17556e-05	3.50751e-05
gene-QQG55_0155	5.66472	12.1635	6.74107e-07	3.40085e-06
gene-QQG55_0160	3.96096	13.9062	6.31063e-08	5.28291e-07
gene-QQG55_0165	6.39097	10.3137	2.60018e-06	9.9233e-06
gene-QQG55_0170	4.37792	11.4628	1.01202e-06	4.68071e-06
gene-QQG55_0175	5.73542	16.9774	1.82789e-08	2.01865e-07
gene-QQG55_0180	8.51965	1.84814	0.110935	0.132198
gene-QQG55_0185	9.68213	2.71645	0.0244822	0.0331431
gene-QQG55_0190	4.26063	4.7049	0.0011521	0.00207303
gene-QQG55_0195	8.02657	7.99905	2.25259e-05	6.18117e-05
gene-QQG55_0200	9.41277	5.04559	0.000717312	0.00135
gene-QQG55_0205	7.92782	11.9958	6.69159e-07	3.38453e-06
gene-QQG55_0210	4.93845	5.11474	0.00065685	0.00125137
gene-QQG55_0215	7.00801	3.42294	0.00768321	0.0115848
gene-QQG55_0220	5.23151	6.09162	0.000189216	0.0004078
gene-QQG55_0225	6.25836	10.91	1.55433e-06	6.53015e-06
gene-QQG55_0230	5.18089	2.45176	0.0386273	0.0502461
gene-QQG55_0235	4.80986	11.3934	1.05043e-06	4.80802e-06
gene-QQG55_0240	4.47226	16.9731	2.74133e-09	4.4662e-08
gene-QQG55_0245	6.94876	2.4022	0.04196	0.0542382
gene-QQG55_0250	7.64933	1.11579	0.389419	0.421156
gene-QQG55_0255	4.76226	13.4876	2.24886e-07	1.43153e-06
gene-QQG55_0260	4.75568	38.1073	4.54315e-12	3.81506e-10
gene-QQG55_0265	6.66484	9.39516	5.73137e-06	1.89949e-05
gene-QQG55_0270	6.43912	10.3667	2.43716e-06	9.39924e-06
gene-QQG55_0275	1.81743	5.45039	0.000350368	0.000710304
gene-QQG55_0280	4.62251	2.20685	0.0590095	0.0742451
gene-QQG55_0285	7.45256	5.14983	0.000624845	0.00119695
gene-QQG55_0290	6.83283	0.894559	0.544614	0.57477
gene-QQG55_0295	5.10461	8.31521	1.64143e-05	4.69735e-05
gene-QQG55_0300	4.76758	8.32726	1.27949e-05	3.77899e-05
gene-QQG55_0305	5.53285	0.666841	0.73013	0.753956
gene-QQG55_0310	6.22642	3.32449	0.00903395	0.0133942
gene-QQG55_0315	5.13725	0.421252	0.91071	0.920971
gene-QQG55_0320	5.73254	6.31823	0.000145418	0.000320471
gene-QQG55_0325	8.91035	11.9583	6.39734e-07	3.26507e-06
gene-QQG55_0330	9.018	1.98636	0.0869046	0.105562
gene-QQG55_0335	5.95663	6.32014	0.000143616	0.000316996
gene-QQG55_0340	2.62177	2.38884	0.0424856	0.0548457
gene-QQG55_0345	3.9863	1.71406	0.140695	0.164311
gene-QQG55_0350	5.51805	3.24306	0.0102951	0.0150829
gene-QQG55_0355	6.6771	0.561815	0.814291	0.831901
gene-QQG55_0360	6.58107	1.05964	0.425488	0.45706
gene-QQG55_0370	6.03117	8.02031	2.21077e-05	6.08841e-05
gene-QQG55_0375	6.48068	1.46444	0.217402	0.244996
gene-QQG55_0380	7.23061	3.54128	0.00637601	0.00975823
gene-QQG55_0385	5.75046	11.5873	9.15184e-07	4.33447e-06
gene-QQG55_0390	5.43849	12.1118	6.06893e-07	3.12891e-06
gene-QQG55_0395	5.14038	11.0527	1.37735e-06	5.93822e-06
gene-QQG55_0405	5.48143	12.5968	4.23601e-07	2.36551e-06
gene-QQG55_0410	7.90137	4.27324	0.00211178	0.00358981
gene-QQG55_0415	6.74583	4.33149	0.00194931	0.00334124
gene-QQG55_0420	6.18665	19.0859	7.54159e-09	9.84896e-08
gene-QQG55_0425	6.54259	3.34132	0.00875122	0.0130259
gene-QQG55_0430	5.18724	6.66926	9.57269e-05	0.000221441
gene-QQG55_0440	6.14985	3.95687	0.00337102	0.00548485
gene-QQG55_0445	7.2086	11.0022	1.46943e-06	6.25333e-06
gene-QQG55_0450	6.81296	10.2191	2.80489e-06	1.05336e-05
gene-QQG55_0455	4.51991	9.98003	3.46035e-06	1.25097e-05
gene-QQG55_0460	5.93652	1.14138	0.373807	0.405293
gene-QQG55_0465	7.85295	1.25915	0.308169	0.338852
gene-QQG55_0470	5.66525	6.70844	9.14073e-05	0.000212745
gene-QQG55_0475	6.99434	0.853734	0.576678	0.606147
gene-QQG55_0480	6.04947	2.50891	0.0349124	0.0457756
gene-QQG55_0485	2.60745	6.26796	6.75526e-05	0.000163187
gene-QQG55_0490	4.6172	11.3697	1.04209e-06	4.78127e-06
gene-QQG55_0495	8.5543	15.1976	6.93862e-08	5.71351e-07
gene-QQG55_0500	6.69753	3.21404	0.010754	0.0156992
gene-QQG55_0505	5.09387	0.773144	0.642081	0.670538
gene-QQG55_0510	5.22724	2.36984	0.0444683	0.0571809
gene-QQG55_0515	5.2712	27.1656	1.87368e-10	5.37756e-09
gene-QQG55_0520	6.47543	1.25604	0.309774	0.340428
gene-QQG55_0530	6.11242	14.8224	2.19813e-08	2.34112e-07
gene-QQG55_0535	6.65301	13.1704	2.73583e-07	1.67665e-06
gene-QQG55_0545	2.65703	2.35054	0.0455485	0.0584103
gene-QQG55_0550	6.64909	7.59899	3.43097e-05	8.96373e-05
gene-QQG55_0555	6.59589	8.96205	8.8138e-06	2.74334e-05
gene-QQG55_0560	3.03538	8.335	1.06462e-05	3.22422e-05
gene-QQG55_0565	6.23791	10.2715	2.68465e-06	1.01593e-05
gene-QQG55_0570	7.38522	1.52247	0.196589	0.223351
gene-QQG55_0575	6.28531	2.82011	0.020575	0.0283078
gene-QQG55_0580	6.56873	5.39134	0.000455836	0.000900453
gene-QQG55_0585	2.59511	25.9915	3.19659e-11	1.53204e-09
gene-QQG55_0590	6.57084	15.9652	4.15387e-08	3.8472e-07
gene-QQG55_0595	6.82235	14.9375	8.2108e-08	6.44911e-07
gene-QQG55_0605	7.85768	4.66152	0.001214	0.00217173
gene-QQG55_0610	7.33914	0.594993	0.788395	0.808671
gene-QQG55_0615	6.12901	1.3305	0.273406	0.303297
gene-QQG55_0620	6.86401	1.81655	0.117309	0.139055
gene-QQG55_0630	6.70622	4.15771	0.0025022	0.00418291
gene-QQG55_0635	6.65982	1.73636	0.13513	0.158298
gene-QQG55_0640	4.25914	8.82983	9.96718e-06	3.0438e-05
gene-QQG55_0645	5.74344	8.56529	1.27957e-05	3.77899e-05
gene-QQG55_0650	7.10572	12.6735	3.92241e-07	2.23462e-06
gene-QQG55_0655	3.82141	1.14229	0.373366	0.40486
gene-QQG55_0660	4.21326	7.47736	3.91485e-05	0.000100891
gene-QQG55_0665	3.65964	4.20994	0.00234369	0.00394464
gene-QQG55_0670	4.72372	5.06524	0.000700619	0.00132336
gene-QQG55_0675	6.18707	2.33271	0.0473569	0.0606034
gene-QQG55_0680	4.14531	6.3862	8.61247e-05	0.000201974
gene-QQG55_0685	4.67404	9.7582	4.21506e-06	1.46481e-05
gene-QQG55_0690	3.91915	7.89605	2.53523e-05	6.85575e-05
gene-QQG55_0695	6.54664	11.0668	1.36561e-06	5.90716e-06
gene-QQG55_0700	5.66039	12.2165	5.54417e-07	2.92262e-06
gene-QQG55_0705	2.17465	8.56011	1.20186e-05	3.57302e-05
gene-QQG55_0715	6.55535	10.6751	1.3521e-06	5.86009e-06
gene-QQG55_0720	5.51234	19.2204	6.81921e-09	9.13631e-08
gene-QQG55_0725	5.9028	15.5175	5.8579e-08	4.97292e-07
gene-QQG55_0730	5.70604	2.88422	0.0184866	0.025667
gene-QQG55_0735	5.91454	11.6515	8.73246e-07	4.18116e-06
gene-QQG55_0740	7.04424	4.72579	0.00111198	0.00200576
gene-QQG55_0745	6.76539	1.78341	0.124388	0.146637
gene-QQG55_0750	5.151	4.68206	0.00118178	0.00212179
gene-QQG55_0755	5.64886	0.862402	0.569805	0.599434
gene-QQG55_0760	5.7138	15.9163	2.40375e-08	2.49813e-07
gene-QQG55_0765	5.32031	6.28895	0.000150814	0.000331327
gene-QQG55_0770	6.94187	10.3577	2.47894e-06	9.52902e-06
gene-QQG55_0775	7.04447	1.73727	0.134912	0.15808
gene-QQG55_0780	7.92551	5.72962	0.000296847	0.000611979
gene-QQG55_0785	6.3617	0.655139	0.739763	0.763105
gene-QQG55_0790	7.05212	2.68577	0.0257939	0.0348138
gene-QQG55_0795	4.54052	5.54307	0.000322864	0.000659557
gene-QQG55_0805	8.27879	23.7444	7.66248e-10	1.64818e-08
gene-QQG55_0810	5.69675	9.84404	3.88385e-06	1.36801e-05
gene-QQG55_0815	5.7943	2.23268	0.0563763	0.0711496
gene-QQG55_0820	5.91044	15.0175	7.82258e-08	6.23848e-07
gene-QQG55_0825	4.83333	7.88221	2.57761e-05	6.94942e-05
gene-QQG55_0835	6.8067	24.8001	4.86947e-10	1.13121e-08
gene-QQG55_0840	4.69995	19.92	4.75927e-09	6.8999e-08
gene-QQG55_0845	6.97016	6.70633	9.14688e-05	0.000212838
gene-QQG55_0850	3.47728	28.2978	1.06137e-10	3.4488e-09
gene-QQG55_0855	6.01189	6.53717	0.000111329	0.00025291
gene-QQG55_0860	5.52741	12.5729	4.04169e-07	2.28021e-06
gene-QQG55_0865	6.94551	6.75416	8.67608e-05	0.000203224
gene-QQG55_0870	8.34743	0.624794	0.764516	0.786502
gene-QQG55_0875	6.19095	2.23676	0.0559896	0.0706977
gene-QQG55_0885	4.45767	12.436	4.81979e-07	2.61173e-06
gene-QQG55_0890	5.0579	12.067	6.30358e-07	3.2263e-06
gene-QQG55_0900	5.87833	4.43242	0.00167963	0.00292057
gene-QQG55_0905	2.66386	21.5057	6.98758e-11	2.60333e-09
gene-QQG55_0915	1.08638	19.8354	1.30112e-09	2.49922e-08
gene-QQG55_0925	5.49657	3.97265	0.00331264	0.0053952
gene-QQG55_0930	3.74294	6.85954	7.4747e-05	0.000178428
gene-QQG55_0935	5.12498	4.10663	0.00271566	0.00450425
gene-QQG55_0940	1.47175	9.82207	1.41288e-06	6.07017e-06
gene-QQG55_0945	2.09312	9.24468	5.26963e-06	1.77264e-05
gene-QQG55_0960	6.23456	8.49975	1.38605e-05	4.06067e-05
gene-QQG55_0965	8.25983	2.50108	0.0353647	0.0463255
gene-QQG55_0970	2.96326	6.87174	5.23677e-05	0.000130431
gene-QQG55_0975	6.57042	4.82021	0.000980404	0.00178853
gene-QQG55_0980	5.5401	3.49081	0.0069153	0.0105087
gene-QQG55_0985	2.61146	12.2326	5.01502e-07	2.69497e-06
gene-QQG55_0990	5.40404	11.137	1.30696e-06	5.71462e-06
gene-QQG55_0995	6.92963	10.4886	2.20957e-06	8.68088e-06
gene-QQG55_1000	6.01523	6.19007	0.000167724	0.000364825
gene-QQG55_10000	2.24691	2.25739	0.0514946	0.0654235
gene-QQG55_10005	5.07431	8.66122	1.17074e-05	3.49523e-05
gene-QQG55_10010	4.80583	4.99488	0.000511274	0.000997984
gene-QQG55_10015	4.72311	8.8663	9.33146e-06	2.88265e-05
gene-QQG55_10020	3.75392	11.6477	5.73147e-07	3.00126e-06
gene-QQG55_10025	5.16534	6.02897	0.00020748	0.000442909
gene-QQG55_10030	3.10255	8.2706	7.11282e-06	2.29194e-05
gene-QQG55_10035	9.79494	21.527	2.19541e-09	3.79602e-08
gene-QQG55_10040	6.90322	12.4275	4.85203e-07	2.62488e-06
gene-QQG55_10045	4.92691	11.962	6.74101e-07	3.40085e-06
gene-QQG55_1005	5.73338	22.4519	1.38352e-09	2.62179e-08
gene-QQG55_10050	7.01847	1.55875	0.18455	0.210619
gene-QQG55_10055	5.69824	9.19149	7.17042e-06	2.30673e-05
gene-QQG55_10060	7.50852	1.87572	0.105659	0.126338
gene-QQG55_10065	5.46473	9.9724	3.47971e-06	1.25567e-05
gene-QQG55_10070	6.04406	7.24242	5.02503e-05	0.000125791
gene-QQG55_10075	5.89558	1.31255	0.281841	0.312162
gene-QQG55_10080	6.33511	9.50396	5.31685e-06	1.78306e-05
gene-QQG55_10085	3.80065	1.5942	0.173687	0.199141
gene-QQG55_10090	7.14183	6.25294	0.000157545	0.00034443
gene-QQG55_10095	4.62041	4.31812	0.00198555	0.0033951
gene-QQG55_1010	5.85813	8.41661	1.48004e-05	4.29778e-05
gene-QQG55_10100	6.49066	2.49895	0.0355038	0.0464769
gene-QQG55_10105	6.4832	2.40292	0.0419183	0.0541914
gene-QQG55_10110	5.45068	2.26858	0.0530387	0.0672382
gene-QQG55_10115	5.89173	10.9394	1.53773e-06	6.47143e-06
gene-QQG55_10120	7.15915	0.463027	0.884891	0.896698
gene-QQG55_10125	7.63284	8.08842	2.05803e-05	5.72686e-05
gene-QQG55_10130	6.53035	19.5771	9.64909e-10	1.97107e-08
gene-QQG55_10135	7.77827	0.721295	0.685017	0.711538
gene-QQG55_10140	6.36126	11.3834	9.79219e-07	4.57108e-06
gene-QQG55_10145	5.34988	10.2475	1.31417e-06	5.74105e-06
gene-QQG55_1015	5.66912	10.8925	1.61661e-06	6.74306e-06
gene-QQG55_10150	6.34663	7.75198	2.93238e-05	7.78681e-05
gene-QQG55_10155	6.25366	22.4524	1.37836e-09	2.61702e-08
gene-QQG55_10160	6.23425	1.65957	0.154705	0.179146
gene-QQG55_10165	6.17043	1.61267	0.167971	0.193149
gene-QQG55_10170	7.59887	2.90333	0.0178904	0.0249375
gene-QQG55_10175	5.634	3.64126	0.00547655	0.00850157
gene-QQG55_10180	3.54243	14.281	1.71332e-08	1.91787e-07
gene-QQG55_10185	9.01105	0.42347	0.909434	0.919774
gene-QQG55_10190	6.9679	12.163	2.00876e-07	1.30907e-06
gene-QQG55_10195	5.79221	2.29116	0.0509287	0.0647796
gene-QQG55_1020	6.54284	1.10271	0.397612	0.429021
gene-QQG55_10200	6.70402	0.662505	0.733708	0.757334
gene-QQG55_10205	5.58098	13.6369	1.46289e-07	1.0191e-06
gene-QQG55_10210	6.95356	5.22561	0.000564533	0.00109308
gene-QQG55_10215	5.79118	1.69702	0.144844	0.168817
gene-QQG55_10220	6.18134	3.79879	0.00429096	0.006822
gene-QQG55_10225	4.45505	5.11356	0.000450824	0.000891089
gene-QQG55_10230	4.34727	38.5732	3.45042e-12	3.37939e-10
gene-QQG55_10235	4.61718	30.7692	5.13129e-11	2.15387e-09
gene-QQG55_10240	7.38299	5.0353	0.000727582	0.00136671
gene-QQG55_10245	6.76665	1.25146	0.312141	0.342837
gene-QQG55_1025	4.91758	10.9724	1.38384e-06	5.96102e-06
gene-QQG55_10250	8.37402	3.99149	0.0031996	0.00523441
gene-QQG55_10255	9.18231	4.38568	0.0017945	0.00310282
gene-QQG55_10260	6.65839	3.28003	0.00965482	0.0142314
gene-QQG55_10265	5.57144	9.17767	7.12735e-06	2.29578e-05
gene-QQG55_10275	1.66052	13.3293	1.95765e-07	1.28169e-06
gene-QQG55_10280	6.037	2.55256	0.0323912	0.0427823
gene-QQG55_10285	6.16224	12.6584	4.02416e-07	2.27421e-06
gene-QQG55_10290	6.26734	11.5856	5.01706e-07	2.69497e-06
gene-QQG55_1030	5.04015	11.4613	1.01219e-06	4.68071e-06
gene-QQG55_10300	2.95963	25.5829	1.40962e-10	4.26909e-09
gene-QQG55_10305	3.66218	6.90122	0.000116467	0.000263491
gene-QQG55_10310	4.65344	5.96176	0.000204952	0.000438013
gene-QQG55_10315	6.17345	6.674	9.5213e-05	0.000220459
gene-QQG55_10320	5.61712	3.87735	0.00380315	0.00611439
gene-QQG55_10325	6.34998	3.96033	0.00335384	0.0054587
gene-QQG55_10330	8.48838	15.9547	4.33303e-08	3.95745e-07
gene-QQG55_10335	5.21792	5.4176	0.000440014	0.000872342
gene-QQG55_10340	7.15125	1.71419	0.140515	0.164139
gene-QQG55_10345	4.77019	0.44061	0.899068	0.91013
gene-QQG55_1035	8.16804	2.38474	0.0432388	0.055725
gene-QQG55_10350	2.71271	0.828967	0.596215	0.625152
gene-QQG55_10355	5.77686	1.09607	0.401838	0.433164
gene-QQG55_10360	4.81771	2.75501	0.0229643	0.0312812
gene-QQG55_10365	6.13391	5.09816	0.000668939	0.00127057
gene-QQG55_10370	6.92702	3.93237	0.00349653	0.00567064
gene-QQG55_10375	5.53274	9.70313	4.42993e-06	1.53033e-05
gene-QQG55_10380	6.13151	3.05258	0.0139915	0.0199363
gene-QQG55_10385	7.29456	2.65025	0.0273969	0.0367763
gene-QQG55_10390	6.68024	11.2935	1.16435e-06	5.21816e-06
gene-QQG55_10395	7.82456	3.53346	0.00645467	0.0098679
gene-QQG55_1040	8.76603	2.19119	0.0606055	0.0760496
gene-QQG55_10400	7.39063	5.60254	0.000346623	0.000703434
gene-QQG55_10405	7.34523	9.96693	3.47326e-06	1.25426e-05
gene-QQG55_10410	5.6588	8.33638	1.60384e-05	4.60848e-05
gene-QQG55_10415	5.22582	5.74569	0.000289939	0.000599742
gene-QQG55_10420	6.29801	0.736347	0.672521	0.69922
gene-QQG55_10425	3.74508	0.734922	0.673696	0.700369
gene-QQG55_10430	7.46049	1.51477	0.199237	0.22624
gene-QQG55_10435	4.16997	2.62967	0.0285105	0.0381002
gene-QQG55_1045	6.42374	9.31386	5.49843e-06	1.83213e-05
gene-QQG55_10450	6.15215	4.11265	0.0026739	0.00443986
gene-QQG55_10455	4.22009	8.84215	9.67457e-06	2.96729e-05
gene-QQG55_10460	4.96209	3.43453	0.00755901	0.0114118
gene-QQG55_10465	7.07302	2.07498	0.0743399	0.0916645
gene-QQG55_10470	5.77127	4.48642	0.00156018	0.00273018
gene-QQG55_10475	5.45846	10.5318	2.13843e-06	8.46148e-06
gene-QQG55_10480	5.19962	13.9229	1.62708e-07	1.10864e-06
gene-QQG55_10485	7.5273	4.20094	0.00234683	0.00394828
gene-QQG55_10490	7.37185	6.44692	0.00012353	0.000277626
gene-QQG55_10495	3.18023	15.2505	7.02046e-08	5.75689e-07
gene-QQG55_1050	6.15521	6.21229	0.000163271	0.000356158
gene-QQG55_10530	6.85306	13.9025	1.6731e-07	1.13073e-06
gene-QQG55_10535	7.78228	1.29654	0.289483	0.319801
gene-QQG55_10540	9.20084	10.8249	1.66741e-06	6.89956e-06
gene-QQG55_10545	7.6993	2.30653	0.0495381	0.0631327
gene-QQG55_1055	6.45276	4.22132	0.00227903	0.00384433
gene-QQG55_10550	7.05915	16.0255	4.14154e-08	3.83938e-07
gene-QQG55_10555	5.33951	23.2823	9.49201e-10	1.95646e-08
gene-QQG55_10560	5.89407	26.467	2.47309e-10	6.58135e-09
gene-QQG55_10570	3.30865	0.588301	0.793707	0.813091
gene-QQG55_10575	6.1189	9.63643	4.71955e-06	1.6168e-05
gene-QQG55_10580	5.3782	4.02638	0.00304418	0.00499504
gene-QQG55_10585	7.1746	5.10138	0.000667005	0.00126739
gene-QQG55_10590	7.48382	1.75213	0.131425	0.154343
gene-QQG55_10595	6.01075	1.89514	0.102135	0.122525
gene-QQG55_1060	7.64014	4.23914	0.00221946	0.00375113
gene-QQG55_10600	5.78549	15.4584	5.92242e-08	5.01475e-07
gene-QQG55_10610	7.21839	0.848152	0.581126	0.610497
gene-QQG55_10615	7.06957	9.0633	7.95892e-06	2.51557e-05
gene-QQG55_10620	5.33962	10.3162	1.8853e-06	7.60668e-06
gene-QQG55_10625	7.11159	9.97559	3.45352e-06	1.24929e-05
gene-QQG55_10630	3.8148	6.26952	0.000152522	0.000334486
gene-QQG55_10635	2.24285	7.45978	3.93596e-05	0.000101355
gene-QQG55_10640	7.51161	3.58618	0.00594541	0.00915884
gene-QQG55_10645	4.25415	1.28252	0.296565	0.327076
gene-QQG55_1065	5.66577	7.92332	2.43897e-05	6.6336e-05
gene-QQG55_10650	7.13098	6.78211	8.5099e-05	0.000199758
gene-QQG55_10655	5.99205	6.55254	0.000109875	0.000250241
gene-QQG55_10660	6.98353	6.45374	0.000122787	0.000276208
gene-QQG55_10665	6.02043	3.735	0.00474697	0.00748313
gene-QQG55_10670	7.67674	9.90695	3.66331e-06	1.30711e-05
gene-QQG55_10675	1.69907	6.49617	8.81358e-05	0.000205956
gene-QQG55_10680	3.95416	9.20128	5.90681e-06	1.95043e-05
gene-QQG55_10695	3.21481	1.99182	0.0848925	0.103398
gene-QQG55_1070	7.33594	13.3675	2.39127e-07	1.50376e-06
gene-QQG55_10705	4.32586	2.19947	0.059697	0.0750145
gene-QQG55_10710	3.92358	9.99944	3.24714e-06	1.19117e-05
gene-QQG55_10745	5.49286	5.88553	0.000243636	0.000511031
gene-QQG55_1075	8.35075	10.6727	1.9279e-06	7.75322e-06
gene-QQG55_10750	4.31101	1.99912	0.0850585	0.103587
gene-QQG55_10755	5.97286	11.1096	1.36056e-06	5.89158e-06
gene-QQG55_10760	4.45589	1.35488	0.262392	0.292063
gene-QQG55_10765	4.28392	8.91217	9.22805e-06	2.85965e-05
gene-QQG55_10770	4.97569	30.3849	5.56307e-11	2.26959e-09
gene-QQG55_10775	4.42821	17.2624	1.83508e-08	2.02207e-07
gene-QQG55_10785	5.08136	34.8116	1.31294e-11	7.79657e-10
gene-QQG55_10790	4.43459	13.872	1.6025e-07	1.09871e-06
gene-QQG55_10795	3.8364	2.3374	0.0470958	0.0603161
gene-QQG55_1080	6.28908	0.851188	0.578707	0.60815
gene-QQG55_10800	5.72559	26.4905	2.45608e-10	6.55374e-09
gene-QQG55_10810	3.00151	6.7929	7.23944e-05	0.000173567
gene-QQG55_10815	2.78115	0.980211	0.479696	0.51101
gene-QQG55_10820	4.40657	15.0026	7.96037e-08	6.32283e-07
gene-QQG55_10825	5.2056	3.60657	0.00577453	0.00891648
gene-QQG55_10830	1.69685	23.573	1.94825e-10	5.54325e-09
gene-QQG55_10845	3.43137	7.12798	5.65727e-05	0.000139566
gene-QQG55_1085	7.88496	10.4591	2.31529e-06	9.02088e-06
gene-QQG55_10850	3.54597	31.5886	5.58518e-14	4.27869e-11
gene-QQG55_10860	-0.516916	15.7324	3.45256e-09	5.32524e-08
gene-QQG55_10865	-0.181916	22.4143	3.74216e-10	9.21356e-09
gene-QQG55_10870	2.7575	11.8354	7.70213e-07	3.79646e-06
gene-QQG55_10875	3.44122	37.9648	2.01848e-12	2.6167e-10
gene-QQG55_10885	8.28989	11.4915	8.04822e-07	3.92783e-06
gene-QQG55_10890	2.90147	11.6446	8.08694e-07	3.94089e-06
gene-QQG55_10895	6.63305	4.49709	0.00153273	0.00268976
gene-QQG55_1090	5.10835	8.70792	1.12943e-05	3.38933e-05
gene-QQG55_10900	6.0787	4.08331	0.00279111	0.0046205
gene-QQG55_10905	6.84174	4.00084	0.00315549	0.00516824
gene-QQG55_10915	6.42035	5.13402	0.000639699	0.00122232
gene-QQG55_10925	3.35224	20.791	3.07401e-09	4.89511e-08
gene-QQG55_10930	5.91244	1.98398	0.0873187	0.106
gene-QQG55_10935	7.48611	4.57488	0.00137228	0.0024299
gene-QQG55_10940	7.6724	17.8758	1.39939e-08	1.62734e-07
gene-QQG55_1095	7.27671	2.11805	0.0689129	0.0856682
gene-QQG55_10950	5.9638	9.52298	5.08471e-06	1.71746e-05
gene-QQG55_10955	6.89524	9.83265	3.45052e-06	1.24879e-05
gene-QQG55_10960	6.67443	5.27397	0.000531233	0.00103266
gene-QQG55_10965	5.83589	4.33584	0.00193032	0.00331271
gene-QQG55_10970	4.60632	25.9752	3.05281e-10	7.80839e-09
gene-QQG55_10975	4.57187	7.80197	2.8319e-05	7.55046e-05
gene-QQG55_10980	2.79427	13.8733	1.56539e-07	1.07776e-06
gene-QQG55_10985	7.50456	1.89476	0.102167	0.122548
gene-QQG55_10990	6.48999	10.0523	3.2286e-06	1.18586e-05
gene-QQG55_1100	6.81104	8.69508	1.13253e-05	3.39759e-05
gene-QQG55_11000	3.50055	39.9103	2.26843e-12	2.76497e-10
gene-QQG55_11005	3.99801	25.3617	2.21494e-10	6.0914e-09
gene-QQG55_11010	1.10497	22.5941	1.04861e-09	2.093e-08
gene-QQG55_11015	4.93606	16.2554	3.52139e-08	3.39187e-07
gene-QQG55_11020	2.76369	22.5132	3.24436e-10	8.21737e-09
gene-QQG55_11025	0.379024	27.69	1.20155e-12	1.94474e-10
gene-QQG55_11040	1.75073	35.859	5.03193e-13	1.05703e-10
gene-QQG55_11045	-0.346473	17.7238	5.13719e-10	1.17679e-08
gene-QQG55_1105	6.85497	1.22076	0.328418	0.359396
gene-QQG55_11055	2.80083	36.6013	1.1934e-13	4.90937e-11
gene-QQG55_11060	4.61722	34.305	1.49838e-11	8.5599e-10
gene-QQG55_11065	5.36132	13.7784	1.79902e-07	1.19303e-06
gene-QQG55_11070	4.41561	23.6926	7.98847e-10	1.70053e-08
gene-QQG55_11075	5.45612	1.6897	0.146854	0.170937
gene-QQG55_11080	5.69195	1.32429	0.276292	0.306291
gene-QQG55_11085	6.54748	8.44366	1.44287e-05	4.20039e-05
gene-QQG55_11090	6.27671	9.97886	3.45443e-06	1.24929e-05
gene-QQG55_1110	6.69839	3.89216	0.00371562	0.00598928
gene-QQG55_11100	4.45131	8.22936	1.8039e-05	5.10604e-05
gene-QQG55_11110	6.57456	26.9337	2.07197e-10	5.77176e-09
gene-QQG55_11120	8.16996	6.87147	7.57773e-05	0.00018058
gene-QQG55_11125	2.27629	19.1627	9.87126e-11	3.32624e-09
gene-QQG55_11130	3.50201	1.86714	0.107049	0.127907
gene-QQG55_11135	5.84167	1.64092	0.159867	0.184561
gene-QQG55_11140	1.69318	7.33494	1.64291e-05	4.69887e-05
gene-QQG55_11145	4.64411	6.02882	0.00020744	0.000442909
gene-QQG55_1115	6.06517	3.556	0.00623597	0.00956763
gene-QQG55_11150	7.28033	2.62949	0.0283827	0.0379602
gene-QQG55_11160	6.50152	5.67237	0.000317232	0.00064953
gene-QQG55_11165	7.39834	3.83317	0.00406477	0.0064976
gene-QQG55_11170	7.20061	1.02989	0.445556	0.477175
gene-QQG55_11175	6.72829	1.50108	0.204036	0.231147
gene-QQG55_11180	6.15788	12.0099	6.47588e-07	3.29859e-06
gene-QQG55_11185	2.70687	6.98406	5.52749e-05	0.000136706
gene-QQG55_11190	7.06377	3.78394	0.00437939	0.00694805
gene-QQG55_11195	5.80366	6.86046	7.72475e-05	0.000183289
gene-QQG55_1120	4.53018	1.48588	0.20969	0.237062
gene-QQG55_11205	7.30174	2.60998	0.0293439	0.039108
gene-QQG55_11210	6.13471	1.70287	0.143363	0.167209
gene-QQG55_11215	5.46981	8.84094	9.81473e-06	3.00281e-05
gene-QQG55_11220	6.34299	2.74735	0.0232519	0.031625
gene-QQG55_11225	6.60344	3.64625	0.00541431	0.00841797
gene-QQG55_11230	4.95519	2.30871	0.0494134	0.0630064
gene-QQG55_11235	5.98615	2.71862	0.0244046	0.0330471
gene-QQG55_11240	5.85441	7.18425	5.36909e-05	0.000133189
gene-QQG55_11245	6.77241	1.11855	0.387717	0.419408
gene-QQG55_1125	4.6387	19.3802	5.54848e-09	7.78126e-08
gene-QQG55_11250	6.88887	1.11447	0.390243	0.421816
gene-QQG55_11255	5.38922	11.9879	6.57258e-07	3.34146e-06
gene-QQG55_11260	3.94486	13.0288	1.31579e-06	5.74559e-06
gene-QQG55_11265	9.55121	3.79096	0.00433207	0.00688182
gene-QQG55_11275	8.81724	8.96246	8.70145e-06	2.71372e-05
gene-QQG55_11280	4.34036	6.16327	0.0001739	0.000377096
gene-QQG55_11285	4.06311	5.33848	0.000486482	0.000954732
gene-QQG55_11290	5.50509	8.46036	1.42595e-05	4.15906e-05
gene-QQG55_11295	6.66916	21.402	2.25574e-09	3.84645e-08
gene-QQG55_1130	5.85224	22.0795	1.64761e-09	2.99574e-08
gene-QQG55_11300	6.88088	9.41646	5.69591e-06	1.89027e-05
gene-QQG55_11310	3.14325	22.7454	1.15525e-09	2.26304e-08
gene-QQG55_11315	5.34155	2.30648	0.049596	0.0631984
gene-QQG55_11320	5.78943	4.58608	0.00135105	0.00239823
gene-QQG55_11325	4.47556	26.6435	2.40592e-10	6.48135e-09
gene-QQG55_11330	2.29594	15.1628	4.99986e-08	4.39961e-07
gene-QQG55_11335	7.17852	0.970018	0.487874	0.519106
gene-QQG55_11340	6.25659	5.74714	0.000290639	0.000600685
gene-QQG55_11345	3.43425	5.11218	0.000666685	0.00126702
gene-QQG55_1135	2.87127	9.34449	5.37675e-06	1.79887e-05
gene-QQG55_11350	6.2428	13.589	2.03471e-07	1.32335e-06
gene-QQG55_11355	6.91184	8.08381	2.07066e-05	5.75228e-05
gene-QQG55_11360	6.87514	3.88659	0.00374668	0.00603442
gene-QQG55_11365	6.23637	6.39996	0.000130933	0.000291938
gene-QQG55_11370	6.71899	3.18698	0.0112245	0.0163162
gene-QQG55_11375	8.40398	5.53152	0.00037934	0.000762464
gene-QQG55_11380	7.97907	9.92321	3.61335e-06	1.29349e-05
gene-QQG55_11385	5.01577	6.77386	8.50568e-05	0.000199707
gene-QQG55_11395	5.40911	16.3589	3.40043e-08	3.30113e-07
gene-QQG55_1140	6.95173	6.25324	0.000155355	0.000340244
gene-QQG55_11400	3.38049	7.48741	3.94962e-05	0.000101681
gene-QQG55_11405	3.55685	6.78949	8.35326e-05	0.000196517
gene-QQG55_11410	5.58296	15.1302	7.29557e-08	5.90231e-07
gene-QQG55_11415	5.77168	14.9851	7.99068e-08	6.33671e-07
gene-QQG55_11420	6.90719	3.49419	0.00686582	0.0104399
gene-QQG55_11425	6.3168	2.20063	0.0596371	0.0749678
gene-QQG55_11435	6.21325	6.06748	0.000194495	0.000417808
gene-QQG55_11440	4.78781	15.8408	4.68361e-08	4.21909e-07
gene-QQG55_11445	7.3824	0.767545	0.646695	0.674928
gene-QQG55_1145	7.28404	4.05127	0.00292702	0.0048215
gene-QQG55_11450	6.61713	2.67855	0.026118	0.0352079
gene-QQG55_11455	6.02684	0.707965	0.696084	0.721743
gene-QQG55_11460	4.94011	3.61807	0.00567259	0.00877279
gene-QQG55_11465	7.34337	12.151	5.81209e-07	3.03052e-06
gene-QQG55_11470	6.03528	0.726048	0.681069	0.707661
gene-QQG55_11475	4.28015	1.24951	0.313281	0.343975
gene-QQG55_11480	7.57713	1.01309	0.457168	0.488829
gene-QQG55_11490	1.51969	17.2078	1.25437e-08	1.48316e-07
gene-QQG55_11495	7.63039	0.576547	0.802896	0.82145
gene-QQG55_1150	5.05282	6.18357	0.000171185	0.000371861
gene-QQG55_11500	5.53408	11.2493	1.20541e-06	5.36563e-06
gene-QQG55_11505	5.73741	2.01528	0.0826189	0.100803
gene-QQG55_11510	6.39466	6.81558	8.12434e-05	0.000191894
gene-QQG55_11515	6.22616	7.5054	3.84368e-05	9.92902e-05
gene-QQG55_11520	2.64461	8.02412	2.17996e-05	6.01195e-05
gene-QQG55_11525	4.76905	7.76588	2.88544e-05	7.67249e-05
gene-QQG55_11530	6.30463	0.508604	0.853747	0.868615
gene-QQG55_11535	6.41433	2.52219	0.0341192	0.044795
gene-QQG55_11540	5.5242	3.60196	0.00581903	0.00897817
gene-QQG55_1155	6.88975	15.4975	1.11429e-08	1.33512e-07
gene-QQG55_11550	4.00708	7.54434	3.66167e-05	9.5036e-05
gene-QQG55_11555	5.54229	3.75399	0.0045936	0.00726805
gene-QQG55_11560	6.62902	2.13892	0.0664337	0.0828575
gene-QQG55_11565	5.62787	3.77693	0.00443327	0.00702675
gene-QQG55_11570	4.40408	19.0528	7.62105e-09	9.91898e-08
gene-QQG55_11575	3.91042	19.2764	6.52529e-09	8.83734e-08
gene-QQG55_11580	3.42129	2.80175	0.0201107	0.0277115
gene-QQG55_11585	3.62016	1.88819	0.102623	0.12305
gene-QQG55_11590	6.46121	2.63249	0.0282942	0.0378521
gene-QQG55_11595	5.65893	1.57657	0.178954	0.204658
gene-QQG55_1160	5.42588	7.34582	4.55769e-05	0.00011535
gene-QQG55_11600	6.9015	2.21238	0.058402	0.073565
gene-QQG55_11605	4.15294	15.9463	4.39715e-08	4.00615e-07
gene-QQG55_11610	5.01457	15.6167	5.40349e-08	4.66335e-07
gene-QQG55_11615	1.872	20.2195	1.75789e-09	3.14414e-08
gene-QQG55_11620	7.28725	2.95164	0.0165118	0.023196
gene-QQG55_11625	6.05966	32.926	2.37919e-11	1.2046e-09
gene-QQG55_11630	6.81304	3.11998	0.0125173	0.018023
gene-QQG55_11635	5.63284	11.6232	8.76099e-07	4.18873e-06
gene-QQG55_11640	1.47435	14.2466	8.44957e-08	6.59989e-07
gene-QQG55_11645	4.3055	9.32376	6.32661e-06	2.07104e-05
gene-QQG55_1165	3.49741	23.6251	9.59548e-11	3.24439e-09
gene-QQG55_11650	6.01608	2.35594	0.0454971	0.0583671
gene-QQG55_11655	8.91651	2.47751	0.0368302	0.0480747
gene-QQG55_11660	3.76376	7.89962	2.54369e-05	6.87298e-05
gene-QQG55_11670	7.50761	6.07778	0.000192137	0.000413193
gene-QQG55_11675	6.24508	1.17179	0.355842	0.387432
gene-QQG55_11680	5.81787	4.0995	0.00273731	0.00453751
gene-QQG55_11685	3.9928	6.09658	0.000188772	0.000407108
gene-QQG55_11690	1.76125	11.4314	6.21475e-07	3.19241e-06
gene-QQG55_11695	6.10266	10.052	3.2541e-06	1.19301e-05
gene-QQG55_11700	6.75142	3.97631	0.00327669	0.00534458
gene-QQG55_11705	3.6737	1.91974	0.0979834	0.118032
gene-QQG55_11710	5.15468	15.1871	7.0405e-08	5.75734e-07
gene-QQG55_11715	6.17796	1.86253	0.108164	0.12913
gene-QQG55_11720	1.96993	18.2136	7.41793e-09	9.74575e-08
gene-QQG55_11725	6.20907	2.6326	0.0282481	0.0378007
gene-QQG55_11730	4.86034	5.54517	0.000372447	0.000750597
gene-QQG55_11735	6.68273	13.1688	2.82482e-07	1.72157e-06
gene-QQG55_11740	9.48441	0.481354	0.872711	0.885992
gene-QQG55_11750	5.75195	2.58685	0.0306124	0.0406231
gene-QQG55_11755	4.80227	3.12057	0.0125484	0.0180598
gene-QQG55_11760	5.09395	17.7576	1.51293e-08	1.73487e-07
gene-QQG55_11765	8.6264	18.2611	1.13432e-08	1.35583e-07
gene-QQG55_11770	4.12379	7.66535	1.03642e-05	3.15043e-05
gene-QQG55_11780	5.86869	3.11649	0.0125885	0.0181096
gene-QQG55_11785	6.67623	4.85447	0.000932701	0.00171067
gene-QQG55_11795	4.63724	15.2004	2.16637e-08	2.31228e-07
gene-QQG55_11800	5.86339	1.10687	0.395028	0.426428
gene-QQG55_11805	7.15562	1.9285	0.0962574	0.11608
gene-QQG55_11810	5.9402	5.05477	0.000709267	0.00133714
gene-QQG55_11815	5.75071	3.36372	0.00844742	0.0126289
gene-QQG55_11820	5.39552	5.30467	0.000511823	0.000998859
gene-QQG55_11825	5.77019	4.50519	0.00152229	0.0026746
gene-QQG55_11830	4.70903	6.95772	5.41269e-05	0.000134102
gene-QQG55_11835	6.13117	7.14299	5.3636e-05	0.000133086
gene-QQG55_11840	6.72022	14.1287	1.40334e-07	9.8473e-07
gene-QQG55_11845	5.82788	12.0564	4.31873e-07	2.40083e-06
gene-QQG55_1185	5.89674	3.60019	0.00582634	0.00898805
gene-QQG55_11850	5.93531	3.11212	0.012681	0.0182267
gene-QQG55_11855	6.98337	4.94416	0.000823665	0.00152801
gene-QQG55_11860	8.32854	5.6759	0.000320342	0.000655081
gene-QQG55_11865	6.46515	8.39339	1.52344e-05	4.41054e-05
gene-QQG55_11870	6.19866	2.61349	0.029176	0.0389158
gene-QQG55_11890	10.8868	5.90795	0.000236206	0.000496712
gene-QQG55_11895	5.04871	7.45776	4.03441e-05	0.000103567
gene-QQG55_1190	6.3451	8.24572	1.75353e-05	4.98205e-05
gene-QQG55_11900	5.67532	2.53226	0.0335328	0.0440896
gene-QQG55_11905	6.35324	10.5057	2.18703e-06	8.60947e-06
gene-QQG55_11910	4.5324	6.96668	6.48307e-05	0.000157654
gene-QQG55_11915	6.06609	3.75526	0.00460052	0.00727666
gene-QQG55_11920	5.37376	9.89445	3.73038e-06	1.32387e-05
gene-QQG55_11925	6.79216	3.25755	0.0100131	0.0147047
gene-QQG55_11930	7.27382	6.63758	9.89448e-05	0.00022784
gene-QQG55_11935	6.63994	4.3989	0.00176406	0.003055
gene-QQG55_11940	4.92358	1.47459	0.213729	0.241215
gene-QQG55_11945	2.28238	2.49394	0.0354809	0.0464593
gene-QQG55_1195	8.46246	2.14852	0.0653178	0.0815378
gene-QQG55_11950	8.26916	1.84952	0.110669	0.131929
gene-QQG55_11955	5.26417	9.56754	4.99081e-06	1.69386e-05
gene-QQG55_11960	0.499484	13.0063	1.4376e-07	1.0052e-06
gene-QQG55_11965	7.96678	3.52928	0.00649707	0.00992659
gene-QQG55_11970	6.62644	3.64633	0.00541432	0.00841797
gene-QQG55_11975	7.50039	11.3089	1.09402e-06	4.97069e-06
gene-QQG55_11980	5.88004	13.3706	2.4045e-07	1.51112e-06
gene-QQG55_11985	7.1931	14.5689	9.0328e-08	6.94555e-07
gene-QQG55_11995	5.26306	15.1875	7.04512e-08	5.75734e-07
gene-QQG55_1200	7.17299	2.08251	0.073374	0.0905867
gene-QQG55_12000	6.90147	12.9747	3.18588e-07	1.90019e-06
gene-QQG55_12005	7.21093	2.81745	0.0206552	0.0284142
gene-QQG55_12010	5.61905	9.5996	4.84211e-06	1.65191e-05
gene-QQG55_12015	6.04245	10.0973	3.16139e-06	1.16551e-05
gene-QQG55_12020	6.94615	3.31437	0.00913609	0.0135336
gene-QQG55_12025	4.4406	13.0657	2.98338e-07	1.79823e-06
gene-QQG55_12030	6.48119	8.68299	1.1463e-05	3.43367e-05
gene-QQG55_12035	5.22988	4.33863	0.00192619	0.00330678
gene-QQG55_12040	6.85928	6.73476	8.85451e-05	0.000206853
gene-QQG55_12045	4.50626	14.3533	1.22236e-07	8.84126e-07
gene-QQG55_1205	5.16926	4.19772	0.00234532	0.00394672
gene-QQG55_12055	5.87792	5.98926	0.000215229	0.000457768
gene-QQG55_12060	6.21621	3.46051	0.00724189	0.0109628
gene-QQG55_12065	5.08725	12.2684	1.44478e-07	1.00951e-06
gene-QQG55_12070	3.19884	26.4113	2.50034e-10	6.63599e-09
gene-QQG55_12080	6.36005	4.31407	0.00199063	0.00340203
gene-QQG55_12085	2.18836	11.775	7.71867e-07	3.80271e-06
gene-QQG55_12090	5.09465	0.644546	0.748435	0.770842
gene-QQG55_12095	6.01771	2.7719	0.0223012	0.0304747
gene-QQG55_1210	4.29989	16.8991	2.49099e-08	2.56578e-07
gene-QQG55_12100	5.39401	6.41805	0.000128719	0.000287781
gene-QQG55_12105	6.53775	2.02546	0.0811349	0.0992006
gene-QQG55_12110	2.67638	9.47793	5.42237e-06	1.80984e-05
gene-QQG55_12115	6.94427	0.617803	0.77016	0.792061
gene-QQG55_12120	6.77894	13.7857	1.80715e-07	1.19585e-06
gene-QQG55_12125	5.63739	27.4084	1.72018e-10	5.00984e-09
gene-QQG55_12130	4.13776	0.706666	0.69715	0.722772
gene-QQG55_12135	4.982	1.24298	0.316627	0.347495
gene-QQG55_12140	6.97614	7.25549	4.95337e-05	0.000124155
gene-QQG55_12145	7.17795	10.8147	1.70884e-06	7.04147e-06
gene-QQG55_1215	5.374	10.105	2.96026e-06	1.10289e-05
gene-QQG55_12150	3.09831	3.96173	0.00336393	0.00547421
gene-QQG55_12155	5.62804	14.6336	1.00851e-07	7.55462e-07
gene-QQG55_12160	6.15433	6.01225	0.000208101	0.000444138
gene-QQG55_12165	5.88111	10.8498	1.66256e-06	6.88526e-06
gene-QQG55_12170	4.54482	10.848	1.65556e-06	6.8649e-06
gene-QQG55_12175	6.32207	9.39478	5.81831e-06	1.92378e-05
gene-QQG55_12180	5.64655	11.6002	8.55575e-07	4.11458e-06
gene-QQG55_12185	3.90132	6.59943	0.00010478	0.000240022
gene-QQG55_12190	6.00692	21.2821	2.39151e-09	4.02924e-08
gene-QQG55_12195	6.09379	7.74332	2.98282e-05	7.89739e-05
gene-QQG55_1220	2.63673	8.5413	1.29442e-05	3.81714e-05
gene-QQG55_12200	6.68708	1.7793	0.125285	0.147606
gene-QQG55_12210	4.51255	15.4338	1.63009e-08	1.85413e-07
gene-QQG55_12220	5.96313	11.3375	9.28706e-07	4.38713e-06
gene-QQG55_12225	6.6161	12.0189	6.46701e-07	3.29627e-06
gene-QQG55_12230	7.18375	4.75425	0.0010673	0.00193383
gene-QQG55_12235	6.55458	11.3731	1.07266e-06	4.88263e-06
gene-QQG55_12240	6.53601	1.63783	0.160702	0.185417
gene-QQG55_12245	5.87878	2.33563	0.0471127	0.0603299
gene-QQG55_1225	2.71852	6.49222	0.000103563	0.000237675
gene-QQG55_12250	4.42772	3.0038	0.0150755	0.0213331
gene-QQG55_12260	5.41248	2.962	0.0162451	0.022857
gene-QQG55_12265	7.66452	3.63056	0.00554775	0.00860128
gene-QQG55_12270	6.93313	5.55237	0.000369434	0.000745284
gene-QQG55_12275	6.52001	11.0517	1.26127e-06	5.56037e-06
gene-QQG55_12280	6.75139	3.74328	0.00466148	0.00736246
gene-QQG55_12285	7.93017	3.51657	0.00662795	0.0101109
gene-QQG55_12290	7.21625	1.3979	0.243753	0.272761
gene-QQG55_12295	7.17463	11.5326	9.5964e-07	4.50398e-06
gene-QQG55_1230	6.13477	12.2921	4.97132e-07	2.67622e-06
gene-QQG55_12300	3.17805	4.83116	0.000970281	0.00177203
gene-QQG55_12305	6.98008	11.0711	1.36595e-06	5.90716e-06
gene-QQG55_12310	5.38223	15.893	4.5946e-08	4.15788e-07
gene-QQG55_12315	7.06063	5.04447	0.000718546	0.0013516
gene-QQG55_12320	4.37375	6.65381	9.73714e-05	0.000224719
gene-QQG55_12325	6.00686	10.0216	3.3209e-06	1.21299e-05
gene-QQG55_12330	6.42602	12.4265	4.82675e-07	2.61407e-06
gene-QQG55_12335	8.04758	3.04823	0.0140723	0.0200456
gene-QQG55_12340	6.80008	12.1236	6.06167e-07	3.1268e-06
gene-QQG55_12345	5.6873	2.22602	0.0570576	0.0719451
gene-QQG55_1235	8.57374	8.34133	1.59697e-05	4.59007e-05
gene-QQG55_12350	5.91341	4.15281	0.00252021	0.00420873
gene-QQG55_12355	1.60298	26.278	6.4933e-11	2.48482e-09
gene-QQG55_12360	4.87997	9.15613	7.31659e-06	2.34763e-05
gene-QQG55_12365	7.83607	9.75171	2.20235e-06	8.65599e-06
gene-QQG55_12370	7.54688	10.5642	6.35971e-07	3.24829e-06
gene-QQG55_12380	6.89882	9.03395	5.05145e-06	1.70912e-05
gene-QQG55_12385	7.42884	9.48226	3.79551e-06	1.34264e-05
gene-QQG55_12390	7.53648	7.86086	1.38139e-05	4.05063e-05
gene-QQG55_1240	6.42417	4.34698	0.0019075	0.00327811
gene-QQG55_12400	3.67014	23.2221	9.63329e-10	1.97107e-08
gene-QQG55_12405	4.54766	1.60374	0.170711	0.19598
gene-QQG55_12410	6.8111	5.51819	0.000386059	0.000774079
gene-QQG55_12415	7.26106	12.3534	4.97856e-07	2.67866e-06
gene-QQG55_12420	6.25775	0.932508	0.515639	0.546645
gene-QQG55_12425	4.56919	6.50694	0.000115753	0.000262181
gene-QQG55_12430	6.26656	9.17765	7.1593e-06	2.3039e-05
gene-QQG55_12435	5.49096	2.19313	0.0604365	0.0758471
gene-QQG55_12440	7.28473	1.59536	0.173112	0.198529
gene-QQG55_12445	4.70962	2.72486	0.024223	0.0328327
gene-QQG55_1245	7.07069	2.60265	0.0297379	0.0395691
gene-QQG55_12450	8.4033	5.6108	0.00034286	0.00069637
gene-QQG55_12455	6.80558	5.28367	0.000526676	0.00102501
gene-QQG55_12460	6.82779	3.266	0.00987565	0.0145287
gene-QQG55_12465	5.8294	6.89586	7.47196e-05	0.000178405
gene-QQG55_12470	6.00919	7.14849	5.56805e-05	0.000137674
gene-QQG55_12475	5.7279	2.89416	0.0181996	0.0253256
gene-QQG55_12480	7.11972	9.3693	6.00329e-06	1.97898e-05
gene-QQG55_12485	6.58956	9.5532	5.06633e-06	1.71301e-05
gene-QQG55_12490	6.77275	4.49904	0.001528	0.00268337
gene-QQG55_12495	4.78365	1.18568	0.34803	0.379595
gene-QQG55_1250	6.16134	9.95476	2.48554e-06	9.54855e-06
gene-QQG55_12500	6.31506	1.83515	0.11357	0.13515
gene-QQG55_12505	6.915	3.99303	0.00320096	0.00523577
gene-QQG55_12510	6.21904	8.06795	2.09937e-05	5.82059e-05
gene-QQG55_12515	7.29926	6.50372	0.000115536	0.000261806
gene-QQG55_12520	6.52713	12.1779	5.76201e-07	3.01156e-06
gene-QQG55_12525	5.85635	10.2757	2.6575e-06	1.00836e-05
gene-QQG55_12530	5.98575	6.98348	6.73405e-05	0.000162874
gene-QQG55_12535	6.54215	4.4713	0.00159414	0.00278368
gene-QQG55_12540	5.05043	10.7078	1.17139e-06	5.23544e-06
gene-QQG55_12545	2.90466	8.10379	1.98139e-05	5.54015e-05
gene-QQG55_1255	5.33726	3.67726	0.00517791	0.00809012
gene-QQG55_12550	3.6417	6.81554	8.16484e-05	0.000192758
gene-QQG55_12555	5.5514	12.6169	4.21896e-07	2.35865e-06
gene-QQG55_12560	7.29354	1.45624	0.220491	0.248194
gene-QQG55_12565	5.95979	8.63854	1.19346e-05	3.55339e-05
gene-QQG55_12570	4.84907	5.71892	0.000302386	0.000621841
gene-QQG55_12575	3.38743	29.8581	5.14853e-11	2.15387e-09
gene-QQG55_12580	6.33392	14.4443	1.1611e-07	8.46645e-07
gene-QQG55_12585	4.5481	4.27152	0.00212373	0.00360701
gene-QQG55_12590	6.58925	2.92887	0.01715	0.0240173
gene-QQG55_12595	7.38113	1.95047	0.0925985	0.111969
gene-QQG55_1260	5.13406	9.85806	3.91444e-06	1.37829e-05
gene-QQG55_12600	6.79952	4.63102	0.00127103	0.00226636
gene-QQG55_12605	6.44069	3.15768	0.0117716	0.0170412
gene-QQG55_12610	7.15558	0.834802	0.591823	0.62114
gene-QQG55_12615	7.38138	3.6463	0.00541305	0.00841797
gene-QQG55_12620	2.95114	8.02901	2.20691e-05	6.07948e-05
gene-QQG55_12625	3.49712	8.17588	1.89789e-05	5.34145e-05
gene-QQG55_12630	4.33058	12.2725	5.35919e-07	2.84776e-06
gene-QQG55_12635	4.33993	3.38616	0.00817102	0.0122528
gene-QQG55_12640	5.01908	10.9604	1.49824e-06	6.3431e-06
gene-QQG55_12645	6.68912	11.8521	7.4804e-07	3.70567e-06
gene-QQG55_1265	5.81534	5.07923	0.000689408	0.00130468
gene-QQG55_12650	5.06649	5.78713	0.000275471	0.000571491
gene-QQG55_12655	5.87219	4.21657	0.00230048	0.00387785
gene-QQG55_12660	6.04976	24.8116	4.85162e-10	1.12972e-08
gene-QQG55_12665	6.10243	1.66485	0.153359	0.177775
gene-QQG55_12670	5.77941	13.6463	8.3722e-08	6.54982e-07
gene-QQG55_12675	4.62423	7.78329	2.22461e-05	6.11629e-05
gene-QQG55_12680	6.91922	2.19568	0.0601327	0.0755043
gene-QQG55_12685	7.00834	1.19596	0.342078	0.373434
gene-QQG55_12690	4.87673	4.95	0.00082489	0.00152999
gene-QQG55_12695	7.13542	1.69121	0.146311	0.170365
gene-QQG55_1270	5.84703	10.7724	1.7655e-06	7.20874e-06
gene-QQG55_12700	8.49689	0.911009	0.531944	0.562541
gene-QQG55_12705	5.76613	14.1013	1.4784e-07	1.02791e-06
gene-QQG55_12710	7.68818	4.57415	0.00137259	0.0024299
gene-QQG55_12715	6.07368	2.03486	0.0798233	0.0977907
gene-QQG55_12720	5.0297	12.582	3.98162e-07	2.26183e-06
gene-QQG55_12725	4.39552	15.1499	7.3104e-08	5.90561e-07
gene-QQG55_12730	1.22616	17.1807	9.30832e-09	1.16094e-07
gene-QQG55_12735	7.811	7.55073	3.59927e-05	9.36531e-05
gene-QQG55_12740	6.59359	6.24768	0.000156438	0.000342236
gene-QQG55_12745	5.84777	8.69779	1.12319e-05	3.37264e-05
gene-QQG55_1275	5.90552	4.21129	0.0023149	0.0039015
gene-QQG55_12750	3.89136	38.6737	3.57592e-12	3.38815e-10
gene-QQG55_12755	6.9937	12.8863	3.38164e-07	1.99083e-06
gene-QQG55_12760	5.91227	2.1725	0.0626512	0.0783676
gene-QQG55_12765	3.70601	3.1389	0.0121965	0.0175995
gene-QQG55_12770	5.09427	1.40689	0.240107	0.268925
gene-QQG55_12775	5.50618	4.12152	0.00264058	0.00438823
gene-QQG55_12780	4.61768	2.4963	0.0357663	0.0467957
gene-QQG55_12785	6.72425	0.894101	0.54497	0.575085
gene-QQG55_12790	5.78523	10.5487	2.12338e-06	8.40584e-06
gene-QQG55_12795	8.0023	3.13911	0.0121314	0.0175107
gene-QQG55_1280	6.56199	2.91146	0.0176578	0.0246515
gene-QQG55_12800	6.47972	10.3804	2.44856e-06	9.43955e-06
gene-QQG55_12805	4.03822	27.2616	1.3803e-10	4.23222e-09
gene-QQG55_12815	3.91669	15.4317	5.5224e-08	4.75515e-07
gene-QQG55_12835	3.2369	5.83275	0.000249212	0.000521838
gene-QQG55_12840	5.40743	4.15679	0.00250699	0.00418949
gene-QQG55_12845	6.10574	6.49702	0.000117845	0.000266303
gene-QQG55_1285	7.75774	9.21829	6.83714e-06	2.21284e-05
gene-QQG55_12850	5.61788	2.95221	0.0165026	0.0231897
gene-QQG55_12855	5.11799	1.69549	0.145407	0.169413
gene-QQG55_12860	5.46353	1.53961	0.19088	0.217243
gene-QQG55_12865	7.38736	0.661943	0.734171	0.757733
gene-QQG55_12870	6.07733	0.479858	0.873713	0.886827
gene-QQG55_12875	3.64693	10.5367	1.37221e-06	5.92643e-06
gene-QQG55_12880	7.26346	4.36318	0.00185442	0.0031958
gene-QQG55_12885	5.59376	12.5179	3.50807e-07	2.05139e-06
gene-QQG55_12890	8.05944	0.825787	0.599087	0.62803
gene-QQG55_12895	7.11432	5.55799	0.000366701	0.000740376
gene-QQG55_1290	7.13341	7.62849	3.32013e-05	8.71335e-05
gene-QQG55_12900	5.16522	2.08357	0.0732665	0.0904766
gene-QQG55_12905	6.74788	18.6567	9.11789e-09	1.14296e-07
gene-QQG55_12910	5.96703	9.53399	2.96734e-06	1.1047e-05
gene-QQG55_12915	7.29391	14.5647	1.21539e-08	1.44225e-07
gene-QQG55_12920	6.19363	7.42086	4.15932e-05	0.000106322
gene-QQG55_12925	5.58735	1.79016	0.122944	0.145108
gene-QQG55_12930	7.69768	8.15018	1.92915e-05	5.41555e-05
gene-QQG55_12935	6.7627	1.88173	0.10455	0.125087
gene-QQG55_12940	8.10422	2.66543	0.0266969	0.0359001
gene-QQG55_12945	8.20936	7.05074	6.19604e-05	0.000151457
gene-QQG55_1295	7.08393	11.7501	7.9068e-07	3.8703e-06
gene-QQG55_12950	6.3313	5.06666	0.000698937	0.0013212
gene-QQG55_12955	7.41729	2.46939	0.0373521	0.0486899
gene-QQG55_12960	4.28303	15.7625	4.98847e-08	4.39522e-07
gene-QQG55_12965	6.1417	13.1768	2.79107e-07	1.7031e-06
gene-QQG55_12970	5.52161	25.6376	3.50416e-10	8.73651e-09
gene-QQG55_12975	6.49623	3.36815	0.00838535	0.0125437
gene-QQG55_12985	7.11805	4.73239	0.00110547	0.00199676
gene-QQG55_12990	7.07645	1.22774	0.324659	0.355717
gene-QQG55_12995	6.6361	8.40953	1.50192e-05	4.35234e-05
gene-QQG55_1300	10.1978	3.92506	0.00353449	0.00572441
gene-QQG55_13000	8.1723	0.850772	0.579036	0.608431
gene-QQG55_13005	7.02598	12.2985	5.19082e-07	2.77498e-06
gene-QQG55_13010	4.93242	16.0715	5.99628e-09	8.2757e-08
gene-QQG55_13015	5.95797	6.38315	0.000124356	0.000279043
gene-QQG55_13020	5.33644	7.09655	3.61411e-05	9.39418e-05
gene-QQG55_13030	5.66755	10.7268	1.82115e-06	7.39016e-06
gene-QQG55_13035	6.46356	10.4298	2.3493e-06	9.12099e-06
gene-QQG55_13040	5.30334	9.98804	3.46201e-06	1.25111e-05
gene-QQG55_13045	6.36448	10.8703	1.62371e-06	6.76692e-06
gene-QQG55_1305	3.70102	27.3914	1.06192e-10	3.4488e-09
gene-QQG55_13050	2.82853	11.0152	1.3714e-06	5.92554e-06
gene-QQG55_13055	7.76031	3.99455	0.0031854	0.00521263
gene-QQG55_13060	7.03366	10.6725	1.92243e-06	7.73436e-06
gene-QQG55_13065	5.32626	13.2528	2.59108e-07	1.60387e-06
gene-QQG55_13070	6.48994	2.88583	0.0184256	0.0255967
gene-QQG55_13075	7.54988	1.81767	0.117067	0.138802
gene-QQG55_13080	2.09096	13.757	1.36125e-07	9.59285e-07
gene-QQG55_13085	3.70183	15.6566	5.30381e-08	4.58736e-07
gene-QQG55_13090	5.71039	4.20355	0.00234076	0.00394172
gene-QQG55_13095	6.04065	56.9009	5.63384e-14	4.27869e-11
gene-QQG55_1310	5.17581	36.84	7.01066e-12	5.08943e-10
gene-QQG55_13100	6.8611	52.4918	1.3721e-13	5.01732e-11
gene-QQG55_13105	5.5471	20.7414	3.1308e-09	4.96271e-08
gene-QQG55_13110	8.07769	0.466209	0.882812	0.894775
gene-QQG55_13115	8.67522	2.03324	0.0800096	0.0980068
gene-QQG55_13120	6.90656	2.30395	0.0497699	0.0634118
gene-QQG55_13125	8.59726	1.39518	0.244885	0.273935
gene-QQG55_13130	6.05202	13.6396	1.89097e-07	1.24298e-06
gene-QQG55_13135	8.04724	0.626902	0.762809	0.784828
gene-QQG55_13140	3.74251	7.26345	4.89538e-05	0.000122892
gene-QQG55_13145	3.05636	6.92056	6.94874e-05	0.000167329
gene-QQG55_1315	4.42801	13.0681	2.35378e-07	1.48586e-06
gene-QQG55_13150	4.98584	49.0105	1.35298e-13	5.01732e-11
gene-QQG55_13155	5.05218	10.3428	6.23267e-06	2.0464e-05
gene-QQG55_13160	4.58684	12.9727	4.95379e-08	4.38644e-07
gene-QQG55_13165	7.11526	2.68872	0.0256621	0.0346502
gene-QQG55_13170	4.79009	14.5768	1.05422e-07	7.82577e-07
gene-QQG55_13175	5.7436	5.72917	0.000295481	0.000609417
gene-QQG55_13180	4.01922	26.7221	2.07533e-10	5.77176e-09
gene-QQG55_13185	6.4882	5.71005	0.000303226	0.000623308
gene-QQG55_13190	6.54254	2.79711	0.021372	0.0293227
gene-QQG55_13195	7.41854	12.571	4.3942e-07	2.4332e-06
gene-QQG55_1320	6.56055	7.97218	2.31476e-05	6.32889e-05
gene-QQG55_13200	6.19751	12.1554	5.84797e-07	3.04199e-06
gene-QQG55_13205	7.31972	20.2611	3.94524e-09	5.95587e-08
gene-QQG55_13210	8.66376	11.0354	1.41218e-06	6.06987e-06
gene-QQG55_13215	5.97812	2.76319	0.0226335	0.030886
gene-QQG55_13220	4.19263	1.85738	0.109349	0.130419
gene-QQG55_13225	6.81455	11.4802	8.31627e-07	4.02878e-06
gene-QQG55_13230	7.42446	10.6796	1.89186e-06	7.6238e-06
gene-QQG55_13235	5.80016	6.07143	0.000194181	0.000417315
gene-QQG55_13240	7.48422	11.1276	1.30053e-06	5.69661e-06
gene-QQG55_13245	7.58589	4.86413	0.000917457	0.0016871
gene-QQG55_1325	6.05961	12.6351	4.07499e-07	2.29245e-06
gene-QQG55_13250	6.39097	11.8605	7.32555e-07	3.63626e-06
gene-QQG55_13255	7.09569	10.6295	1.97012e-06	7.88126e-06
gene-QQG55_13260	9.24637	4.39572	0.00176893	0.00306235
gene-QQG55_13265	6.51062	1.81043	0.118588	0.140437
gene-QQG55_13285	6.65171	13.0001	1.01118e-07	7.56313e-07
gene-QQG55_13290	2.40607	13.6437	1.85791e-08	2.0404e-07
gene-QQG55_13295	5.98481	4.22777	0.00225701	0.00380913
gene-QQG55_1330	7.51827	5.03324	0.000729369	0.0013696
gene-QQG55_13300	4.80841	10.9165	1.16543e-06	5.21828e-06
gene-QQG55_13305	7.12514	10.5264	2.17017e-06	8.56015e-06
gene-QQG55_13310	8.75145	4.02877	0.00302568	0.00496716
gene-QQG55_13315	6.01653	12.5093	1.68506e-07	1.13716e-06
gene-QQG55_13320	6.11096	1.34717	0.265781	0.295468
gene-QQG55_13330	7.42851	2.22683	0.0569414	0.0718352
gene-QQG55_13335	4.72868	4.99884	0.000692207	0.00130948
gene-QQG55_13340	5.86927	11.3834	7.29331e-07	3.6239e-06
gene-QQG55_13345	6.15902	5.0766	0.000689127	0.0013044
gene-QQG55_1335	7.1667	0.996135	0.469101	0.500966
gene-QQG55_13350	6.60062	3.91385	0.00360069	0.00581922
gene-QQG55_13355	5.49463	13.06	5.43726e-07	2.87531e-06
gene-QQG55_13360	6.42832	11.9348	6.91201e-07	3.47112e-06
gene-QQG55_13365	8.0529	16.1908	3.82501e-08	3.61158e-07
gene-QQG55_13370	4.23648	3.90527	0.0035729	0.00578093
gene-QQG55_13375	6.87568	17.4208	1.83439e-08	2.02207e-07
gene-QQG55_13380	8.04969	2.0926	0.0720722	0.0891244
gene-QQG55_13385	6.44803	1.9928	0.0859991	0.104591
gene-QQG55_13390	6.14473	3.11593	0.0126116	0.0181375
gene-QQG55_13395	8.44819	1.8241	0.115745	0.137399
gene-QQG55_1340	5.20832	13.3867	1.00377e-07	7.52922e-07
gene-QQG55_13400	7.10407	6.71064	8.80654e-05	0.00020584
gene-QQG55_13405	4.85195	12.4904	1.90178e-07	1.24925e-06
gene-QQG55_13410	4.28129	5.64891	0.000194272	0.00041742
gene-QQG55_13415	2.80528	3.13037	0.00991777	0.0145798
gene-QQG55_13420	5.89045	7.39656	4.30381e-05	0.000109684
gene-QQG55_13425	2.97702	2.33671	0.0433309	0.055813
gene-QQG55_13430	6.77986	2.06054	0.0762709	0.0938346
gene-QQG55_13440	7.14317	5.16797	0.000609582	0.00117135
gene-QQG55_13445	5.18637	9.61533	4.86381e-06	1.65759e-05
gene-QQG55_1345	6.61137	1.63805	0.160648	0.185376
gene-QQG55_13455	6.44363	2.45388	0.0384384	0.0500135
gene-QQG55_13460	5.95708	16.6812	2.54582e-08	2.61278e-07
gene-QQG55_13465	3.92986	3.15521	0.0118408	0.0171288
gene-QQG55_13470	3.97828	5.2814	0.000485118	0.000952391
gene-QQG55_13475	2.19964	10.1344	3.37941e-06	1.22891e-05
gene-QQG55_13480	6.4492	22.0326	3.97629e-10	9.66942e-09
gene-QQG55_13485	6.20467	15.3494	3.37697e-08	3.28805e-07
gene-QQG55_13490	7.15494	2.49195	0.0359488	0.0470283
gene-QQG55_13495	6.35334	15.2246	3.39464e-08	3.29875e-07
gene-QQG55_1350	6.24284	3.2083	0.0108426	0.0158147
gene-QQG55_13500	6.76088	3.04316	0.0142039	0.0202214
gene-QQG55_13505	6.37532	0.504732	0.856502	0.871149
gene-QQG55_13510	4.21471	3.20327	0.0108739	0.0158508
gene-QQG55_13515	4.97154	5.82489	0.000258372	0.000539417
gene-QQG55_13525	5.96287	1.41694	0.235953	0.264633
gene-QQG55_13535	5.94716	4.81566	0.000985148	0.00179619
gene-QQG55_13540	6.78196	0.411791	0.91618	0.925838
gene-QQG55_13545	6.36308	1.63564	0.161324	0.186069
gene-QQG55_1355	7.62043	14.0007	1.5298e-07	1.05768e-06
gene-QQG55_13550	7.73626	4.15112	0.00252873	0.00422011
gene-QQG55_13555	6.4945	0.753351	0.658428	0.685796
gene-QQG55_13560	6.35828	7.56641	3.53813e-05	9.21932e-05
gene-QQG55_13565	4.54064	5.39742	0.000457739	0.000903852
gene-QQG55_13575	4.10643	9.83968	1.0332e-06	4.75783e-06
gene-QQG55_13580	7.31973	0.929101	0.518203	0.549186
gene-QQG55_13585	6.21682	4.9925	0.000778773	0.00145209
gene-QQG55_13590	5.34684	0.967882	0.489449	0.520445
gene-QQG55_13595	5.81542	2.76856	0.0224318	0.030632
gene-QQG55_1360	6.42891	18.4757	1.00779e-08	1.23601e-07
gene-QQG55_13600	6.76595	4.30617	0.00201488	0.00343871
gene-QQG55_13605	4.20637	8.53757	9.12317e-06	2.83018e-05
gene-QQG55_13610	7.64415	13.4001	9.63475e-08	7.28361e-07
gene-QQG55_13615	4.63423	10.9914	7.73816e-07	3.80852e-06
gene-QQG55_13620	7.09045	14.7875	9.31014e-08	7.10898e-07
gene-QQG55_13625	7.52682	1.46798	0.216068	0.24366
gene-QQG55_13630	3.12141	2.08706	0.0729389	0.0901284
gene-QQG55_13645	1.21242	10.562	1.16647e-06	5.22055e-06
gene-QQG55_1365	5.37686	12.5823	4.21736e-07	2.35865e-06
gene-QQG55_13650	8.10573	1.66079	0.154345	0.178772
gene-QQG55_13655	5.99216	11.0068	5.27741e-06	1.77405e-05
gene-QQG55_13660	6.67261	0.580012	0.80019	0.818936
gene-QQG55_13665	6.60348	4.22877	0.00225326	0.00380411
gene-QQG55_13670	7.49105	6.70878	9.12028e-05	0.000212369
gene-QQG55_13675	4.9359	10.8317	7.25129e-07	3.61211e-06
gene-QQG55_13680	6.14529	12.6289	3.29596e-07	1.94567e-06
gene-QQG55_13685	5.40886	18.2736	9.12234e-09	1.14296e-07
gene-QQG55_13690	6.36566	3.65814	0.00532786	0.00830208
gene-QQG55_13695	6.83609	2.88672	0.0183925	0.0255579
gene-QQG55_1370	5.48072	5.84386	0.000258199	0.000539284
gene-QQG55_13700	3.18191	18.7993	6.56552e-09	8.8675e-08
gene-QQG55_13705	7.2652	6.96574	6.82964e-05	0.000164783
gene-QQG55_13710	9.48844	13.1451	2.65958e-07	1.63806e-06
gene-QQG55_13715	6.25383	6.71063	9.19265e-05	0.000213802
gene-QQG55_13720	4.69347	10.0042	2.23204e-06	8.75522e-06
gene-QQG55_13725	6.46647	2.42971	0.0400547	0.0519522
gene-QQG55_13730	5.11759	1.97983	0.088069	0.106858
gene-QQG55_13735	5.19697	7.62458	3.34934e-05	8.77834e-05
gene-QQG55_13740	3.55121	2.16863	0.0619509	0.0775505
gene-QQG55_13745	5.55339	13.1682	1.42692e-07	9.99856e-07
gene-QQG55_1375	7.79475	13.8842	1.65911e-07	1.12502e-06
gene-QQG55_13750	7.88918	15.4815	1.55467e-08	1.77859e-07
gene-QQG55_13760	6.97976	1.54681	0.188432	0.214677
gene-QQG55_13770	7.39586	4.57141	0.00138068	0.00244292
gene-QQG55_13775	7.30857	2.43613	0.0395604	0.0513515
gene-QQG55_13780	6.4739	6.95765	6.87675e-05	0.000165838
gene-QQG55_13785	3.43691	2.16815	0.0632569	0.0790752
gene-QQG55_13790	7.35864	5.63003	0.000335476	0.000682495
gene-QQG55_13795	6.5646	15.8135	2.92835e-08	2.92332e-07
gene-QQG55_1380	6.7431	9.29242	6.38513e-06	2.08812e-05
gene-QQG55_13800	4.7156	8.36192	1.57184e-05	4.53104e-05
gene-QQG55_13805	7.57937	0.787617	0.630176	0.658593
gene-QQG55_13810	7.05389	7.56852	3.54539e-05	9.23578e-05
gene-QQG55_13815	7.83176	3.19942	0.0109967	0.016011
gene-QQG55_13820	6.209	1.64865	0.157682	0.18221
gene-QQG55_13825	6.56567	9.3302	6.19239e-06	2.03572e-05
gene-QQG55_13830	4.6315	2.31248	0.0491929	0.0627496
gene-QQG55_13835	2.78215	5.51171	0.000253381	0.000530231
gene-QQG55_13840	3.75282	6.50192	0.000111446	0.000253119
gene-QQG55_1385	5.60525	23.2403	9.63582e-10	1.97107e-08
gene-QQG55_13850	2.42336	7.90178	8.55747e-06	2.67594e-05
gene-QQG55_13855	6.54635	1.2615	0.306991	0.337632
gene-QQG55_13860	2.81961	3.28227	0.00950539	0.0140321
gene-QQG55_13870	7.0263	2.30315	0.0498592	0.0635092
gene-QQG55_13875	7.63507	0.760375	0.652618	0.68039
gene-QQG55_13880	2.84495	7.27282	4.87766e-05	0.000122506
gene-QQG55_13885	8.30165	0.991592	0.472332	0.503981
gene-QQG55_13890	7.71118	2.87067	0.0188897	0.0261788
gene-QQG55_13895	4.74481	2.81443	0.0208289	0.0286333
gene-QQG55_1390	7.25651	9.03424	8.12934e-06	2.56179e-05
gene-QQG55_13900	7.57108	1.65712	0.15535	0.179852
gene-QQG55_13905	3.37453	2.51112	0.0333616	0.0439114
gene-QQG55_13910	8.39301	0.278902	0.974327	0.978489
gene-QQG55_13915	6.22673	2.23532	0.0561419	0.0708629
gene-QQG55_13920	5.49046	3.00333	0.0151951	0.0214808
gene-QQG55_13925	6.29576	3.26749	0.00987378	0.0145281
gene-QQG55_13930	6.84268	6.32706	0.000142533	0.000315169
gene-QQG55_13935	5.04777	5.42685	0.000437094	0.000867422
gene-QQG55_13940	7.24703	5.18426	0.000600218	0.00115493
gene-QQG55_13945	7.84203	1.33996	0.269036	0.298785
gene-QQG55_1395	8.07526	27.3786	1.70597e-10	4.996e-09
gene-QQG55_13950	5.79085	11.0285	1.43862e-06	6.14815e-06
gene-QQG55_13955	6.42587	16.8255	1.91562e-08	2.08983e-07
gene-QQG55_13960	7.24235	5.42857	0.000433008	0.000860178
gene-QQG55_13965	7.30868	3.10257	0.0128734	0.018471
gene-QQG55_13970	4.33016	8.06619	2.10439e-05	5.83286e-05
gene-QQG55_13975	7.86194	4.17378	0.00244475	0.00409866
gene-QQG55_13980	6.37745	18.4122	6.30006e-09	8.60311e-08
gene-QQG55_13985	9.01479	0.871881	0.562317	0.592187
gene-QQG55_13990	6.41419	7.05184	6.23484e-05	0.00015233
gene-QQG55_13995	7.66275	6.87083	7.58134e-05	0.00018058
gene-QQG55_1400	5.59046	0.839126	0.588355	0.617697
gene-QQG55_14005	6.36002	2.94054	0.0168515	0.0236428
gene-QQG55_14010	7.75424	1.48374	0.210252	0.237644
gene-QQG55_14015	6.68029	17.9781	1.37508e-08	1.60286e-07
gene-QQG55_14020	8.03172	0.201895	0.991511	0.993221
gene-QQG55_14025	4.71137	17.6327	4.66477e-09	6.79281e-08
gene-QQG55_14030	5.84329	4.84391	0.000952521	0.001743
gene-QQG55_14035	7.24596	1.93994	0.0943314	0.113925
gene-QQG55_14040	5.31151	5.41138	0.000448252	0.000886358
gene-QQG55_14045	6.90786	6.33162	0.000143049	0.000316026
gene-QQG55_1405	4.76899	1.86605	0.107657	0.128586
gene-QQG55_14050	4.74785	4.80371	0.00100746	0.00183416
gene-QQG55_14055	3.7258	20.6924	3.17587e-09	5.00885e-08
gene-QQG55_14060	4.03835	19.5252	9.29619e-10	1.92414e-08
gene-QQG55_14065	7.09023	2.57107	0.0313691	0.0415435
gene-QQG55_14070	6.19901	2.9611	0.0162937	0.0229156
gene-QQG55_14075	6.13637	2.0664	0.07556	0.0930411
gene-QQG55_14080	5.19119	11.1568	1.27612e-06	5.61351e-06
gene-QQG55_14085	3.02602	10.5944	6.98292e-07	3.49893e-06
gene-QQG55_14090	6.63574	0.568198	0.809375	0.827307
gene-QQG55_14095	6.3278	2.20715	0.0589534	0.0741934
gene-QQG55_1410	7.39434	7.69425	3.10639e-05	8.19599e-05
gene-QQG55_14100	7.01066	3.3452	0.00871252	0.0129761
gene-QQG55_14105	6.76851	2.05345	0.0772587	0.0948962
gene-QQG55_14110	6.93938	6.39228	0.000131811	0.000293564
gene-QQG55_14115	6.54309	1.18644	0.347456	0.379095
gene-QQG55_14120	6.34946	11.8893	7.26721e-07	3.61457e-06
gene-QQG55_14130	6.74867	9.63298	4.69605e-06	1.60987e-05
gene-QQG55_14140	3.80847	4.70406	0.00111128	0.00200505
gene-QQG55_14145	3.80458	3.33748	0.00837656	0.0125325
gene-QQG55_14150	7.11445	9.808	4.04063e-06	1.41315e-05
gene-QQG55_14155	5.00093	12.6515	4.11376e-07	2.30899e-06
gene-QQG55_14160	9.67689	9.57949	5.02408e-06	1.70105e-05
gene-QQG55_14165	9.04259	2.45432	0.0383329	0.0498894
gene-QQG55_14170	2.9436	8.66405	8.51023e-06	2.6665e-05
gene-QQG55_14175	4.00134	4.73815	0.0010973	0.00198274
gene-QQG55_14185	9.59696	3.73761	0.00470129	0.00741705
gene-QQG55_14190	7.09911	5.3022	0.000512325	0.000999641
gene-QQG55_14195	7.72157	18.5834	8.60582e-09	1.08512e-07
gene-QQG55_1420	2.31285	8.40228	1.40437e-05	4.10947e-05
gene-QQG55_14200	6.21868	15.4844	5.81688e-08	4.94764e-07
gene-QQG55_14205	7.25711	14.7414	9.35044e-08	7.13423e-07
gene-QQG55_14210	6.68144	2.71871	0.0243951	0.0330387
gene-QQG55_14215	7.42711	5.58134	0.000356073	0.000720538
gene-QQG55_14220	4.77416	10.6743	1.83392e-06	7.43278e-06
gene-QQG55_14225	5.92558	6.33389	0.00014289	0.000315745
gene-QQG55_14230	5.29123	10.366	2.5114e-06	9.63287e-06
gene-QQG55_14235	5.90757	9.57183	4.52751e-06	1.56076e-05
gene-QQG55_14240	3.83853	4.06429	0.00279064	0.00462048
gene-QQG55_14245	6.21458	2.5226	0.034097	0.0447764
gene-QQG55_1425	6.00386	7.7631	2.87696e-05	7.65405e-05
gene-QQG55_14250	7.85493	5.14781	0.00062599	0.00119845
gene-QQG55_14255	5.18817	3.33292	0.00891452	0.013241
gene-QQG55_14260	6.45333	1.06448	0.422298	0.453831
gene-QQG55_14265	6.75505	5.01954	0.000745153	0.00139652
gene-QQG55_14270	7.09565	1.02405	0.449571	0.481255
gene-QQG55_14275	5.39687	8.04236	2.15337e-05	5.9569e-05
gene-QQG55_14280	5.99242	10.9127	1.03156e-06	4.75248e-06
gene-QQG55_14290	2.78957	10.9893	5.59676e-07	2.94703e-06
gene-QQG55_14295	5.69045	10.9535	2.16976e-06	8.56015e-06
gene-QQG55_1430	6.52044	8.85914	9.56417e-06	2.94349e-05
gene-QQG55_14300	7.36998	20.8481	3.00403e-09	4.82257e-08
gene-QQG55_14305	4.72389	4.58711	0.00136083	0.00241299
gene-QQG55_14310	6.28116	14.829	8.96565e-08	6.89929e-07
gene-QQG55_14315	3.82086	7.15581	5.64267e-05	0.000139275
gene-QQG55_14320	8.10704	2.66521	0.0267087	0.0359111
gene-QQG55_14325	6.47548	3.67261	0.0052092	0.00813773
gene-QQG55_14330	7.76956	3.26483	0.00989471	0.0145503
gene-QQG55_14335	3.95532	2.47375	0.0369383	0.0482014
gene-QQG55_14340	6.80023	1.81376	0.117881	0.139699
gene-QQG55_14345	5.97629	5.15689	0.000619024	0.00118718
gene-QQG55_1435	6.63751	4.16461	0.00247925	0.00415138
gene-QQG55_14350	6.03438	11.9505	6.71143e-07	3.38936e-06
gene-QQG55_14355	5.099	4.29115	0.00206211	0.00351324
gene-QQG55_14360	4.37466	10.6473	4.86182e-07	2.62807e-06
gene-QQG55_14365	5.37999	9.70817	1.94982e-06	7.82544e-06
gene-QQG55_14370	6.37709	6.5442	0.000110281	0.000250878
gene-QQG55_14375	9.82828	6.11918	0.000182455	0.000394346
gene-QQG55_14380	1.82821	23.9468	1.7943e-10	5.17987e-09
gene-QQG55_14385	5.36011	21.173	2.53981e-09	4.232e-08
gene-QQG55_14390	3.64707	30.3382	5.65434e-11	2.27858e-09
gene-QQG55_14395	2.01818	8.02319	2.27747e-05	6.24248e-05
gene-QQG55_1440	8.14499	6.41949	0.000127502	0.000285514
gene-QQG55_14400	6.1017	5.96758	0.000219692	0.000465354
gene-QQG55_14405	3.30715	13.3586	2.33603e-07	1.47844e-06
gene-QQG55_14410	7.73027	0.167956	0.995661	0.996459
gene-QQG55_14415	6.06166	5.18703	0.000600853	0.00115593
gene-QQG55_14420	6.97743	3.50336	0.00677783	0.0103188
gene-QQG55_14425	6.79	3.98367	0.00324029	0.00529046
gene-QQG55_14435	5.79504	1.6859	0.147704	0.171805
gene-QQG55_14440	4.14665	14.1817	1.37908e-07	9.70469e-07
gene-QQG55_14445	6.86221	6.16893	0.000172167	0.000373665
gene-QQG55_1445	3.07511	8.7604	1.06633e-05	3.22645e-05
gene-QQG55_14450	7.59989	1.22561	0.325797	0.356924
gene-QQG55_14455	6.79617	6.60063	0.000103491	0.000237564
gene-QQG55_14460	7.41742	1.34538	0.266572	0.296215
gene-QQG55_14465	6.65027	29.8232	6.86412e-11	2.57679e-09
gene-QQG55_14470	5.87658	13.1037	2.10143e-07	1.35427e-06
gene-QQG55_14475	4.94145	11.8862	3.7893e-07	2.17764e-06
gene-QQG55_14480	7.73944	5.58464	0.000354704	0.000718063
gene-QQG55_14485	8.11678	0.939793	0.51017	0.541079
gene-QQG55_14490	6.75569	1.96511	0.0902503	0.109344
gene-QQG55_14495	6.1544	3.43372	0.00755658	0.0114111
gene-QQG55_1450	5.51898	10.8993	1.47692e-06	6.27979e-06
gene-QQG55_14500	3.95924	2.85067	0.0196153	0.0270743
gene-QQG55_14505	6.1265	11.4843	6.9851e-07	3.49893e-06
gene-QQG55_14510	5.88324	7.72632	2.43424e-05	6.6262e-05
gene-QQG55_14515	7.12529	2.7057	0.0249405	0.0337127
gene-QQG55_14530	6.80078	1.55543	0.185623	0.211672
gene-QQG55_14535	6.88106	4.04479	0.00295608	0.00486424
gene-QQG55_14540	5.68018	12.3163	3.25453e-07	1.92753e-06
gene-QQG55_1455	8.99442	10.5727	2.05681e-06	8.16848e-06
gene-QQG55_14550	6.60318	8.98481	7.82169e-06	2.48068e-05
gene-QQG55_14555	5.87883	3.86647	0.00386566	0.00620883
gene-QQG55_14560	4.33471	5.01686	0.000752591	0.00140886
gene-QQG55_14565	2.48183	16.309	3.03085e-08	3.01345e-07
gene-QQG55_14570	4.53092	5.6608	0.000323417	0.00066055
gene-QQG55_14575	8.81676	2.18672	0.0610811	0.076588
gene-QQG55_14580	6.21853	11.9719	6.75282e-07	3.40504e-06
gene-QQG55_14585	8.10084	1.88365	0.104189	0.124746
gene-QQG55_14590	6.55805	13.3735	2.36852e-07	1.4923e-06
gene-QQG55_14595	6.91404	2.18637	0.0611224	0.0766301
gene-QQG55_1460	4.4981	4.40664	0.00174882	0.00303234
gene-QQG55_14600	8.23032	4.09515	0.00274205	0.00454462
gene-QQG55_14605	5.95373	10.7069	1.83563e-06	7.43667e-06
gene-QQG55_14610	3.99827	11.2468	1.19437e-06	5.3213e-06
gene-QQG55_14615	5.84436	3.09307	0.013082	0.0187513
gene-QQG55_14620	4.97835	13.942	1.66331e-07	1.1271e-06
gene-QQG55_14625	4.64814	9.95406	2.28835e-06	8.93706e-06
gene-QQG55_14630	4.94514	12.852	3.50936e-07	2.05139e-06
gene-QQG55_14635	5.48619	9.28226	6.52144e-06	2.12566e-05
gene-QQG55_14640	8.2544	6.20423	0.00016473	0.000359023
gene-QQG55_14645	7.15178	8.47436	1.4142e-05	4.13088e-05
gene-QQG55_1465	5.48219	3.38594	0.00816241	0.0122418
gene-QQG55_14650	6.88621	4.4982	0.00153174	0.00268943
gene-QQG55_14655	5.76691	2.79039	0.0216339	0.029649
gene-QQG55_14660	6.37434	5.27877	0.000529124	0.00102916
gene-QQG55_14675	2.45376	8.98546	2.251e-06	8.80861e-06
gene-QQG55_14690	6.34264	2.01542	0.0825878	0.100777
gene-QQG55_14695	8.02562	0.485387	0.869966	0.883297
gene-QQG55_1470	2.8388	17.3891	1.63678e-08	1.85434e-07
gene-QQG55_14700	6.96537	4.91545	0.000856424	0.00158342
gene-QQG55_14705	6.01704	1.51481	0.199246	0.22624
gene-QQG55_14710	6.9065	2.05855	0.0765612	0.0941449
gene-QQG55_14715	6.73507	6.10744	0.000186084	0.000401662
gene-QQG55_14720	3.64006	5.76	0.000209166	0.000446219
gene-QQG55_14725	6.66791	1.25169	0.312031	0.342755
gene-QQG55_14730	6.57865	9.40989	5.49699e-06	1.83213e-05
gene-QQG55_14735	6.09447	5.55094	0.000371374	0.000748586
gene-QQG55_14740	7.49215	1.64939	0.157468	0.182005
gene-QQG55_14745	5.41714	1.38662	0.248543	0.27768
gene-QQG55_1475	2.9302	22.4023	1.98279e-10	5.5988e-09
gene-QQG55_14750	7.59853	2.89085	0.0182678	0.0254097
gene-QQG55_14755	6.08028	5.63362	0.000334825	0.000681452
gene-QQG55_14760	7.92292	2.53934	0.0331155	0.0436254
gene-QQG55_14765	7.91679	1.0813	0.411292	0.442678
gene-QQG55_14770	9.03534	2.90815	0.0177453	0.0247596
gene-QQG55_14775	7.91453	2.74789	0.0232168	0.031586
gene-QQG55_14780	6.1629	1.25315	0.311287	0.341976
gene-QQG55_14785	7.11845	1.80216	0.120318	0.142331
gene-QQG55_14790	7.72132	0.452085	0.89193	0.90346
gene-QQG55_14795	7.21496	1.32438	0.276225	0.306251
gene-QQG55_1480	4.87425	9.74122	4.29306e-06	1.48668e-05
gene-QQG55_14800	6.313	1.61475	0.167356	0.192532
gene-QQG55_14805	5.26451	14.338	8.26218e-08	6.47915e-07
gene-QQG55_14815	5.68773	10.337	2.21071e-06	8.68192e-06
gene-QQG55_14820	5.18891	7.6173	0.000479726	0.000942554
gene-QQG55_14825	6.38562	17.0386	2.28645e-08	2.39895e-07
gene-QQG55_14830	6.3811	1.70732	0.142241	0.165939
gene-QQG55_14835	5.94376	1.33171	0.272841	0.302737
gene-QQG55_14840	2.53019	1.04695	0.433041	0.464668
gene-QQG55_14845	5.86822	7.66519	3.21306e-05	8.45258e-05
gene-QQG55_14850	3.24554	5.8164	0.000243508	0.000510869
gene-QQG55_14860	5.84865	7.56182	3.61335e-05	9.39418e-05
gene-QQG55_14865	4.99243	3.62881	0.00559018	0.00865347
gene-QQG55_14870	6.09542	9.14046	6.21103e-06	2.04065e-05
gene-QQG55_14880	1.54528	6.78435	7.3494e-05	0.00017599
gene-QQG55_14890	5.9422	3.67069	0.00522621	0.00815914
gene-QQG55_14895	5.55451	8.25572	1.65752e-05	4.73517e-05
gene-QQG55_1490	4.78262	14.2974	1.28538e-07	9.19603e-07
gene-QQG55_14905	1.892	13.5399	2.31896e-09	3.92712e-08
gene-QQG55_14910	6.00709	4.97855	0.00078828	0.00146732
gene-QQG55_14915	8.60536	9.48077	5.38211e-06	1.80005e-05
gene-QQG55_14925	5.77345	6.54334	0.000111169	0.000252664
gene-QQG55_14930	8.66268	2.10319	0.070735	0.0877014
gene-QQG55_14940	4.87125	8.3363	1.25399e-05	3.71458e-05
gene-QQG55_14945	5.51335	3.21276	0.0108102	0.0157719
gene-QQG55_1495	7.08563	2.07786	0.0739651	0.0912707
gene-QQG55_14950	6.64041	13.4977	1.35788e-07	9.57596e-07
gene-QQG55_14955	7.85765	6.09905	0.000187312	0.000404226
gene-QQG55_14960	1.88342	7.92679	8.10952e-06	2.55718e-05
gene-QQG55_14970	5.88734	9.61584	3.85884e-06	1.36066e-05
gene-QQG55_14975	6.65692	3.34443	0.0087373	0.0130091
gene-QQG55_14985	3.03616	13.1636	2.3397e-07	1.47887e-06
gene-QQG55_14990	6.43206	2.83181	0.0201634	0.0277763
gene-QQG55_14995	6.57852	4.93797	0.00083193	0.00154189
gene-QQG55_1500	6.0997	0.461927	0.885603	0.897327
gene-QQG55_15000	4.97888	15.7986	8.23319e-09	1.05567e-07
gene-QQG55_15005	8.12963	0.443388	0.89739	0.908525
gene-QQG55_15010	4.00616	7.42346	1.71961e-05	4.89978e-05
gene-QQG55_15015	6.70747	5.16063	0.000618903	0.00118718
gene-QQG55_15035	7.27995	4.37489	0.00182705	0.00315303
gene-QQG55_15040	7.1471	1.3984	0.243567	0.272585
gene-QQG55_15045	6.31457	9.48353	5.411e-06	1.80727e-05
gene-QQG55_1505	5.77348	12.894	3.3505e-07	1.97432e-06
gene-QQG55_15050	6.04348	0.652457	0.741958	0.765031
gene-QQG55_15055	7.30855	4.11515	0.00266352	0.00442411
gene-QQG55_15060	5.43556	6.87031	7.60835e-05	0.000181077
gene-QQG55_15065	6.08437	4.18058	0.00241865	0.00405767
gene-QQG55_15070	3.04767	11.8483	2.12745e-07	1.36684e-06
gene-QQG55_15075	5.47368	1.37266	0.254528	0.283982
gene-QQG55_15080	5.00267	6.67253	9.65862e-05	0.000223168
gene-QQG55_15085	7.06762	6.5116	0.000114654	0.000260106
gene-QQG55_15095	6.77601	5.49343	0.000398724	0.000797851
gene-QQG55_1510	6.43184	3.25537	0.0100472	0.0147503
gene-QQG55_15100	5.53025	7.64934	2.43792e-05	6.63257e-05
gene-QQG55_15105	7.59311	0.652395	0.742017	0.765031
gene-QQG55_15110	7.63431	1.99638	0.0853869	0.103952
gene-QQG55_15115	7.95174	0.818539	0.604951	0.633706
gene-QQG55_15120	7.21721	1.3907	0.246779	0.275898
gene-QQG55_15125	4.91176	1.13004	0.380705	0.412364
gene-QQG55_15130	7.16404	2.97312	0.0159306	0.0224593
gene-QQG55_15135	8.77475	0.480288	0.873432	0.886634
gene-QQG55_15140	7.35808	3.48296	0.00698941	0.0106082
gene-QQG55_15145	6.88093	0.307442	0.964893	0.969805
gene-QQG55_1515	5.593	7.42718	4.17796e-05	0.000106724
gene-QQG55_15155	6.15518	2.67162	0.0264628	0.0356264
gene-QQG55_15160	3.90322	14.7142	6.82007e-09	9.13631e-08
gene-QQG55_15165	4.36389	15.1762	6.00336e-09	8.2757e-08
gene-QQG55_15170	6.18843	13.3813	1.05874e-07	7.84752e-07
gene-QQG55_15175	4.01949	6.15228	0.000177945	0.000385189
gene-QQG55_15180	4.43265	3.82007	0.00417243	0.00664961
gene-QQG55_15185	6.19194	0.67252	0.725449	0.749436
gene-QQG55_15190	5.90729	15.052	4.54248e-08	4.11678e-07
gene-QQG55_15195	6.4576	3.6452	0.0054234	0.00842834
gene-QQG55_1520	6.05521	9.48731	5.35139e-06	1.79221e-05
gene-QQG55_15200	7.14839	2.54516	0.0327866	0.043241
gene-QQG55_15205	3.93834	4.61055	0.00131347	0.00233656
gene-QQG55_15210	4.34536	1.22818	0.324543	0.355629
gene-QQG55_15220	7.6478	15.2812	6.61986e-08	5.49226e-07
gene-QQG55_15225	6.79374	1.02504	0.448892	0.48058
gene-QQG55_15230	3.62626	2.81779	0.0194509	0.0268848
gene-QQG55_15235	8.21238	0.924015	0.522043	0.552899
gene-QQG55_15240	4.38842	15.344	4.12031e-08	3.82689e-07
gene-QQG55_15245	6.50516	8.25725	1.73333e-05	4.93316e-05
gene-QQG55_1525	3.28089	11.2936	5.17221e-07	2.76776e-06
gene-QQG55_15250	6.4303	18.8125	3.40917e-09	5.30059e-08
gene-QQG55_15255	3.12317	9.65539	1.22466e-06	5.42688e-06
gene-QQG55_15260	2.15638	10.7482	6.42748e-06	2.09988e-05
gene-QQG55_15265	5.30693	6.12488	0.000183414	0.000396084
gene-QQG55_15270	6.71084	10.7139	1.83719e-06	7.43993e-06
gene-QQG55_15275	7.05301	15.0713	2.1231e-08	2.27841e-07
gene-QQG55_15280	2.92171	2.92402	0.0174005	0.0243312
gene-QQG55_15285	7.9249	1.92154	0.0974412	0.117407
gene-QQG55_15290	6.76643	10.6481	1.9812e-06	7.91276e-06
gene-QQG55_15295	6.9294	7.43214	4.09425e-05	0.000104934
gene-QQG55_1530	5.89088	0.662592	0.733632	0.757334
gene-QQG55_15300	5.16486	9.26367	6.55823e-06	2.13553e-05
gene-QQG55_15310	5.16298	9.93445	2.69291e-06	1.01801e-05
gene-QQG55_15315	5.98566	4.73497	0.00109772	0.00198313
gene-QQG55_15320	4.97575	13.4032	5.02003e-08	4.40167e-07
gene-QQG55_15325	2.29428	7.87853	1.16949e-05	3.4936e-05
gene-QQG55_15330	7.87699	12.2167	4.67151e-07	2.5444e-06
gene-QQG55_15335	6.40103	5.94642	0.000226457	0.000477941
gene-QQG55_15340	6.82105	8.23126	1.7869e-05	5.06375e-05
gene-QQG55_15345	4.67538	2.64622	0.0276691	0.0370963
gene-QQG55_1535	5.23788	15.6118	4.72956e-08	4.24925e-07
gene-QQG55_15350	3.90619	6.37805	0.000106864	0.000244106
gene-QQG55_15355	2.38095	2.26364	0.0521651	0.0662157
gene-QQG55_15360	9.73761	18.0789	1.25218e-08	1.48235e-07
gene-QQG55_15365	7.46568	2.13171	0.0672913	0.0838318
gene-QQG55_15370	6.63591	1.33376	0.27189	0.301751
gene-QQG55_15375	6.44862	3.41462	0.00781257	0.0117653
gene-QQG55_15380	7.62717	0.640773	0.751527	0.773947
gene-QQG55_15385	4.74971	1.12781	0.382096	0.413644
gene-QQG55_15390	8.83496	3.539	0.00639786	0.00978863
gene-QQG55_15395	6.72879	8.18823	1.87318e-05	5.28247e-05
gene-QQG55_1540	6.80274	9.01267	8.29691e-06	2.60877e-05
gene-QQG55_15400	8.81532	1.35883	0.260551	0.290209
gene-QQG55_15410	10.9966	0.61312	0.773929	0.795441
gene-QQG55_15415	4.36933	0.771964	0.643056	0.671485
gene-QQG55_15420	5.27606	5.9793	0.000217533	0.000461417
gene-QQG55_15425	6.08221	2.96482	0.016165	0.0227508
gene-QQG55_15430	7.21034	11.9825	6.70395e-07	3.38731e-06
gene-QQG55_15435	7.21366	12.5554	4.3016e-07	2.39536e-06
gene-QQG55_15440	4.91285	7.43158	2.23426e-05	6.13938e-05
gene-QQG55_15445	3.27001	11.4533	8.79293e-07	4.1979e-06
gene-QQG55_1545	2.90617	13.2812	2.51038e-07	1.56668e-06
gene-QQG55_15450	7.56373	2.21855	0.0577797	0.072809
gene-QQG55_15455	3.24757	3.75833	0.00428815	0.00681864
gene-QQG55_15460	8.65626	6.18388	0.000169104	0.000367665
gene-QQG55_15465	5.04657	9.69892	3.10786e-06	1.14921e-05
gene-QQG55_15470	6.61674	0.416441	0.91352	0.923435
gene-QQG55_15475	5.31027	1.6213	0.165567	0.190629
gene-QQG55_15480	6.92297	1.61613	0.166942	0.1921
gene-QQG55_15485	7.60745	4.42491	0.00169977	0.00295402
gene-QQG55_15490	5.36966	2.18507	0.0614092	0.0769701
gene-QQG55_15495	8.11535	1.30158	0.287039	0.317315
gene-QQG55_1550	4.07486	10.4018	2.415e-06	9.33201e-06
gene-QQG55_15500	7.68585	2.38315	0.0433619	0.0558455
gene-QQG55_15505	7.33335	18.9047	5.51014e-09	7.76057e-08
gene-QQG55_15510	6.68919	11.412	1.028e-06	4.73829e-06
gene-QQG55_15515	6.59545	0.339247	0.952367	0.958386
gene-QQG55_15520	7.0024	1.6615	0.154164	0.178604
gene-QQG55_15525	6.44505	1.95517	0.0918419	0.111095
gene-QQG55_15530	8.86643	4.33123	0.00194115	0.00332956
gene-QQG55_15535	6.19699	1.55815	0.184751	0.2108
gene-QQG55_15540	5.13476	6.81007	7.80063e-05	0.000184956
gene-QQG55_15545	4.15293	14.4774	8.72863e-09	1.09781e-07
gene-QQG55_1555	7.7937	0.957283	0.497194	0.528282
gene-QQG55_15550	6.59244	8.53171	1.33216e-05	3.9179e-05
gene-QQG55_15555	6.25031	1.44882	0.223444	0.251345
gene-QQG55_15560	5.53324	27.3565	8.10105e-12	5.71298e-10
gene-QQG55_15565	8.91129	4.12344	0.00262946	0.00437122
gene-QQG55_15575	7.50875	2.19551	0.0601498	0.0755149
gene-QQG55_15580	7.32103	0.37643	0.935095	0.942734
gene-QQG55_15585	7.93308	1.28073	0.297261	0.32777
gene-QQG55_15590	6.00204	3.00322	0.0151944	0.0214808
gene-QQG55_15595	5.43295	5.41511	0.000437732	0.000868514
gene-QQG55_1560	6.17339	9.28051	6.48266e-06	2.11522e-05
gene-QQG55_15600	1.19329	11.9413	3.73466e-07	2.1525e-06
gene-QQG55_15605	4.9294	1.9606	0.0910358	0.110228
gene-QQG55_15610	7.34445	10.0913	3.14776e-06	1.16135e-05
gene-QQG55_15620	3.75537	14.7723	9.37793e-08	7.14967e-07
gene-QQG55_15625	3.06773	31.3109	3.29519e-11	1.57166e-09
gene-QQG55_15630	5.68511	5.83953	0.000259438	0.000541528
gene-QQG55_15635	6.45879	1.04043	0.438381	0.46999
gene-QQG55_15640	7.0674	0.942199	0.508377	0.539352
gene-QQG55_15645	7.34237	7.24056	5.07195e-05	0.000126773
gene-QQG55_1565	6.11255	47.8418	3.9255e-13	9.69502e-11
gene-QQG55_15650	5.8811	2.13819	0.0666074	0.0830427
gene-QQG55_15655	7.46179	2.27794	0.0520759	0.0661111
gene-QQG55_15660	6.19086	13.6954	8.53824e-08	6.63939e-07
gene-QQG55_15665	5.04008	5.99935	0.000213491	0.000454463
gene-QQG55_15670	3.42398	17.5625	1.70132e-08	1.90876e-07
gene-QQG55_15675	5.93908	15.9531	4.84563e-08	4.31777e-07
gene-QQG55_15680	6.781	2.52751	0.0338086	0.0444168
gene-QQG55_15685	3.43428	5.66106	0.000286855	0.00059386
gene-QQG55_1570	8.18717	7.71577	3.0191e-05	7.98702e-05
gene-QQG55_15705	3.10764	2.88013	0.0186029	0.0258104
gene-QQG55_15710	2.58537	4.38824	0.0018534	0.00319459
gene-QQG55_15715	4.87024	7.10625	5.85318e-05	0.000143824
gene-QQG55_15720	7.24256	1.19523	0.342484	0.373836
gene-QQG55_15730	6.00687	22.5349	4.66625e-11	2.01886e-09
gene-QQG55_15735	6.24959	20.059	3.95798e-08	3.70399e-07
gene-QQG55_15740	8.55426	13.4128	6.96959e-08	5.72917e-07
gene-QQG55_15745	7.29061	9.55655	5.11616e-06	1.72749e-05
gene-QQG55_1575	3.03595	2.61123	0.0292927	0.0390504
gene-QQG55_15755	4.61235	6.87336	7.7114e-05	0.000183104
gene-QQG55_15760	6.06056	21.4518	7.342e-10	1.60017e-08
gene-QQG55_15765	4.24	5.2747	0.000410884	0.00081903
gene-QQG55_15775	6.10785	4.06738	0.00286229	0.00472724
gene-QQG55_15780	5.46649	3.9947	0.00320429	0.00523948
gene-QQG55_15785	3.9433	8.33052	1.63649e-05	4.68591e-05
gene-QQG55_15790	6.26209	2.61137	0.0293275	0.0390915
gene-QQG55_15795	7.10409	1.73198	0.136178	0.159412
gene-QQG55_1580	3.70535	1.17187	0.355883	0.387434
gene-QQG55_15800	6.32749	2.47378	0.0370764	0.0483496
gene-QQG55_15805	7.2652	3.79488	0.00431824	0.00686206
gene-QQG55_15810	6.61024	9.08608	7.79758e-06	2.47383e-05
gene-QQG55_15815	4.81319	5.43621	0.000432975	0.000860178
gene-QQG55_15820	6.65238	9.11855	6.59411e-06	2.14439e-05
gene-QQG55_15825	8.30264	0.200947	0.991653	0.993263
gene-QQG55_15830	5.55384	9.77617	4.06867e-06	1.42195e-05
gene-QQG55_15835	7.05584	0.96382	0.4924	0.523357
gene-QQG55_15840	6.63507	1.99159	0.0861612	0.104762
gene-QQG55_15845	7.37169	3.68433	0.00510902	0.0079966
gene-QQG55_1585	6.41139	10.767	1.75107e-06	7.16295e-06
gene-QQG55_15850	6.5051	8.51474	1.34601e-05	3.95745e-05
gene-QQG55_15855	6.11485	1.06571	0.421491	0.453013
gene-QQG55_15860	2.27327	2.0945	0.0715932	0.0885764
gene-QQG55_15865	6.5167	4.31176	0.00199841	0.00341414
gene-QQG55_15870	5.22708	5.1556	0.000621236	0.0011912
gene-QQG55_15875	7.80549	2.67341	0.0263419	0.0354855
gene-QQG55_15880	5.55393	0.902167	0.538745	0.569002
gene-QQG55_15885	5.74567	4.46166	0.00162101	0.0028261
gene-QQG55_15895	4.74068	4.73455	0.00109172	0.0019741
gene-QQG55_1590	5.19349	4.23444	0.00224226	0.00378749
gene-QQG55_15900	7.58074	3.15144	0.0118866	0.0171925
gene-QQG55_15905	5.29115	1.75164	0.131626	0.154524
gene-QQG55_15910	4.70304	1.53462	0.192643	0.219095
gene-QQG55_15915	7.19918	1.38972	0.247191	0.276273
gene-QQG55_15920	5.99569	10.9666	5.5611e-06	1.84927e-05
gene-QQG55_15925	5.16701	10.6153	2.04198e-06	8.11941e-06
gene-QQG55_15930	6.43777	2.18879	0.0608705	0.076353
gene-QQG55_15935	3.81147	7.84367	1.97036e-05	5.51399e-05
gene-QQG55_15940	5.51951	1.8108	0.118541	0.140398
gene-QQG55_15945	3.98394	6.28298	0.000152516	0.000334486
gene-QQG55_1595	4.01209	11.7036	8.34124e-07	4.03494e-06
gene-QQG55_15950	8.25761	0.572915	0.805723	0.82383
gene-QQG55_15955	6.41269	10.946	1.5233e-06	6.42168e-06
gene-QQG55_15960	5.71602	16.6812	2.50059e-08	2.5717e-07
gene-QQG55_15965	6.66832	4.44402	0.00165108	0.00287549
gene-QQG55_15970	7.52118	1.98841	0.0865987	0.105255
gene-QQG55_15975	4.14564	10.9395	1.55783e-06	6.54208e-06
gene-QQG55_15980	4.19243	9.53855	5.26763e-06	1.77257e-05
gene-QQG55_15985	4.11138	6.50234	8.44457e-05	0.000198461
gene-QQG55_15990	2.14977	6.93561	7.94656e-05	0.00018801
gene-QQG55_15995	2.94726	7.70717	1.865e-05	5.2609e-05
gene-QQG55_1600	2.4816	5.05696	0.000664342	0.00126403
gene-QQG55_16000	7.76824	2.86436	0.019089	0.0264328
gene-QQG55_16015	6.08266	7.93565	2.45048e-05	6.66123e-05
gene-QQG55_16020	6.96318	4.35312	0.00188219	0.00323913
gene-QQG55_16025	6.57211	20.8564	2.98414e-09	4.79843e-08
gene-QQG55_16030	2.58554	12.1927	1.43037e-06	6.12935e-06
gene-QQG55_16035	7.47357	2.00121	0.0846643	0.103184
gene-QQG55_16040	9.17589	0.688115	0.712552	0.737579
gene-QQG55_16045	7.4004	2.28548	0.0513961	0.0653236
gene-QQG55_1605	5.9489	9.96493	3.49294e-06	1.25861e-05
gene-QQG55_16050	6.21427	1.16638	0.358989	0.390341
gene-QQG55_16055	4.84272	13.4018	2.3445e-07	1.48095e-06
gene-QQG55_16060	3.06602	5.3561	0.000476656	0.000937643
gene-QQG55_16065	7.48991	0.779887	0.636526	0.665159
gene-QQG55_16070	7.16454	1.79124	0.12266	0.144825
gene-QQG55_16075	4.82691	8.74368	1.08884e-05	3.2865e-05
gene-QQG55_16080	4.18341	1.65908	0.154946	0.179404
gene-QQG55_16085	4.7606	2.16871	0.0631757	0.0789836
gene-QQG55_16090	7.77163	2.36498	0.0447624	0.0575067
gene-QQG55_16095	7.80251	10.1381	2.72822e-06	1.03044e-05
gene-QQG55_1610	2.25956	24.6309	1.0329e-10	3.40015e-09
gene-QQG55_16105	6.24841	8.76425	5.41838e-06	1.80912e-05
gene-QQG55_16110	4.65443	6.61417	9.59477e-05	0.000221848
gene-QQG55_16115	6.55601	1.8467	0.111241	0.132483
gene-QQG55_16120	5.25819	3.35758	0.00857481	0.0127961
gene-QQG55_16125	6.7037	1.63945	0.160283	0.18502
gene-QQG55_16130	6.77905	6.01753	0.000209275	0.000446354
gene-QQG55_16135	6.32889	3.79239	0.00435127	0.00691122
gene-QQG55_16140	7.24565	6.55852	0.000108794	0.000248009
gene-QQG55_16145	6.13399	2.23787	0.0558854	0.0705842
gene-QQG55_1615	4.75103	4.56587	0.00139555	0.00246702
gene-QQG55_16150	6.11883	4.61513	0.00129723	0.00230891
gene-QQG55_16155	5.76056	4.04588	0.00297468	0.00489077
gene-QQG55_16160	6.46187	4.83697	0.00095483	0.00174607
gene-QQG55_16165	9.67276	1.55147	0.186905	0.21301
gene-QQG55_16170	4.92482	3.97423	0.00330521	0.00538487
gene-QQG55_16175	6.35999	11.0138	1.44749e-06	6.18127e-06
gene-QQG55_16180	9.32195	12.8753	2.23537e-07	1.4258e-06
gene-QQG55_16185	4.29857	10.1367	1.75644e-06	7.18068e-06
gene-QQG55_16190	2.30433	11.4189	1.1831e-06	5.27823e-06
gene-QQG55_16195	7.25908	9.23011	6.78534e-06	2.19933e-05
gene-QQG55_1620	6.01017	4.50906	0.00150793	0.00265142
gene-QQG55_16200	8.35523	0.296687	0.96865	0.973283
gene-QQG55_16205	6.65742	13.7627	1.21659e-07	8.81485e-07
gene-QQG55_16210	2.87153	4.87188	0.000524384	0.00102115
gene-QQG55_16215	6.25904	2.42461	0.0404065	0.0523672
gene-QQG55_16220	4.61147	2.20113	0.0596899	0.0750145
gene-QQG55_16225	2.95817	14.5012	3.78573e-08	3.58756e-07
gene-QQG55_16230	6.71009	6.31001	0.000146391	0.000322256
gene-QQG55_16240	7.7813	3.0166	0.0148264	0.0210227
gene-QQG55_16245	5.84977	4.88053	0.000906385	0.00166985
gene-QQG55_1625	3.24563	7.64739	3.16864e-05	8.34239e-05
gene-QQG55_16250	7.52163	2.32408	0.0480619	0.061418
gene-QQG55_16255	3.96375	6.4848	8.58908e-05	0.000201473
gene-QQG55_16260	7.40928	8.45972	1.41908e-05	4.14391e-05
gene-QQG55_16265	6.73294	12.1667	5.91166e-07	3.06704e-06
gene-QQG55_16270	6.7244	18.3309	1.08891e-09	2.1645e-08
gene-QQG55_16275	7.52308	0.468036	0.881611	0.893741
gene-QQG55_16280	5.66547	10.0426	3.31018e-06	1.20997e-05
gene-QQG55_16285	6.83837	3.09888	0.0129832	0.0186151
gene-QQG55_16290	5.36405	7.29132	4.8383e-05	0.000121703
gene-QQG55_1630	2.7976	13.5179	2.04925e-07	1.32932e-06
gene-QQG55_16300	6.09283	1.12913	0.381219	0.412876
gene-QQG55_16305	4.15988	9.8316	3.62806e-06	1.29726e-05
gene-QQG55_16310	6.75955	3.04052	0.0142568	0.0202879
gene-QQG55_16315	7.60375	0.671816	0.726033	0.74996
gene-QQG55_16320	8.4777	8.86087	9.58236e-06	2.94735e-05
gene-QQG55_16325	7.0255	4.25374	0.00217331	0.00368173
gene-QQG55_16330	8.46073	0.905301	0.536321	0.566866
gene-QQG55_16335	6.63154	1.90313	0.100684	0.120916
gene-QQG55_16340	2.98424	9.7483	3.93041e-06	1.38194e-05
gene-QQG55_16345	5.99797	9.82027	3.95811e-06	1.39069e-05
gene-QQG55_1635	3.44086	5.70998	0.000262531	0.000547061
gene-QQG55_16350	6.99509	12.2639	5.38933e-07	2.86129e-06
gene-QQG55_16355	4.70008	15.0101	1.01454e-08	1.23968e-07
gene-QQG55_16360	5.94764	17.1298	1.63778e-08	1.85434e-07
gene-QQG55_16370	2.46439	0.802285	0.618127	0.646548
gene-QQG55_16375	8.69716	0.554422	0.819943	0.836897
gene-QQG55_16380	2.35407	3.00866	0.0139541	0.0198944
gene-QQG55_16385	3.19502	12.5389	4.03403e-07	2.27719e-06
gene-QQG55_1640	6.18801	1.46787	0.216129	0.243701
gene-QQG55_16400	2.77798	3.97465	0.00325199	0.0053078
gene-QQG55_16405	5.25945	10.9915	1.46078e-06	6.22187e-06
gene-QQG55_16410	2.43169	6.54424	7.91167e-05	0.000187229
gene-QQG55_16420	8.77576	3.05206	0.0139841	0.0199308
gene-QQG55_16425	3.79025	9.76315	4.17452e-06	1.45123e-05
gene-QQG55_16430	6.93391	1.5688	0.181349	0.207296
gene-QQG55_16435	2.83154	3.70802	0.00494417	0.00776672
gene-QQG55_16440	2.48611	6.85787	4.40826e-05	0.000112057
gene-QQG55_16445	7.25086	2.0446	0.0784282	0.0962368
gene-QQG55_1645	6.74738	6.44505	0.000125436	0.000281269
gene-QQG55_16450	7.67559	6.35734	0.000137382	0.000304939
gene-QQG55_16455	7.56888	1.74323	0.133499	0.156611
gene-QQG55_16460	5.62906	4.46084	0.00162686	0.0028348
gene-QQG55_16465	6.17108	3.909	0.00362344	0.0058512
gene-QQG55_16475	8.75855	2.98073	0.0157306	0.0221963
gene-QQG55_16480	3.61328	6.42195	0.000130132	0.000290481
gene-QQG55_16485	4.1898	5.96203	0.000189733	0.000408646
gene-QQG55_16490	5.50584	2.10126	0.0710053	0.0879811
gene-QQG55_16495	8.00689	11.794	7.81904e-07	3.83875e-06
gene-QQG55_1650	5.57544	3.3639	0.00845364	0.0126363
gene-QQG55_16500	7.40629	3.53618	0.0064331	0.00984102
gene-QQG55_16505	7.46741	22.0092	1.74036e-09	3.13551e-08
gene-QQG55_16510	5.21013	2.24057	0.0556271	0.0702849
gene-QQG55_16515	6.29571	6.65783	9.80506e-05	0.000226128
gene-QQG55_16520	7.1592	21.4116	2.27866e-09	3.87215e-08
gene-QQG55_16525	7.45848	6.91216	7.24736e-05	0.000173715
gene-QQG55_16530	5.84238	16.1852	1.61499e-08	1.83908e-07
gene-QQG55_16535	6.71583	3.57364	0.00608152	0.00934956
gene-QQG55_16545	7.60535	4.24461	0.00220361	0.00372793
gene-QQG55_1655	6.09978	12.8397	3.5387e-07	2.06313e-06
gene-QQG55_16550	5.84738	9.83526	4.00584e-06	1.40402e-05
gene-QQG55_16555	7.59457	24.0511	8.1272e-11	2.90724e-09
gene-QQG55_16560	8.46163	2.5229	0.0340694	0.0447475
gene-QQG55_16565	7.61368	1.64164	0.159627	0.184327
gene-QQG55_16570	5.12839	6.88031	7.52828e-05	0.000179605
gene-QQG55_16585	6.34939	9.01255	8.33752e-06	2.61987e-05
gene-QQG55_16590	4.9726	5.9788	0.000219038	0.000464268
gene-QQG55_1660	7.19939	4.60809	0.00130876	0.0023286
gene-QQG55_16600	7.48787	2.14716	0.0654778	0.0816962
gene-QQG55_16605	6.10651	5.02616	0.000739524	0.00138624
gene-QQG55_16610	7.04353	4.07812	0.00281658	0.00465875
gene-QQG55_16615	5.85966	2.55917	0.0320788	0.0423868
gene-QQG55_16620	5.26745	13.1456	1.71956e-07	1.15256e-06
gene-QQG55_16625	6.14267	8.83637	9.96165e-06	3.04305e-05
gene-QQG55_16630	5.43749	11.4688	9.95279e-07	4.62201e-06
gene-QQG55_16635	8.34601	0.250877	0.981938	0.985331
gene-QQG55_16640	8.15919	4.90358	0.000869243	0.00160622
gene-QQG55_16645	7.15763	7.29095	4.7605e-05	0.000119899
gene-QQG55_1665	4.16343	36.6837	6.74597e-12	5.03355e-10
gene-QQG55_16650	4.56211	5.54469	0.000376587	0.00075779
gene-QQG55_16655	5.34827	11.6822	6.63802e-07	3.36606e-06
gene-QQG55_16660	6.89443	2.5875	0.030493	0.0404974
gene-QQG55_16665	6.80997	0.949242	0.503142	0.5342
gene-QQG55_16670	2.78908	3.38385	0.00615194	0.0094511
gene-QQG55_16675	2.68866	3.62813	0.00376993	0.00606691
gene-QQG55_16680	7.81888	10.9482	1.54381e-06	6.49428e-06
gene-QQG55_16685	6.1528	11.2596	1.13336e-06	5.10942e-06
gene-QQG55_16690	6.74067	2.45588	0.038244	0.0497803
gene-QQG55_16695	3.36819	3.92959	0.00312113	0.00511535
gene-QQG55_1670	5.55902	26.0903	2.88018e-10	7.48316e-09
gene-QQG55_16700	5.39399	16.8186	2.58203e-08	2.64169e-07
gene-QQG55_16705	7.20675	13.8361	4.15831e-08	3.8477e-07
gene-QQG55_16715	4.0818	6.18236	0.000170449	0.000370344
gene-QQG55_16720	5.82143	12.9802	3.20923e-07	1.90987e-06
gene-QQG55_16725	6.58762	5.41995	0.000441899	0.00087555
gene-QQG55_16730	5.20927	3.19215	0.0111444	0.0162116
gene-QQG55_16735	4.66223	5.92913	0.000231867	0.000488327
gene-QQG55_16740	7.25866	2.9025	0.0179117	0.0249636
gene-QQG55_16745	6.92125	4.31172	0.00200156	0.00341834
gene-QQG55_1675	5.42827	13.8498	1.71167e-07	1.14884e-06
gene-QQG55_16750	9.10666	2.38903	0.0429185	0.0553611
gene-QQG55_16755	4.0668	10.443	3.24715e-07	1.92519e-06
gene-QQG55_16760	5.06248	15.4855	3.05056e-08	3.03e-07
gene-QQG55_16765	6.33621	2.51606	0.0344856	0.045258
gene-QQG55_16770	6.11698	19.5206	5.99172e-09	8.2757e-08
gene-QQG55_16775	7.4557	1.11082	0.392514	0.4239
gene-QQG55_16780	6.49275	4.07813	0.00281877	0.00466159
gene-QQG55_16785	9.15749	2.11654	0.0690942	0.0858503
gene-QQG55_16790	7.06413	8.65325	1.17537e-05	3.50751e-05
gene-QQG55_16795	4.39635	2.80652	0.0211169	0.0290009
gene-QQG55_1680	6.08509	3.67192	0.0052177	0.00814841
gene-QQG55_16800	5.06581	5.68486	0.000316466	0.000648095
gene-QQG55_16805	6.44547	1.71611	0.14004	0.163624
gene-QQG55_16810	5.44648	14.2456	4.86527e-08	4.32746e-07
gene-QQG55_16815	6.30578	14.778	2.73375e-08	2.77393e-07
gene-QQG55_16820	5.62922	4.82637	0.000973306	0.00177657
gene-QQG55_16825	5.14175	6.71473	9.18387e-05	0.000213648
gene-QQG55_16830	6.40292	11.142	1.30517e-06	5.7093e-06
gene-QQG55_16840	4.73178	21.9826	1.73608e-09	3.13352e-08
gene-QQG55_16845	4.01977	12.3377	4.66373e-07	2.54392e-06
gene-QQG55_1685	6.62727	3.94748	0.00342774	0.00556888
gene-QQG55_16850	4.86927	3.25838	0.0100558	0.0147608
gene-QQG55_16855	5.06566	1.12434	0.384197	0.415782
gene-QQG55_16860	7.82492	6.78388	8.37448e-05	0.000196954
gene-QQG55_16875	7.64773	7.49299	3.83802e-05	9.91881e-05
gene-QQG55_16880	6.87709	9.56743	5.05309e-06	1.70912e-05
gene-QQG55_16885	3.55795	3.98434	0.00325476	0.00531144
gene-QQG55_16890	5.00489	12.0746	1.66974e-07	1.12991e-06
gene-QQG55_16895	5.34146	2.59611	0.0300698	0.0399783
gene-QQG55_1690	6.07573	1.28411	0.295613	0.326135
gene-QQG55_16900	7.92879	1.29859	0.288492	0.31885
gene-QQG55_16905	5.13228	11.2208	1.21201e-06	5.38532e-06
gene-QQG55_16910	6.71035	4.24392	0.00221808	0.00374985
gene-QQG55_16915	6.28949	4.48618	0.00155787	0.00272661
gene-QQG55_16920	7.02103	14.1736	1.02065e-07	7.61096e-07
gene-QQG55_16925	6.23683	10.6684	1.87701e-06	7.57635e-06
gene-QQG55_16935	7.40937	17.4864	1.7817e-08	1.97427e-07
gene-QQG55_16940	3.01972	8.92828	6.17623e-06	2.03231e-05
gene-QQG55_16945	2.195	7.56067	3.57586e-05	9.31026e-05
gene-QQG55_1695	5.3227	7.97634	2.31914e-05	6.3391e-05
gene-QQG55_16975	5.51845	11.5284	9.63752e-07	4.51596e-06
gene-QQG55_16980	4.76961	1.68738	0.147475	0.171579
gene-QQG55_16985	6.53081	5.13964	0.000632896	0.00121073
gene-QQG55_16990	5.94916	7.59718	3.87983e-05	0.000100041
gene-QQG55_16995	5.96603	15.058	7.75519e-08	6.19474e-07
gene-QQG55_1700	6.7484	12.7447	3.72643e-07	2.14901e-06
gene-QQG55_17000	2.81236	3.76173	0.00350883	0.00568704
gene-QQG55_17005	5.33185	3.99003	0.00321849	0.00526095
gene-QQG55_17010	7.04509	2.33139	0.0474736	0.0607291
gene-QQG55_17015	7.32957	8.82393	9.94535e-06	3.03901e-05
gene-QQG55_17020	7.07947	2.60644	0.0295266	0.039309
gene-QQG55_17025	7.36279	10.479	2.17398e-06	8.57177e-06
gene-QQG55_17030	5.91288	9.56959	5.04553e-06	1.70773e-05
gene-QQG55_17035	7.11421	7.65257	3.27568e-05	8.61043e-05
gene-QQG55_17040	6.54348	1.50048	0.204305	0.231399
gene-QQG55_17045	3.613	1.80021	0.120829	0.142868
gene-QQG55_1705	5.52426	4.37763	0.00181819	0.00313938
gene-QQG55_17050	5.899	10.3046	2.66465e-06	1.01029e-05
gene-QQG55_17055	7.25347	6.44744	0.000124016	0.000278527
gene-QQG55_17060	5.53322	8.57652	1.0318e-05	3.1383e-05
gene-QQG55_17065	7.1149	7.26082	4.96142e-05	0.000124294
gene-QQG55_17070	8.5049	9.75348	4.23486e-06	1.47014e-05
gene-QQG55_17075	6.86694	1.31381	0.281198	0.311555
gene-QQG55_17080	6.57165	2.64227	0.0277791	0.0372286
gene-QQG55_17085	5.91216	3.517	0.00662641	0.0101101
gene-QQG55_17090	2.83242	12.2233	5.40183e-07	2.86424e-06
gene-QQG55_17095	7.35329	11.6231	8.17299e-07	3.97497e-06
gene-QQG55_1710	4.98688	10.1233	3.10628e-06	1.14906e-05
gene-QQG55_17100	9.39648	14.0091	3.44294e-08	3.33911e-07
gene-QQG55_17105	7.13925	10.4995	2.18911e-06	8.61421e-06
gene-QQG55_17110	-0.137338	21.5768	6.34319e-11	2.45593e-09
gene-QQG55_17115	6.19002	9.99331	3.39296e-06	1.23202e-05
gene-QQG55_17120	5.30633	29.0832	9.14973e-11	3.16626e-09
gene-QQG55_17125	3.47246	9.94939	3.56323e-06	1.2788e-05
gene-QQG55_17130	5.94378	5.4567	0.000419402	0.000834831
gene-QQG55_17135	6.19429	6.30804	0.000146149	0.000321796
gene-QQG55_17140	7.06424	3.8131	0.00418965	0.00667384
gene-QQG55_17145	6.31077	23.7534	6.74038e-10	1.48213e-08
gene-QQG55_17150	6.04913	2.48684	0.0362574	0.0473881
gene-QQG55_17155	4.76029	5.46525	0.000415272	0.000827434
gene-QQG55_17160	5.08707	3.95518	0.00338372	0.00550279
gene-QQG55_17165	7.43744	4.06132	0.00288289	0.00475807
gene-QQG55_17170	7.67509	1.26196	0.306728	0.337381
gene-QQG55_17175	6.35582	3.16487	0.0116327	0.0168624
gene-QQG55_17180	2.40105	36.984	3.30719e-12	3.37939e-10
gene-QQG55_17185	6.82777	23.4306	8.81051e-10	1.83129e-08
gene-QQG55_17190	6.37713	7.81132	2.74728e-05	7.35265e-05
gene-QQG55_17195	8.45579	11.1625	1.3041e-06	5.70716e-06
gene-QQG55_1720	6.52017	11.4271	1.0338e-06	4.75838e-06
gene-QQG55_17205	2.2882	15.2071	5.13996e-08	4.48166e-07
gene-QQG55_17210	6.90752	7.44283	4.04978e-05	0.000103934
gene-QQG55_17220	6.24818	8.48953	1.38556e-05	4.06044e-05
gene-QQG55_17230	0.977959	38.6283	3.53027e-14	3.31188e-11
gene-QQG55_17235	4.67191	1.61288	0.168011	0.193172
gene-QQG55_17240	4.87618	10.0325	3.35403e-06	1.22175e-05
gene-QQG55_17260	4.12452	6.87937	7.6406e-05	0.000181598
gene-QQG55_17265	2.89344	5.97931	0.000216653	0.00046038
gene-QQG55_17275	5.70247	11.2212	1.20666e-06	5.36639e-06
gene-QQG55_17280	5.78244	3.40955	0.00786533	0.0118358
gene-QQG55_17285	4.2532	27.0052	2.00647e-10	5.61187e-09
gene-QQG55_17290	7.29473	6.4974	0.000116624	0.000263727
gene-QQG55_17295	5.39142	4.58631	0.00136255	0.00241517
gene-QQG55_1730	4.9725	8.05333	2.16092e-05	5.97279e-05
gene-QQG55_17300	3.6002	3.9478	0.00343915	0.00558558
gene-QQG55_17305	6.95285	3.50699	0.00672847	0.01025
gene-QQG55_17310	5.67907	11.932	7.01547e-07	3.51236e-06
gene-QQG55_17330	3.74402	18.6016	9.31293e-09	1.16094e-07
gene-QQG55_17345	3.21868	6.37889	0.000130836	0.000291853
gene-QQG55_1735	5.46961	14.6734	9.84682e-08	7.40424e-07
gene-QQG55_17350	2.40496	31.4724	2.55528e-13	7.64492e-11
gene-QQG55_17365	1.75809	14.0832	9.81634e-09	1.21298e-07
gene-QQG55_17370	7.60564	13.9585	1.42061e-07	9.96145e-07
gene-QQG55_17375	3.80802	15.2582	6.91358e-08	5.69764e-07
gene-QQG55_17380	3.28208	11.1453	1.29005e-06	5.66828e-06
gene-QQG55_17385	4.89181	3.85903	0.00391646	0.00628261
gene-QQG55_17390	6.95173	3.30592	0.00926021	0.0137132
gene-QQG55_17395	8.36831	4.10924	0.00268545	0.00445753
gene-QQG55_1740	5.08906	0.559337	0.816175	0.833412
gene-QQG55_17400	5.26898	8.42596	1.46983e-05	4.27317e-05
gene-QQG55_17410	5.10708	2.16122	0.0639278	0.0798733
gene-QQG55_17415	4.77569	7.52574	3.72135e-05	9.64075e-05
gene-QQG55_17420	5.33081	2.64813	0.0275153	0.0369202
gene-QQG55_17425	5.01489	14.3838	1.19277e-07	8.66534e-07
gene-QQG55_17430	5.97483	7.88385	2.53807e-05	6.86153e-05
gene-QQG55_17435	5.50391	8.75433	1.06401e-05	3.22338e-05
gene-QQG55_17440	4.04316	39.5694	3.0515e-12	3.27472e-10
gene-QQG55_17445	7.12892	3.50292	0.00677355	0.0103139
gene-QQG55_1745	5.98687	11.0587	1.37563e-06	5.93343e-06
gene-QQG55_17450	7.89639	1.98779	0.0866866	0.105323
gene-QQG55_17455	6.48262	1.10216	0.397957	0.429309
gene-QQG55_17460	5.28147	1.4638	0.217704	0.245252
gene-QQG55_17465	7.18913	4.52129	0.00147995	0.00260659
gene-QQG55_17470	5.15557	9.65132	4.71459e-06	1.61566e-05
gene-QQG55_17475	7.06033	8.9737	8.74582e-06	2.7239e-05
gene-QQG55_17480	5.79108	9.1975	6.50333e-06	2.12045e-05
gene-QQG55_17485	6.96621	5.00794	0.000755265	0.00141306
gene-QQG55_17490	6.32215	10.16	2.96381e-06	1.1038e-05
gene-QQG55_17495	6.63506	0.756726	0.655635	0.683247
gene-QQG55_1750	3.69775	3.85659	0.00365752	0.0059014
gene-QQG55_17500	7.38825	9.99685	3.37926e-06	1.22891e-05
gene-QQG55_17505	7.63606	21.0186	2.73551e-09	4.4662e-08
gene-QQG55_17510	7.23504	9.55564	5.01329e-06	1.69915e-05
gene-QQG55_17515	7.67332	2.9691	0.0160358	0.0225868
gene-QQG55_17520	4.50078	1.65587	0.155821	0.180333
gene-QQG55_17525	8.70781	4.48471	0.00155772	0.00272661
gene-QQG55_17530	6.32033	10.7746	1.73893e-06	7.13865e-06
gene-QQG55_17535	4.59475	1.64254	0.159476	0.184196
gene-QQG55_17540	7.59996	1.34921	0.264844	0.294528
gene-QQG55_17545	8.67176	13.8447	1.70212e-07	1.14398e-06
gene-QQG55_1755	4.18166	37.2882	5.65947e-12	4.47007e-10
gene-QQG55_17550	6.08971	3.88497	0.0037695	0.00606691
gene-QQG55_17560	6.51825	3.59856	0.00583379	0.00899672
gene-QQG55_17565	4.51465	8.39186	1.52767e-05	4.42048e-05
gene-QQG55_17570	4.04739	10.3959	2.34007e-06	9.09228e-06
gene-QQG55_17575	7.04035	14.6292	1.00435e-07	7.52922e-07
gene-QQG55_17585	6.52425	15.6789	5.12803e-08	4.48045e-07
gene-QQG55_17590	7.77163	2.77556	0.0221569	0.0303027
gene-QQG55_17595	5.56919	21.5473	2.1596e-09	3.74723e-08
gene-QQG55_1760	0.828674	13.4297	3.20622e-08	3.15918e-07
gene-QQG55_17600	3.81536	8.12308	2.01635e-05	5.62514e-05
gene-QQG55_17605	5.0964	7.76437	2.88454e-05	7.67216e-05
gene-QQG55_17610	5.53967	8.58503	1.25596e-05	3.71928e-05
gene-QQG55_17615	5.48268	9.03102	8.28758e-06	2.60667e-05
gene-QQG55_17620	5.35788	7.61961	3.36582e-05	8.81685e-05
gene-QQG55_17625	1.9912	6.36944	9.46903e-05	0.000219403
gene-QQG55_17630	8.87917	2.71151	0.0246875	0.0333935
gene-QQG55_17635	5.33521	7.33671	4.53575e-05	0.000114883
gene-QQG55_17640	6.337	17.7471	1.50762e-08	1.73078e-07
gene-QQG55_17645	5.79296	27.0947	1.92181e-10	5.49972e-09
gene-QQG55_17660	4.87442	7.46499	4.00608e-05	0.000103
gene-QQG55_17665	4.62482	31.3221	4.15706e-11	1.87409e-09
gene-QQG55_17670	6.54287	3.10893	0.0127424	0.0183043
gene-QQG55_17675	6.91138	7.84887	2.64702e-05	7.11906e-05
gene-QQG55_17680	4.35311	9.78285	4.1505e-06	1.44492e-05
gene-QQG55_17685	6.62408	7.60224	3.41001e-05	8.91605e-05
gene-QQG55_17690	2.45557	8.72168	1.00014e-05	3.05144e-05
gene-QQG55_17695	5.36372	10.2715	2.67007e-06	1.01196e-05
gene-QQG55_1770	4.35968	1.97828	0.0883027	0.107115
gene-QQG55_17705	6.56105	2.08762	0.0727102	0.0898683
gene-QQG55_17710	5.19916	1.99001	0.086378	0.105013
gene-QQG55_17715	7.31511	4.4832	0.00156109	0.00273129
gene-QQG55_17720	6.95152	12.2512	5.59491e-07	2.94703e-06
gene-QQG55_17725	6.04832	4.48628	0.00155777	0.00272661
gene-QQG55_17735	5.55945	4.47417	0.00158822	0.00277433
gene-QQG55_17740	7.12209	10.0673	3.23018e-06	1.186e-05
gene-QQG55_17745	5.7164	11.0808	1.29289e-06	5.67435e-06
gene-QQG55_1775	6.73209	10.626	2.00227e-06	7.98726e-06
gene-QQG55_17750	6.77312	4.05173	0.00292718	0.0048215
gene-QQG55_17760	5.48437	6.0317	0.000203555	0.000435377
gene-QQG55_17765	5.13835	2.13387	0.0670783	0.0835769
gene-QQG55_17770	6.40229	9.41525	5.7059e-06	1.89295e-05
gene-QQG55_17775	6.15201	55.4057	7.53211e-14	4.38863e-11
gene-QQG55_17780	8.73123	0.759615	0.653246	0.680973
gene-QQG55_17785	5.82388	3.01742	0.0148148	0.0210093
gene-QQG55_17790	7.55802	23.3078	9.29101e-10	1.92414e-08
gene-QQG55_17795	6.58323	10.6416	1.94226e-06	7.79826e-06
gene-QQG55_1780	5.99729	0.861291	0.570681	0.600292
gene-QQG55_17800	6.45074	3.39514	0.00803219	0.0120629
gene-QQG55_17805	6.72865	12.1458	5.83242e-07	3.0371e-06
gene-QQG55_17810	6.15089	10.5683	1.93258e-06	7.76888e-06
gene-QQG55_17815	7.15612	0.996421	0.468899	0.500805
gene-QQG55_17820	5.83549	11.2532	9.85591e-07	4.59274e-06
gene-QQG55_17825	4.90344	9.04584	7.74703e-06	2.46175e-05
gene-QQG55_17830	6.12053	11.6603	8.68023e-07	4.16416e-06
gene-QQG55_17835	8.32777	10.1246	3.0216e-06	1.12236e-05
gene-QQG55_17840	5.69588	11.5531	9.25602e-07	4.3758e-06
gene-QQG55_17845	7.25447	5.44363	0.000424718	0.00084473
gene-QQG55_1785	5.67499	8.70938	1.11545e-05	3.35245e-05
gene-QQG55_17850	7.74643	13.6535	1.95982e-07	1.28226e-06
gene-QQG55_17855	6.38602	10.1927	2.88898e-06	1.07919e-05
gene-QQG55_17865	3.68575	7.20454	5.13134e-05	0.000128193
gene-QQG55_17870	6.66266	3.83296	0.00406519	0.0064976
gene-QQG55_17875	9.54265	6.50554	0.000115259	0.000261357
gene-QQG55_17880	1.7451	8.514	1.06311e-05	3.22222e-05
gene-QQG55_17890	5.26124	5.44806	0.000402768	0.000804965
gene-QQG55_17895	4.94899	12.4027	4.8402e-07	2.61992e-06
gene-QQG55_1790	6.97952	17.6745	1.56836e-08	1.79218e-07
gene-QQG55_17900	5.57195	5.07972	0.000686308	0.00130006
gene-QQG55_17905	4.91714	5.62541	0.000337372	0.00068593
gene-QQG55_17910	7.45492	7.17203	5.41624e-05	0.000134139
gene-QQG55_17915	6.816	5.47289	0.000409415	0.000816762
gene-QQG55_17920	5.97296	9.03737	8.11367e-06	2.55767e-05
gene-QQG55_17925	6.45713	15.3312	6.38366e-08	5.33352e-07
gene-QQG55_17930	5.60903	10.3615	2.47368e-06	9.51777e-06
gene-QQG55_17935	4.55537	9.27099	6.57768e-06	2.14116e-05
gene-QQG55_17940	8.37386	2.66142	0.0268784	0.0361294
gene-QQG55_17945	4.43622	12.4432	4.45835e-07	2.45769e-06
gene-QQG55_1795	5.10361	35.0021	1.23293e-11	7.46795e-10
gene-QQG55_17950	5.69795	11.0928	1.35005e-06	5.85377e-06
gene-QQG55_17955	6.72057	7.80387	2.75472e-05	7.37057e-05
gene-QQG55_17960	2.5307	1.48463	0.208631	0.235974
gene-QQG55_17965	6.2643	1.60768	0.169432	0.194625
gene-QQG55_17970	5.29788	35.1704	1.16569e-11	7.28411e-10
gene-QQG55_17975	4.1148	3.26163	0.00999963	0.0146914
gene-QQG55_17980	6.50905	23.5994	8.18321e-10	1.72634e-08
gene-QQG55_17985	6.12639	30.261	5.8793e-11	2.34058e-09
gene-QQG55_17990	4.98635	3.82589	0.00411651	0.00656898
gene-QQG55_17995	6.49207	42.291	1.55461e-12	2.27444e-10
gene-QQG55_1800	6.85803	4.12868	0.00260955	0.00434132
gene-QQG55_18000	8.51849	1.39653	0.244318	0.273332
gene-QQG55_18005	7.13404	20.7235	3.13154e-09	4.96271e-08
gene-QQG55_18010	6.33449	7.38754	4.28581e-05	0.00010931
gene-QQG55_18015	6.63506	62.0886	2.07634e-14	2.56246e-11
gene-QQG55_18020	6.62619	16.6286	2.87513e-08	2.8877e-07
gene-QQG55_18025	5.61917	13.9527	1.58846e-07	1.09136e-06
gene-QQG55_18030	5.5089	20.9782	2.77913e-09	4.50548e-08
gene-QQG55_18035	6.20921	8.64551	1.18468e-05	3.53044e-05
gene-QQG55_18040	6.15262	16.9427	2.40368e-08	2.49813e-07
gene-QQG55_18045	1.09818	26.7696	2.4281e-11	1.22309e-09
gene-QQG55_1805	7.23781	13.8032	3.73526e-08	3.55297e-07
gene-QQG55_18060	5.28192	11.238	1.0246e-06	4.72702e-06
gene-QQG55_18065	6.87539	11.088	1.34151e-06	5.827e-06
gene-QQG55_18070	1.84392	20.1737	2.21014e-09	3.81481e-08
gene-QQG55_18080	6.78201	14.7188	9.47386e-08	7.19646e-07
gene-QQG55_18085	6.13047	18.5169	9.88534e-09	1.21888e-07
gene-QQG55_18090	7.03817	21.4655	2.18222e-09	3.77983e-08
gene-QQG55_18095	5.88374	2.8994	0.0180153	0.0251009
gene-QQG55_1810	6.82697	11.9117	6.97401e-07	3.49692e-06
gene-QQG55_18100	0.997932	10.5508	8.89182e-07	4.23487e-06
gene-QQG55_18105	2.65561	4.42215	0.0012301	0.00219855
gene-QQG55_18110	5.45832	6.20548	0.000165044	0.000359471
gene-QQG55_18125	2.4367	12.8473	2.65537e-07	1.63649e-06
gene-QQG55_18130	6.93095	28.3992	1.15793e-10	3.67597e-09
gene-QQG55_18140	7.87541	0.429665	0.905759	0.916528
gene-QQG55_18145	5.57423	5.64735	0.000330606	0.000673978
gene-QQG55_1815	6.60008	4.68539	0.00117466	0.0021111
gene-QQG55_18150	6.60208	2.26955	0.0528648	0.0670436
gene-QQG55_18155	5.87055	11.4946	9.86765e-07	4.59327e-06
gene-QQG55_18160	6.17541	4.91205	0.000861182	0.00159162
gene-QQG55_18165	6.58631	12.5599	4.27106e-07	2.38238e-06
gene-QQG55_18170	6.15141	1.17037	0.356671	0.38812
gene-QQG55_18175	7.19637	0.541838	0.829444	0.845807
gene-QQG55_18180	4.30946	11.5943	8.00944e-07	3.91472e-06
gene-QQG55_18185	6.72242	11.3113	7.86062e-07	3.85342e-06
gene-QQG55_18190	6.31945	15.5224	5.20522e-08	4.51592e-07
gene-QQG55_18195	6.66104	3.95557	0.00338709	0.00550647
gene-QQG55_1820	7.99328	7.60139	3.40684e-05	8.9125e-05
gene-QQG55_18200	6.78999	6.09886	0.000187694	0.00040496
gene-QQG55_18205	6.39788	14.2944	1.25633e-07	9.03404e-07
gene-QQG55_18210	6.42562	0.867329	0.565906	0.595649
gene-QQG55_18215	4.13795	14.0778	1.45586e-07	1.01581e-06
gene-QQG55_18220	6.16171	6.45572	0.000122839	0.000276262
gene-QQG55_18225	6.0462	1.63392	0.161819	0.186575
gene-QQG55_18230	4.78159	1.92727	0.0966014	0.116481
gene-QQG55_18235	5.91751	9.899	3.69217e-06	1.3137e-05
gene-QQG55_18240	2.95163	6.83153	8.20924e-05	0.000193529
gene-QQG55_18245	7.70645	55.0797	7.90597e-14	4.38863e-11
gene-QQG55_18250	6.01489	28.0018	1.39905e-10	4.2501e-09
gene-QQG55_18255	4.61624	5.785	0.000277097	0.000574502
gene-QQG55_18260	2.16418	2.4081	0.0361953	0.0473175
gene-QQG55_18270	2.2571	24.1684	2.73634e-10	7.18509e-09
gene-QQG55_18275	2.94917	13.375	2.1169e-07	1.36157e-06
gene-QQG55_18280	7.56221	0.655694	0.739309	0.762797
gene-QQG55_18285	7.02341	2.00187	0.084589	0.103105
gene-QQG55_18290	4.87005	21.1465	2.11133e-09	3.68677e-08
gene-QQG55_18295	3.62404	9.9501	5.91715e-07	3.06828e-06
gene-QQG55_1830	2.18916	16.1873	2.29279e-08	2.40305e-07
gene-QQG55_18300	5.52587	2.91336	0.0176481	0.0246414
gene-QQG55_18305	3.19656	1.5078	0.200663	0.227744
gene-QQG55_18310	3.42174	9.7882	3.8083e-06	1.34668e-05
gene-QQG55_18315	5.8995	1.27558	0.299864	0.330493
gene-QQG55_18320	3.53505	8.16951	1.9475e-05	5.46085e-05
gene-QQG55_18325	1.06774	7.29094	3.48711e-05	9.09838e-05
gene-QQG55_18330	3.35441	10.1723	2.84959e-06	1.0677e-05
gene-QQG55_18335	6.11727	9.79756	3.71053e-06	1.31872e-05
gene-QQG55_18340	3.50244	1.21084	0.333961	0.365057
gene-QQG55_18345	2.7479	2.05307	0.0770258	0.0946689
gene-QQG55_1835	3.30111	24.6392	3.28029e-10	8.26181e-09
gene-QQG55_18350	7.38896	10.4141	2.35326e-06	9.12916e-06
gene-QQG55_18355	5.23666	4.30984	0.00200628	0.00342581
gene-QQG55_18360	3.64987	13.1092	2.92013e-07	1.76982e-06
gene-QQG55_18365	7.096	0.633578	0.757389	0.779658
gene-QQG55_18370	5.73715	4.16405	0.00249341	0.00416891
gene-QQG55_18380	4.21571	6.88495	7.38794e-05	0.000176698
gene-QQG55_18385	4.12212	10.8677	1.52792e-06	6.43566e-06
gene-QQG55_18390	4.84687	13.3744	2.47365e-07	1.54584e-06
gene-QQG55_18395	4.48183	10.7233	1.86772e-06	7.5512e-06
gene-QQG55_1840	6.73712	0.859779	0.571878	0.601422
gene-QQG55_18400	7.00193	9.09335	7.71667e-06	2.45368e-05
gene-QQG55_18405	0.715167	16.4277	1.07347e-08	1.29724e-07
gene-QQG55_18415	6.82105	3.85522	0.00392935	0.00629918
gene-QQG55_18420	6.85018	9.31188	6.27045e-06	2.05607e-05
gene-QQG55_18425	6.10968	10.4118	2.36423e-06	9.15015e-06
gene-QQG55_18430	5.72075	12.3362	5.05691e-07	2.71342e-06
gene-QQG55_18435	6.76007	1.17731	0.352662	0.384181
gene-QQG55_18440	4.36058	5.42732	0.000436604	0.000866625
gene-QQG55_18445	4.53311	5.66567	0.000322442	0.000658966
gene-QQG55_1845	6.93729	3.53447	0.00644468	0.00985721
gene-QQG55_18450	3.70356	14.866	8.56787e-08	6.65543e-07
gene-QQG55_18455	6.95888	8.36564	1.55704e-05	4.49493e-05
gene-QQG55_18460	5.64173	9.74947	4.22391e-06	1.46737e-05
gene-QQG55_18465	4.8806	35.4017	1.10257e-11	7.06864e-10
gene-QQG55_18480	2.54039	4.53506	0.0014783	0.00260443
gene-QQG55_18485	3.17114	1.85697	0.109303	0.13038
gene-QQG55_18490	4.59606	16.1514	1.06798e-08	1.29257e-07
gene-QQG55_18495	5.55303	10.8645	1.63169e-06	6.79732e-06
gene-QQG55_1850	6.48128	1.83607	0.113329	0.134888
gene-QQG55_18500	3.83334	6.98377	6.60874e-05	0.000160394
gene-QQG55_18505	5.98303	1.67181	0.151424	0.17578
gene-QQG55_18510	5.45969	27.0302	1.98479e-10	5.5988e-09
gene-QQG55_18515	8.54096	12.7861	3.60933e-07	2.09371e-06
gene-QQG55_18520	2.59284	8.95121	8.52696e-06	2.6692e-05
gene-QQG55_18525	4.42723	18.8789	8.25369e-09	1.05692e-07
gene-QQG55_18530	6.88422	11.1464	1.29755e-06	5.6886e-06
gene-QQG55_18535	6.31843	0.964538	0.491877	0.522858
gene-QQG55_18540	7.2895	2.1826	0.06153	0.0770921
gene-QQG55_18545	6.09244	8.74265	1.07182e-05	3.23808e-05
gene-QQG55_1855	4.90713	14.9477	8.22983e-08	6.45891e-07
gene-QQG55_18550	4.65235	5.34132	0.00048946	0.000959961
gene-QQG55_18555	4.62125	5.60414	0.000349938	0.000709725
gene-QQG55_18560	5.72979	2.55332	0.032391	0.0427823
gene-QQG55_18565	3.66913	1.97543	0.0888057	0.107673
gene-QQG55_18570	8.63595	3.90863	0.0036232	0.0058512
gene-QQG55_18575	6.00872	1.82818	0.114938	0.136573
gene-QQG55_18580	8.57206	8.98863	8.48414e-06	2.66171e-05
gene-QQG55_18585	2.40169	7.09884	3.85495e-05	9.95551e-05
gene-QQG55_18590	5.02221	34.9517	1.27602e-11	7.6818e-10
gene-QQG55_18595	3.71856	46.3911	1.2881e-13	5.01732e-11
gene-QQG55_1860	5.65329	20.5324	3.45739e-09	5.32524e-08
gene-QQG55_18605	9.22358	13.2604	2.56329e-07	1.58966e-06
gene-QQG55_18610	5.83486	0.981394	0.479653	0.51101
gene-QQG55_18615	6.50866	21.0393	2.68725e-09	4.39987e-08
gene-QQG55_18620	6.61007	7.82715	2.70109e-05	7.24081e-05
gene-QQG55_18625	6.74149	0.991286	0.472555	0.504164
gene-QQG55_18630	6.84385	20.1677	4.13862e-09	6.18187e-08
gene-QQG55_18635	5.2838	8.32877	1.62082e-05	4.65049e-05
gene-QQG55_18640	5.5879	6.65485	9.73284e-05	0.000224672
gene-QQG55_18645	3.43295	24.6994	5.12145e-10	1.17591e-08
gene-QQG55_1865	7.67597	5.14876	0.000625649	0.00119803
gene-QQG55_18650	4.18479	12.6734	4.11173e-08	3.82252e-07
gene-QQG55_18660	3.2543	6.90135	6.9127e-05	0.000166583
gene-QQG55_18665	7.8963	1.20556	0.336729	0.36792
gene-QQG55_18670	8.42853	8.71595	1.10187e-05	3.32276e-05
gene-QQG55_18675	5.02439	9.52707	4.12372e-06	1.43915e-05
gene-QQG55_18680	1.28244	14.8887	4.31802e-08	3.94739e-07
gene-QQG55_18685	3.39457	1.12783	0.38186	0.413434
gene-QQG55_18695	1.58259	25.807	4.24214e-11	1.87815e-09
gene-QQG55_1870	6.97631	6.90342	7.30736e-05	0.000175111
gene-QQG55_18700	3.86194	8.47137	1.42012e-05	4.14573e-05
gene-QQG55_18705	4.9561	2.77777	0.0221097	0.0302466
gene-QQG55_18710	3.9569	7.83267	2.70563e-05	7.24923e-05
gene-QQG55_18715	4.32918	10.4466	2.33269e-06	9.07589e-06
gene-QQG55_18720	5.88269	6.81363	8.15975e-05	0.000192684
gene-QQG55_18725	7.23403	7.30772	4.73132e-05	0.000119255
gene-QQG55_18730	6.77432	10.6312	1.95835e-06	7.85649e-06
gene-QQG55_18735	5.9137	13.0599	3.03178e-07	1.82295e-06
gene-QQG55_18745	7.693	3.64042	0.00546295	0.00848446
gene-QQG55_1875	6.59143	1.23674	0.319864	0.350851
gene-QQG55_18750	5.05155	10.5959	2.01611e-06	8.03595e-06
gene-QQG55_18755	5.90705	8.95087	7.46219e-06	2.38505e-05
gene-QQG55_18760	7.54224	1.55474	0.185844	0.211851
gene-QQG55_18765	5.99113	6.89208	7.40514e-05	0.000177067
gene-QQG55_18770	9.07106	40.2149	2.64129e-12	2.96335e-10
gene-QQG55_18775	7.08854	31.429	3.90619e-11	1.81803e-09
gene-QQG55_18780	7.39949	3.54496	0.00633972	0.00971172
gene-QQG55_18785	5.19535	6.9564	6.94799e-05	0.000167329
gene-QQG55_18790	4.2815	28.2607	1.19348e-10	3.77668e-09
gene-QQG55_18795	6.68015	10.0409	3.31727e-06	1.21212e-05
gene-QQG55_1880	6.00073	5.41006	0.000446251	0.000883042
gene-QQG55_18800	7.54782	14.3037	1.24649e-07	8.97638e-07
gene-QQG55_18805	3.29213	13.8198	9.76669e-08	7.36643e-07
gene-QQG55_18810	5.17028	3.03413	0.0144213	0.0205073
gene-QQG55_18815	2.33603	7.32495	6.37784e-05	0.000155401
gene-QQG55_18820	4.71176	8.86578	9.79853e-06	2.99972e-05
gene-QQG55_18835	3.41084	31.5314	7.5132e-12	5.33654e-10
gene-QQG55_18840	4.90568	8.90015	9.32532e-06	2.88166e-05
gene-QQG55_18845	2.52355	21.2901	1.21649e-11	7.41384e-10
gene-QQG55_1885	7.92165	0.744212	0.665998	0.693096
gene-QQG55_18850	8.79465	16.3951	3.30619e-08	3.23509e-07
gene-QQG55_18855	6.9259	5.70435	0.00030458	0.000625441
gene-QQG55_18860	5.22011	12.117	5.99487e-07	3.10127e-06
gene-QQG55_18865	4.13115	7.84575	1.5903e-05	4.57488e-05
gene-QQG55_18870	8.73294	0.531323	0.837266	0.852991
gene-QQG55_18875	7.73468	13.9192	1.64239e-07	1.11675e-06
gene-QQG55_18880	5.66967	12.9462	3.29522e-07	1.94567e-06
gene-QQG55_18885	6.308	9.07573	7.87957e-06	2.49423e-05
gene-QQG55_18890	4.99659	14.3173	1.2792e-07	9.15845e-07
gene-QQG55_18895	6.59951	9.83296	3.97684e-06	1.39628e-05
gene-QQG55_1890	4.92247	20.056	4.44356e-09	6.52349e-08
gene-QQG55_18900	6.29473	3.45528	0.00730693	0.0110561
gene-QQG55_18905	4.8175	8.56352	1.09532e-05	3.30504e-05
gene-QQG55_18910	4.8583	8.0973	1.80238e-05	5.10321e-05
gene-QQG55_18915	7.22703	2.0828	0.0733302	0.0905439
gene-QQG55_18920	-1.1183	12.1334	3.14345e-08	3.10663e-07
gene-QQG55_18925	6.4993	15.1593	7.13147e-08	5.79975e-07
gene-QQG55_18930	5.71302	8.27996	1.71504e-05	4.88816e-05
gene-QQG55_18935	4.7873	4.21348	0.00232536	0.00391847
gene-QQG55_18940	4.49977	19.902	4.79688e-09	6.93405e-08
gene-QQG55_18945	6.10857	28.526	1.10617e-10	3.55738e-09
gene-QQG55_1895	5.09895	33.7969	1.8092e-11	9.76077e-10
gene-QQG55_18950	6.10265	4.35211	0.00188495	0.00324218
gene-QQG55_18955	5.88067	3.23036	0.0104633	0.0153111
gene-QQG55_18960	3.05828	5.48928	0.000322695	0.000659347
gene-QQG55_18965	3.14111	5.3122	0.000496488	0.000971428
gene-QQG55_18970	6.71108	3.31512	0.00912764	0.013527
gene-QQG55_18975	6.10177	4.60479	0.00131537	0.00233952
gene-QQG55_18980	6.66684	1.47592	0.213131	0.240622
gene-QQG55_18985	7.70074	1.8934	0.10241	0.122824
gene-QQG55_18990	3.40846	2.12611	0.0678609	0.0844774
gene-QQG55_1900	4.07232	23.6525	8.29432e-10	1.74605e-08
gene-QQG55_19000	5.12753	4.91659	0.000855826	0.00158261
gene-QQG55_19010	1.38102	11.1234	3.86646e-07	2.20912e-06
gene-QQG55_19015	2.69012	9.93398	4.25239e-06	1.47415e-05
gene-QQG55_19020	3.97405	11.7805	3.53662e-07	2.06313e-06
gene-QQG55_19025	3.98647	20.2642	4.03843e-09	6.05029e-08
gene-QQG55_19030	5.31451	13.5692	2.07644e-07	1.34343e-06
gene-QQG55_19035	5.26862	8.94623	9.11925e-06	2.83018e-05
gene-QQG55_19045	3.35405	4.03046	0.00302479	0.00496716
gene-QQG55_1905	5.70121	11.8769	7.26303e-07	3.61431e-06
gene-QQG55_19050	5.41836	5.05388	0.000716002	0.00134855
gene-QQG55_19055	5.90598	5.1066	0.000666134	0.00126652
gene-QQG55_19060	7.07866	11.6284	8.73969e-07	4.1826e-06
gene-QQG55_19065	7.45802	3.75316	0.00459078	0.00726479
gene-QQG55_19070	4.61125	13.5346	2.15754e-07	1.38142e-06
gene-QQG55_19075	6.38112	4.4439	0.00165154	0.00287577
gene-QQG55_19080	6.8209	9.47183	5.45446e-06	1.81932e-05
gene-QQG55_19085	1.69804	4.75627	0.00103824	0.00188498
gene-QQG55_19090	7.61304	1.72669	0.137447	0.160803
gene-QQG55_19095	4.31771	7.81479	2.77613e-05	7.42181e-05
gene-QQG55_1910	5.84256	11.0236	1.43348e-06	6.12939e-06
gene-QQG55_19100	7.47404	6.09007	0.000189058	0.000407548
gene-QQG55_19105	5.56839	11.4162	1.04001e-06	4.78025e-06
gene-QQG55_19110	5.55887	0.814565	0.60818	0.636953
gene-QQG55_19115	7.10706	13.1025	2.89062e-07	1.75625e-06
gene-QQG55_19120	7.09066	2.20789	0.0588626	0.074098
gene-QQG55_19125	5.54755	8.71131	1.10892e-05	3.33791e-05
gene-QQG55_19130	3.63251	12.3536	4.99227e-07	2.68457e-06
gene-QQG55_19135	8.33318	2.16464	0.0634959	0.0793639
gene-QQG55_19140	7.4802	12.0372	6.33184e-07	3.2374e-06
gene-QQG55_19145	5.52002	2.05891	0.0765538	0.0941449
gene-QQG55_1915	7.29035	13.6938	1.91523e-07	1.25642e-06
gene-QQG55_19150	5.49987	12.7256	3.80129e-07	2.18199e-06
[truncated: 7,874 more rows]

## Sheet: Merged_SQ
gene	logCPM	F	PValue	p.adjust(qlf$table$PValue, method = "BH")
gene-QQG55_0010	3.33492	20.7133	2.98872e-06	1.68275e-05
gene-QQG55_0015	4.97585	53.8889	7.36573e-09	8.74691e-08
gene-QQG55_0020	6.88671	1.20467	0.363381	0.445372
gene-QQG55_0025	6.59456	0.687295	0.681704	0.745012
gene-QQG55_0035	8.48811	6.52887	0.001651	0.00444777
gene-QQG55_0040	7.2069	90.5251	2.47677e-10	5.4397e-09
gene-QQG55_0045	6.18636	62.2092	3.19115e-09	4.24372e-08
gene-QQG55_0050	4.47317	38.8331	6.07455e-08	5.47893e-07
gene-QQG55_0055	7.98303	3.52416	0.0224507	0.0421327
gene-QQG55_0060	7.15711	0.818887	0.587728	0.663397
gene-QQG55_0065	5.6903	0.477125	0.835226	0.872923
gene-QQG55_0070	6.6882	0.133092	0.993833	0.995328
gene-QQG55_0075	0.0468387	4.30541	0.0105481	0.0220009
gene-QQG55_0080	6.12253	25.1438	9.16102e-07	5.91055e-06
gene-QQG55_0085	6.26233	0.826896	0.582231	0.658495
gene-QQG55_0090	5.83137	0.233082	0.969677	0.976645
gene-QQG55_0095	1.82137	18.0338	6.88453e-06	3.52907e-05
gene-QQG55_0100	2.01249	2.66473	0.0579776	0.0946342
gene-QQG55_0105	7.4143	6.02802	0.00240123	0.00616782
gene-QQG55_0110	5.15122	14.4389	2.49093e-05	0.000110694
gene-QQG55_0115	5.32859	18.2277	6.39799e-06	3.29871e-05
gene-QQG55_0120	5.88489	3.52389	0.0224572	0.0421374
gene-QQG55_0125	3.72236	1.25786	0.339181	0.421091
gene-QQG55_0130	2.56191	11.9338	7.30586e-05	0.000288337
gene-QQG55_0135	7.38525	3.68832	0.0189598	0.0364417
gene-QQG55_0140	7.38665	2.28513	0.0911584	0.138777
gene-QQG55_0145	7.74281	0.581973	0.759587	0.809598
gene-QQG55_0150	7.01037	0.617137	0.733561	0.788234
gene-QQG55_0155	6.03738	29.3103	3.54718e-07	2.5427e-06
gene-QQG55_0160	4.32581	30.2279	2.92767e-07	2.14334e-06
gene-QQG55_0165	6.63579	109.981	6.85759e-11	1.99983e-09
gene-QQG55_0170	4.3802	36.8034	8.47905e-08	7.32939e-07
gene-QQG55_0175	5.82227	1.30292	0.319875	0.401332
gene-QQG55_0180	8.53806	2.2926	0.0903295	0.137849
gene-QQG55_0185	9.78627	1.09005	0.421001	0.505046
gene-QQG55_0190	4.20675	2.00732	0.128743	0.185772
gene-QQG55_0195	8.03829	7.57449	0.000801142	0.00237908
gene-QQG55_0200	9.43421	4.43254	0.00920687	0.0195908
gene-QQG55_0205	8.07655	7.24576	0.000997676	0.00287845
gene-QQG55_0210	3.82709	6.76513	0.00139812	0.00385325
gene-QQG55_0215	6.72459	1.80034	0.167559	0.232917
gene-QQG55_0220	4.71122	1.14997	0.389933	0.473665
gene-QQG55_0225	5.6232	7.17747	0.00104519	0.00299202
gene-QQG55_0230	5.36943	1.07718	0.427951	0.511621
gene-QQG55_0235	4.92908	102.654	1.13517e-10	2.92074e-09
gene-QQG55_0240	4.88114	84.8824	4.11545e-10	8.25569e-09
gene-QQG55_0245	7.0331	1.65221	0.202885	0.274672
gene-QQG55_0250	7.68757	2.75426	0.0522024	0.0867218
gene-QQG55_0255	4.35613	27.5109	5.15279e-07	3.52521e-06
gene-QQG55_0260	1.9224	4.76005	0.00686031	0.0151799
gene-QQG55_0265	6.97498	45.8174	2.22992e-08	2.26652e-07
gene-QQG55_0270	6.66235	52.3087	9.03748e-09	1.04077e-07
gene-QQG55_0275	1.78527	8.31881	0.000501305	0.00156963
gene-QQG55_0280	4.95634	3.17455	0.0325854	0.0578115
gene-QQG55_0285	7.39965	3.80428	0.0168632	0.0329651
gene-QQG55_0290	6.96347	0.789631	0.608056	0.682365
gene-QQG55_0295	4.88602	6.44372	0.00175719	0.00469584
gene-QQG55_0300	5.05351	4.54844	0.00827711	0.0178405
gene-QQG55_0305	5.49779	0.290933	0.946249	0.959034
gene-QQG55_0310	6.38753	1.30324	0.319743	0.401214
gene-QQG55_0315	5.18507	0.502026	0.817711	0.858746
gene-QQG55_0320	5.95896	14.9069	2.07322e-05	9.42551e-05
gene-QQG55_0325	9.16249	72.4923	1.09687e-09	1.73608e-08
gene-QQG55_0330	8.685	2.72092	0.0542526	0.0895688
gene-QQG55_0335	5.64008	9.78028	0.000214866	0.000745523
gene-QQG55_0340	2.6748	5.48009	0.0037077	0.00896175
gene-QQG55_0345	3.77983	3.7869	0.0171622	0.0334359
gene-QQG55_0350	5.81972	6.13937	0.00220562	0.0057387
gene-QQG55_0355	6.65784	0.454368	0.850864	0.883895
gene-QQG55_0360	6.49691	0.285876	0.948556	0.960925
gene-QQG55_0365	2.32462	1.42893	0.271424	0.349476
gene-QQG55_0370	6.1944	15.4455	1.68893e-05	7.90094e-05
gene-QQG55_0375	6.50125	2.43721	0.0758137	0.118778
gene-QQG55_0380	7.25634	4.51865	0.00850539	0.0182587
gene-QQG55_0385	6.03461	159.558	5.75427e-12	3.67033e-10
gene-QQG55_0390	5.74802	5.23852	0.00452576	0.0106233
gene-QQG55_0395	5.50345	72.0221	1.12568e-09	1.77378e-08
gene-QQG55_0405	5.22877	66.6245	1.89091e-09	2.75156e-08
gene-QQG55_0410	8.11368	3.10243	0.035261	0.0618884
gene-QQG55_0415	6.92889	0.62447	0.728125	0.783354
gene-QQG55_0420	6.38933	5.34364	0.00414574	0.00985503
gene-QQG55_0425	6.29967	0.338233	0.922507	0.93962
gene-QQG55_0430	4.94108	1.56601	0.226948	0.301653
gene-QQG55_0440	6.06072	2.02743	0.125518	0.181932
gene-QQG55_0445	7.30037	11.0396	0.000111901	0.000419119
gene-QQG55_0450	6.8616	9.56179	0.000242176	0.00082655
gene-QQG55_0455	4.05932	0.965113	0.492614	0.573245
gene-QQG55_0460	6.05563	1.03704	0.450259	0.53338
gene-QQG55_0465	7.75525	0.169916	0.987372	0.990254
gene-QQG55_0470	5.4693	0.650892	0.70855	0.767332
gene-QQG55_0475	6.9846	0.542799	0.78834	0.833985
gene-QQG55_0480	6.10614	3.91958	0.0150351	0.029846
gene-QQG55_0485	2.9362	13.1785	4.26304e-05	0.000178078
gene-QQG55_0490	2.51011	1.47957	0.25419	0.331208
gene-QQG55_0495	7.88038	35.8639	9.9835e-08	8.44002e-07
gene-QQG55_0500	6.81046	5.60501	0.00334867	0.00820188
gene-QQG55_0505	5.22687	0.927463	0.515987	0.59574
gene-QQG55_0510	5.21114	1.94743	0.13887	0.198369
gene-QQG55_0515	3.64631	8.31307	0.000501969	0.00157125
gene-QQG55_0520	6.41063	0.874514	0.550201	0.628228
gene-QQG55_0525	1.653	70.9047	8.01109e-12	4.6032e-10
gene-QQG55_0530	6.56993	85.4298	3.93438e-10	7.98266e-09
gene-QQG55_0535	5.31667	1.47006	0.257201	0.334396
gene-QQG55_0540	1.73431	1.25369	0.341085	0.422912
gene-QQG55_0545	2.35911	1.67311	0.197497	0.268608
gene-QQG55_0550	6.75783	0.726946	0.652772	0.720329
gene-QQG55_0555	6.88495	14.8033	2.15814e-05	9.76573e-05
gene-QQG55_0560	2.7266	47.2454	5.8516e-09	7.12357e-08
gene-QQG55_0565	6.63656	171.924	3.69606e-12	2.59016e-10
gene-QQG55_0570	7.48831	1.56718	0.226599	0.301311
gene-QQG55_0575	6.43616	3.58398	0.021101	0.0399446
gene-QQG55_0580	6.60266	7.33418	0.000939869	0.00273538
gene-QQG55_0585	-0.67374	2.88266	0.0426328	0.0728931
gene-QQG55_0590	6.96265	50.3013	1.14759e-08	1.2827e-07
gene-QQG55_0595	5.8786	1.00648	0.467879	0.550032
gene-QQG55_0600	1.22066	12.3996	6.00243e-05	0.000241366
gene-QQG55_0605	7.19785	5.73717	0.00301313	0.00750078
gene-QQG55_0610	7.46499	0.763753	0.626339	0.698102
gene-QQG55_0615	6.25782	1.32448	0.311018	0.392298
gene-QQG55_0620	6.97812	2.45303	0.0743888	0.116785
gene-QQG55_0630	6.75868	4.26647	0.0107535	0.0223635
gene-QQG55_0635	6.56103	1.64846	0.203875	0.275838
gene-QQG55_0640	3.7039	9.60738	0.000236641	0.000811558
gene-QQG55_0645	5.34518	16.7101	1.06854e-05	5.2452e-05
gene-QQG55_0650	6.58509	1.51352	0.243018	0.319268
gene-QQG55_0655	3.78087	2.16647	0.105518	0.157353
gene-QQG55_0660	3.50191	1.58584	0.221169	0.295187
gene-QQG55_0665	3.59075	19.2265	4.69387e-06	2.5133e-05
gene-QQG55_0670	4.03444	7.20248	0.00102793	0.00294658
gene-QQG55_0675	6.33012	1.81903	0.163587	0.228199
gene-QQG55_0680	4.03738	14.717	2.2644e-05	0.000101817
gene-QQG55_0685	4.22131	17.8937	7.14026e-06	3.64535e-05
gene-QQG55_0690	3.50152	7.38196	0.000910485	0.0026615
gene-QQG55_0695	5.93731	1.41764	0.27542	0.353936
gene-QQG55_0700	4.865	1.93348	0.141351	0.201239
gene-QQG55_0705	1.24741	0.706259	0.667823	0.732762
gene-QQG55_0715	6.95112	125.743	3.32029e-11	1.14039e-09
gene-QQG55_0720	4.72214	37.3123	7.77115e-08	6.79067e-07
gene-QQG55_0725	6.35604	29.46	3.43525e-07	2.47245e-06
gene-QQG55_0730	5.68852	5.73383	0.0030213	0.00751236
gene-QQG55_0735	6.04183	2.55795	0.0656537	0.105101
gene-QQG55_0740	7.34869	3.59202	0.0209266	0.0396496
gene-QQG55_0745	6.91908	0.715226	0.661281	0.727683
gene-QQG55_0750	4.29873	0.739952	0.64338	0.712473
gene-QQG55_0755	5.69707	1.27711	0.330801	0.412658
gene-QQG55_0760	6.16037	69.1265	1.51459e-09	2.28518e-08
gene-QQG55_0765	5.55049	6.16574	0.00216202	0.00564043
gene-QQG55_0770	7.12196	1.85834	0.155555	0.218771
gene-QQG55_0775	7.04289	2.37604	0.0816153	0.126508
gene-QQG55_0780	8.36015	69.8319	1.36184e-09	2.09025e-08
gene-QQG55_0785	6.42223	0.536297	0.79307	0.838073
gene-QQG55_0790	7.23371	5.6149	0.00332217	0.00814822
gene-QQG55_0795	4.67471	1.51125	0.243738	0.319899
gene-QQG55_0800	-0.720422	1.00508	0.468204	0.550294
gene-QQG55_0805	5.98734	1.92723	0.142479	0.202547
gene-QQG55_0810	5.67508	39.9365	5.05165e-08	4.65083e-07
gene-QQG55_0815	5.73177	0.788507	0.608845	0.682891
gene-QQG55_0820	4.96634	1.94313	0.139631	0.199243
gene-QQG55_0825	4.9691	32.6085	1.82027e-07	1.42152e-06
gene-QQG55_0835	5.66252	2.15576	0.106915	0.159148
gene-QQG55_0840	4.0143	4.85623	0.00628463	0.0140786
gene-QQG55_0845	7.0855	7.02171	0.00116328	0.00328595
gene-QQG55_0850	0.740805	5.13037	0.00504285	0.0116597
gene-QQG55_0855	5.47611	28.4481	4.27445e-07	2.99534e-06
gene-QQG55_0860	5.68742	0.548484	0.784193	0.830588
gene-QQG55_0865	7.14855	1.02246	0.458598	0.541484
gene-QQG55_0870	8.20477	1.94353	0.139559	0.199166
gene-QQG55_0875	6.36515	0.76255	0.627196	0.698765
gene-QQG55_0880	0.117081	11.1834	0.000109821	0.000412779
gene-QQG55_0885	4.50478	20.4296	3.23954e-06	1.80668e-05
gene-QQG55_0890	5.41536	56.109	5.80272e-09	7.08836e-08
gene-QQG55_0900	5.35137	3.02769	0.0383015	0.0665017
gene-QQG55_0905	0.319538	17.8474	4.25882e-06	2.30279e-05
gene-QQG55_0915	-0.681319	1.14849	0.390839	0.474603
gene-QQG55_0920	-1.02267	3.04829	0.0279056	0.0506217
gene-QQG55_0925	5.54097	3.32478	0.0277048	0.0503346
gene-QQG55_0930	2.34234	7.73409	0.000691377	0.00209042
gene-QQG55_0935	4.97652	16.7377	1.06392e-05	5.22976e-05
gene-QQG55_0940	1.54302	39.8266	5.15921e-08	4.73758e-07
gene-QQG55_0945	1.43593	1.77158	0.174016	0.240786
gene-QQG55_0950	1.2016	11.9593	7.31201e-05	0.000288472
gene-QQG55_0960	6.35793	55.4034	6.14316e-09	7.40237e-08
gene-QQG55_0965	7.89773	19.8589	3.8384e-06	2.10756e-05
gene-QQG55_0970	2.90232	27.843	3.729e-07	2.65339e-06
gene-QQG55_0975	6.90507	1.81131	0.165217	0.230171
gene-QQG55_0980	5.56809	12.4424	5.7807e-05	0.000233685
gene-QQG55_0985	1.77934	1.22236	0.355216	0.437177
gene-QQG55_0990	5.45318	84.0875	4.02836e-10	8.14234e-09
gene-QQG55_0995	6.45209	2.34284	0.0849663	0.130903
gene-QQG55_1000	5.65595	0.356156	0.912566	0.932348
gene-QQG55_10000	1.94047	1.47864	0.254417	0.331464
gene-QQG55_10005	4.87966	49.7839	1.23853e-08	1.36997e-07
gene-QQG55_10010	4.97011	27.9757	4.75842e-07	3.2928e-06
gene-QQG55_10015	4.88901	103.255	1.03855e-10	2.7181e-09
gene-QQG55_10020	3.49322	87.5436	2.97449e-10	6.34956e-09
gene-QQG55_10025	5.06639	41.4771	4.05316e-08	3.8275e-07
gene-QQG55_10030	3.34355	29.4312	3.46256e-07	2.48874e-06
gene-QQG55_10035	9.89162	4.67327	0.00739278	0.0161866
gene-QQG55_10040	7.26346	147.592	9.63113e-12	5.20765e-10
gene-QQG55_10045	5.41015	26.0045	7.44976e-07	4.90753e-06
gene-QQG55_1005	4.79225	39.1297	5.74534e-08	5.2129e-07
gene-QQG55_10050	6.85945	0.95559	0.498448	0.579068
gene-QQG55_10055	5.86547	0.484662	0.829965	0.868702
gene-QQG55_10060	7.54012	4.25381	0.010883	0.0226064
gene-QQG55_10065	5.33269	19.6871	4.04384e-06	2.20784e-05
gene-QQG55_10070	5.385	1.33347	0.307397	0.388467
gene-QQG55_10075	6.0487	1.10216	0.414556	0.498579
gene-QQG55_10080	6.51788	5.59543	0.0033746	0.00825023
gene-QQG55_10085	3.94788	2.06083	0.120365	0.175706
gene-QQG55_10090	7.27372	1.55185	0.231172	0.306122
gene-QQG55_10095	4.30026	0.709575	0.665397	0.731084
gene-QQG55_1010	5.47702	4.46188	0.00896107	0.0191404
gene-QQG55_10100	6.64663	5.1906	0.00471205	0.0109879
gene-QQG55_10105	6.59437	0.732192	0.648978	0.717107
gene-QQG55_10110	5.68798	2.00681	0.128821	0.185835
gene-QQG55_10115	6.20711	68.7968	1.49964e-09	2.26583e-08
gene-QQG55_10120	7.13099	0.267833	0.956392	0.96683
gene-QQG55_10125	7.81537	7.48024	0.000852558	0.00251015
gene-QQG55_10130	6.99711	82.5329	4.54369e-10	8.78392e-09
gene-QQG55_10135	7.89221	0.335334	0.924069	0.940761
gene-QQG55_10140	6.80485	138.079	1.68411e-11	7.17564e-10
gene-QQG55_10145	5.8125	113.387	6.13182e-12	3.79745e-10
gene-QQG55_1015	5.92407	4.58629	0.00799694	0.0172961
gene-QQG55_10150	6.56385	13.7919	3.23538e-05	0.00013919
gene-QQG55_10155	4.84712	3.46026	0.0240033	0.0446218
gene-QQG55_10160	6.3633	1.84388	0.15846	0.22192
gene-QQG55_10165	6.25702	2.79024	0.0500857	0.0837278
gene-QQG55_10170	7.53094	5.53153	0.00355356	0.00863621
gene-QQG55_10175	5.79382	1.36703	0.294229	0.374448
gene-QQG55_10180	3.93537	112.183	1.60684e-13	3.69138e-11
gene-QQG55_10185	9.01066	0.875167	0.549769	0.62787
gene-QQG55_10190	7.30762	83.5132	8.37148e-12	4.74324e-10
gene-QQG55_10195	5.68187	4.09162	0.012709	0.025781
gene-QQG55_1020	6.50244	1.45153	0.263496	0.34104
gene-QQG55_10200	6.7386	0.932022	0.513113	0.593515
gene-QQG55_10205	5.48525	107.054	2.81821e-11	1.01627e-09
gene-QQG55_10210	6.86506	8.87674	0.000357508	0.00116351
gene-QQG55_10215	5.68859	1.28325	0.328167	0.410093
gene-QQG55_10220	6.37957	2.43857	0.0756904	0.118619
gene-QQG55_10225	4.71878	0.634379	0.72078	0.7771
gene-QQG55_10230	1.33948	1.81475	0.164275	0.229068
gene-QQG55_10235	2.43227	1.25379	0.341001	0.422857
gene-QQG55_10240	7.53726	6.50523	0.0016797	0.0045114
gene-QQG55_10245	6.74298	0.705287	0.668526	0.733382
gene-QQG55_1025	4.94677	79.8	5.23096e-10	9.77548e-09
gene-QQG55_10250	7.80297	18.5414	5.78518e-06	3.01486e-05
gene-QQG55_10255	9.25848	6.62368	0.00154134	0.00418515
gene-QQG55_10260	6.65042	5.81409	0.00283555	0.00711526
gene-QQG55_10265	5.06355	1.35805	0.297698	0.37796
gene-QQG55_10270	1.26638	5.07416	0.00520365	0.0119743
gene-QQG55_10275	1.01865	9.73309	0.000224083	0.000773969
gene-QQG55_10280	6.14396	1.86346	0.154542	0.217547
gene-QQG55_10285	6.39903	11.0937	0.000108948	0.000409931
gene-QQG55_10290	6.73966	155.01	4.85314e-12	3.23098e-10
gene-QQG55_10295	0.159898	1.05815	0.438632	0.522045
gene-QQG55_1030	5.01547	36.4591	9.16786e-08	7.80844e-07
gene-QQG55_10300	1.45936	1.47797	0.254711	0.331766
gene-QQG55_10305	3.31012	32.5926	4.52212e-08	4.22911e-07
gene-QQG55_10310	3.74257	32.9641	7.07096e-08	6.22993e-07
gene-QQG55_10315	5.63849	26.5545	6.57637e-07	4.38644e-06
gene-QQG55_10320	5.54186	3.50167	0.0229836	0.0429888
gene-QQG55_10325	6.09329	0.329109	0.927378	0.943588
gene-QQG55_10330	8.77912	76.7943	7.29177e-10	1.26561e-08
gene-QQG55_10335	4.7763	1.5712	0.225418	0.299919
gene-QQG55_10340	7.18992	0.3387	0.922254	0.939452
gene-QQG55_10345	4.86843	1.05376	0.44085	0.5241
gene-QQG55_1035	8.00701	0.872602	0.551465	0.629604
gene-QQG55_10350	2.90898	0.392094	0.891274	0.915772
gene-QQG55_10355	5.84314	1.85335	0.156552	0.219883
gene-QQG55_10360	5.02414	2.61772	0.0611894	0.099026
gene-QQG55_10365	5.78721	2.24865	0.0953277	0.144196
gene-QQG55_10370	6.71421	0.893036	0.538059	0.616655
gene-QQG55_10375	5.66048	57.2923	4.95087e-09	6.14646e-08
gene-QQG55_10380	6.09796	0.931581	0.513391	0.593707
gene-QQG55_10385	7.12115	1.34755	0.301801	0.382439
gene-QQG55_10390	6.71432	25.3794	8.65211e-07	5.61281e-06
gene-QQG55_10395	7.84097	4.77791	0.0067337	0.0149308
gene-QQG55_1040	8.84467	4.13574	0.0121798	0.024878
gene-QQG55_10400	7.53282	2.20457	0.100646	0.150947
gene-QQG55_10405	7.52515	6.01342	0.00242834	0.00622843
gene-QQG55_10410	5.38213	2.98097	0.0403507	0.0694932
gene-QQG55_10415	5.01368	7.06112	0.0011322	0.00320494
gene-QQG55_10420	6.35768	0.792654	0.605938	0.680419
gene-QQG55_10425	3.67291	0.819986	0.586973	0.662764
gene-QQG55_10430	7.41738	1.90112	0.147289	0.208274
gene-QQG55_10435	4.05785	10.5326	0.000144645	0.000525857
gene-QQG55_10440	1.02365	1.17664	0.376892	0.460026
gene-QQG55_10445	1.28483	21.2041	1.05819e-06	6.70148e-06
gene-QQG55_1045	6.72782	145.138	1.24455e-11	6.08117e-10
gene-QQG55_10450	5.69158	0.180857	0.984914	0.98844
gene-QQG55_10455	3.27169	0.652175	0.707601	0.766616
gene-QQG55_10460	4.76914	7.26491	0.000984863	0.0028492
gene-QQG55_10465	7.13065	3.22698	0.0307778	0.0550445
gene-QQG55_10470	5.8957	1.52319	0.239973	0.316008
gene-QQG55_10475	4.79246	0.344052	0.919332	0.937372
gene-QQG55_10480	4.35379	4.20701	0.011378	0.0234699
gene-QQG55_10485	7.53738	6.4302	0.00177469	0.00473665
gene-QQG55_10490	7.24656	14.4845	2.44557e-05	0.000109043
gene-QQG55_10495	2.15487	15.1572	1.86412e-05	8.61833e-05
gene-QQG55_1050	5.78842	8.50378	0.000446263	0.00141687
gene-QQG55_10500	0.954388	14.0687	2.00316e-05	9.16891e-05
gene-QQG55_10505	-0.847178	5.64923	0.00151977	0.00413818
gene-QQG55_10510	-0.820716	6.14763	0.0011437	0.00323406
gene-QQG55_10525	1.12998	6.35358	0.00188438	0.00499811
gene-QQG55_10530	7.25037	67.5899	1.6842e-09	2.50858e-08
gene-QQG55_10535	7.83823	1.35468	0.299008	0.379351
gene-QQG55_10540	9.23459	2.75753	0.0520057	0.0864489
gene-QQG55_10545	7.4462	0.469219	0.840702	0.877097
gene-QQG55_1055	6.49531	4.35462	0.00989869	0.020867
gene-QQG55_10550	5.44705	5.2725	0.00439984	0.0103642
gene-QQG55_10555	3.91899	1.00314	0.469845	0.551675
gene-QQG55_10560	3.79386	4.29358	0.0104838	0.0218795
gene-QQG55_10570	3.3425	0.541087	0.789585	0.834971
gene-QQG55_10575	6.48139	48.8987	1.37836e-08	1.49667e-07
gene-QQG55_10580	5.11189	5.98466	0.0024829	0.00635307
gene-QQG55_10585	7.44923	5.35903	0.00409321	0.00974756
gene-QQG55_10590	7.46459	0.454423	0.850826	0.883895
gene-QQG55_10595	6.02694	1.10783	0.411565	0.495888
gene-QQG55_1060	7.75236	6.14984	0.00218809	0.00569949
gene-QQG55_10600	5.01032	28.6062	4.1343e-07	2.91068e-06
gene-QQG55_10610	7.21425	0.344248	0.919225	0.937352
gene-QQG55_10615	7.28645	103.765	1.00478e-10	2.64924e-09
gene-QQG55_10620	5.77893	113.608	5.8495e-11	1.75518e-09
gene-QQG55_10625	7.31752	99.517	1.32363e-10	3.24122e-09
gene-QQG55_10630	3.22054	5.75479	0.00297269	0.00741224
gene-QQG55_10635	1.8452	1.0719	0.430894	0.514157
gene-QQG55_10640	7.64132	2.98761	0.0400514	0.0690224
gene-QQG55_10645	4.32297	0.729473	0.650944	0.718832
gene-QQG55_1065	5.15329	3.32732	0.0276297	0.0502067
gene-QQG55_10650	7.36076	3.05293	0.0372429	0.0648328
gene-QQG55_10655	6.05891	66.9577	1.81662e-09	2.6617e-08
gene-QQG55_10660	7.13584	6.77179	0.00138627	0.00382751
gene-QQG55_10665	6.1257	1.86157	0.154914	0.218013
gene-QQG55_10670	7.90009	4.79361	0.0066407	0.0147491
gene-QQG55_10675	1.16283	18.6587	5.83907e-06	3.03552e-05
gene-QQG55_10680	2.25377	0.878123	0.547836	0.626064
gene-QQG55_10685	1.65317	8.98774	0.00033639	0.00110287
gene-QQG55_10695	3.283	1.35045	0.30067	0.381188
gene-QQG55_1070	7.51712	7.1079	0.00109611	0.00311571
gene-QQG55_10700	2.16243	1.98838	0.131905	0.189615
gene-QQG55_10705	4.47758	0.564886	0.772174	0.820387
gene-QQG55_10710	4.13329	90.9141	2.66607e-10	5.80757e-09
gene-QQG55_10735	-0.663788	6.27069	0.000895369	0.00262163
gene-QQG55_10740	0.27891	8.64304	0.000305185	0.00101304
gene-QQG55_10745	4.33254	4.25553	0.0108659	0.0225752
gene-QQG55_1075	8.29893	64.7032	2.28695e-09	3.20112e-08
gene-QQG55_10750	3.91999	2.26607	0.0933226	0.141606
gene-QQG55_10755	6.3376	143.766	1.15343e-11	5.82289e-10
gene-QQG55_10760	4.23869	0.333245	0.925185	0.941807
gene-QQG55_10765	4.55689	29.7779	3.21833e-07	2.33367e-06
gene-QQG55_10770	2.84574	0.637082	0.718775	0.775331
gene-QQG55_10775	2.80716	3.66326	0.0194571	0.0372888
gene-QQG55_10780	0.768803	5.50638	0.00368373	0.0089119
gene-QQG55_10785	2.17004	3.52838	0.022376	0.0420147
gene-QQG55_10790	3.3293	2.08127	0.117342	0.171917
gene-QQG55_10795	3.69524	4.21393	0.0113077	0.0233655
gene-QQG55_1080	6.20144	0.450421	0.853535	0.886146
gene-QQG55_10800	4.05065	2.22587	0.0980409	0.14763
gene-QQG55_10805	-0.00255308	9.86549	9.5154e-05	0.000364644
gene-QQG55_10810	2.03008	1.38696	0.286827	0.366297
gene-QQG55_10815	2.81172	0.216385	0.975175	0.980989
gene-QQG55_10820	3.27141	0.75591	0.631933	0.702866
gene-QQG55_10825	4.79799	32.7765	1.72974e-07	1.3608e-06
gene-QQG55_10830	-1.6243	1.05202	0.437638	0.521212
gene-QQG55_10835	0.628665	1.61252	0.213924	0.2871
gene-QQG55_10840	2.00855	2.27743	0.092129	0.140134
gene-QQG55_10845	2.52356	1.55516	0.230269	0.305083
gene-QQG55_1085	7.87036	104.439	9.62344e-11	2.5756e-09
gene-QQG55_10850	-1.85112	1.61495	0.202603	0.274432
gene-QQG55_10870	2.13531	21.5475	2.41481e-06	1.39873e-05
gene-QQG55_10875	1.75072	2.46968	0.0730716	0.114972
gene-QQG55_10880	0.945273	51.6773	4.14094e-11	1.36985e-09
gene-QQG55_10885	8.67645	213.445	9.36825e-13	1.04024e-10
gene-QQG55_10890	2.01885	16.6995	1.07982e-05	5.28998e-05
gene-QQG55_10895	6.67533	0.707093	0.667208	0.732238
gene-QQG55_1090	4.82754	27.2177	5.73204e-07	3.88408e-06
gene-QQG55_10900	5.61461	2.32368	0.0869703	0.133546
gene-QQG55_10905	6.4251	7.24015	0.00100151	0.00288638
gene-QQG55_10910	0.664718	1.52715	0.238696	0.314638
gene-QQG55_10915	6.65117	0.720331	0.65757	0.724647
gene-QQG55_10920	0.520376	6.1771	0.00179446	0.00478462
gene-QQG55_10925	1.80603	3.59765	0.0207898	0.0394114
gene-QQG55_10930	5.8532	6.88273	0.00128175	0.00357414
gene-QQG55_10935	7.62014	1.7841	0.171095	0.237181
gene-QQG55_10940	7.01892	0.467688	0.841757	0.877682
gene-QQG55_1095	7.18831	2.06799	0.119285	0.174441
gene-QQG55_10950	6.13536	83.904	4.33169e-10	8.52887e-09
gene-QQG55_10955	7.18749	54.8652	7.123e-09	8.49655e-08
gene-QQG55_10960	6.9144	0.297606	0.943135	0.956423
gene-QQG55_10965	5.71285	1.46211	0.259882	0.337141
gene-QQG55_10970	2.97074	2.54213	0.0669031	0.106812
gene-QQG55_10975	4.78101	22.2062	1.95883e-06	1.15662e-05
gene-QQG55_10980	1.90405	15.9899	1.39082e-05	6.65844e-05
gene-QQG55_10985	7.66116	0.920305	0.520521	0.599545
gene-QQG55_10990	6.58106	28.6852	4.05533e-07	2.86265e-06
gene-QQG55_10995	-1.12039	1.81178	0.15992	0.223699
gene-QQG55_1100	6.87076	2.08046	0.117436	0.17202
gene-QQG55_11000	0.778803	3.24613	0.0303251	0.0543352
gene-QQG55_11005	0.975622	10.6865	0.000137701	0.000503138
gene-QQG55_11010	-0.499707	0.707929	0.666593	0.731864
gene-QQG55_11015	3.53015	29.0295	3.80162e-07	2.69606e-06
gene-QQG55_11020	-0.876893	0.307893	0.938628	0.95276
gene-QQG55_11040	-0.968334	1.82926	0.159714	0.223441
gene-QQG55_1105	6.9402	1.59713	0.217936	0.29164
gene-QQG55_11055	-2.05445	0.463268	0.847169	0.881599
gene-QQG55_11060	2.92513	7.40896	0.000900909	0.00263495
gene-QQG55_11065	4.2807	3.3203	0.0278428	0.0505164
gene-QQG55_11070	2.86063	0.791904	0.606466	0.680868
gene-QQG55_11075	5.7181	0.939805	0.508235	0.588128
gene-QQG55_11080	5.72926	1.10847	0.411229	0.495578
gene-QQG55_11085	6.81951	8.41918	0.000469705	0.00148334
gene-QQG55_11090	6.45082	32.3062	1.92951e-07	1.49369e-06
gene-QQG55_1110	6.43073	0.520774	0.804296	0.848254
gene-QQG55_11100	4.16192	17.3204	8.6559e-06	4.33487e-05
gene-QQG55_11110	3.8865	13.8247	3.19593e-05	0.00013777
gene-QQG55_11120	8.24774	7.11619	0.00108988	0.00310246
gene-QQG55_11125	2.68478	50.0014	5.33624e-09	6.58651e-08
gene-QQG55_11130	3.66379	2.28585	0.0910835	0.138739
gene-QQG55_11135	5.937	2.66011	0.0582277	0.0949979
gene-QQG55_11140	1.54832	32.4268	4.24529e-08	3.98421e-07
gene-QQG55_11145	4.67884	38.8485	6.15771e-08	5.53518e-07
gene-QQG55_1115	6.1484	5.79664	0.00287479	0.00719339
gene-QQG55_11150	7.31814	4.04147	0.0133418	0.0269007
gene-QQG55_11155	2.11471	0.365018	0.907467	0.928295
gene-QQG55_11160	5.76848	9.49204	0.000251725	0.000855301
gene-QQG55_11165	7.57846	2.73683	0.0532635	0.0882231
gene-QQG55_11170	7.3142	0.38651	0.894696	0.91841
gene-QQG55_11175	6.70275	1.3315	0.308183	0.38923
gene-QQG55_11180	5.94496	20.0485	3.62639e-06	2.0025e-05
gene-QQG55_11185	2.63961	21.7079	2.26265e-06	1.31992e-05
gene-QQG55_11190	6.93338	1.14965	0.390094	0.473806
gene-QQG55_11195	6.01016	6.25459	0.002022	0.00531942
gene-QQG55_1120	4.66844	0.345228	0.918685	0.936981
gene-QQG55_11200	-0.43535	3.23595	0.0307752	0.0550445
gene-QQG55_11205	7.05921	2.65074	0.0588681	0.095764
gene-QQG55_11210	6.19881	4.30368	0.0103828	0.0217285
gene-QQG55_11215	4.81313	0.562015	0.774283	0.82189
gene-QQG55_11220	6.50383	0.938429	0.509095	0.589059
gene-QQG55_11225	6.48177	3.34238	0.0271886	0.0495235
gene-QQG55_11230	4.95151	1.78304	0.171329	0.237413
gene-QQG55_11235	5.92201	4.41479	0.00935951	0.019864
gene-QQG55_11240	5.98051	14.0578	2.90185e-05	0.000126735
gene-QQG55_11245	6.74572	3.45754	0.0240698	0.0447065
gene-QQG55_1125	3.47724	31.3431	1.9878e-07	1.53213e-06
gene-QQG55_11250	6.90218	1.33272	0.307694	0.388796
gene-QQG55_11255	5.74412	84.6567	3.93372e-10	7.98266e-09
gene-QQG55_11260	4.39195	131.372	2.48436e-11	9.38419e-10
gene-QQG55_11265	9.12188	17.7755	7.42311e-06	3.77247e-05
gene-QQG55_11270	0.559213	22.0141	8.96162e-07	5.78891e-06
gene-QQG55_11275	9.07599	0.413619	0.877761	0.905911
gene-QQG55_11280	3.75322	2.24832	0.0953711	0.144242
gene-QQG55_11285	4.26669	11.1663	0.000105163	0.000397244
gene-QQG55_11290	5.69119	36.7217	8.60944e-08	7.42573e-07
gene-QQG55_11295	4.83556	7.60428	0.000785719	0.00233915
gene-QQG55_1130	4.12241	7.81432	0.000685689	0.00207676
gene-QQG55_11300	6.81031	67.3226	1.72752e-09	2.54869e-08
gene-QQG55_11310	1.81291	4.59308	0.00799518	0.0172958
gene-QQG55_11315	5.42786	3.53426	0.0222161	0.0417512
gene-QQG55_11320	6.22757	9.35126	0.000272344	0.000918912
gene-QQG55_11325	2.73166	8.91478	0.000353628	0.001153
gene-QQG55_11330	1.06733	8.78982	0.00038222	0.00123339
gene-QQG55_11335	7.23295	0.456575	0.849365	0.883302
gene-QQG55_11340	6.57886	1.07855	0.42721	0.511071
gene-QQG55_11345	3.49576	10.4614	0.000150424	0.0005436
gene-QQG55_1135	2.2169	10.0784	0.000161781	0.000577896
gene-QQG55_11350	6.45492	3.1731	0.032634	0.057888
gene-QQG55_11355	7.30557	34.4269	1.29285e-07	1.06016e-06
gene-QQG55_11360	6.68471	1.50436	0.245938	0.322309
gene-QQG55_11365	6.39923	0.659674	0.702056	0.762159
gene-QQG55_11370	6.90989	5.2753	0.00438849	0.0103421
gene-QQG55_11375	8.28376	13.9093	3.08289e-05	0.000133546
gene-QQG55_11380	8.12145	12.5292	5.56057e-05	0.000225471
gene-QQG55_11385	4.78907	9.74345	0.000219206	0.000759096
gene-QQG55_11390	1.53101	3.41537	0.0252175	0.0464896
gene-QQG55_11395	4.69337	9.49268	0.00025165	0.000855301
gene-QQG55_1140	6.60507	3.22887	0.0307153	0.0549604
gene-QQG55_11400	3.01514	14.8219	2.18153e-05	9.85898e-05
gene-QQG55_11405	3.2354	1.40649	0.279467	0.358237
gene-QQG55_11410	4.88313	15.4893	1.66266e-05	7.79862e-05
gene-QQG55_11415	5.41504	58.9264	4.11897e-09	5.29255e-08
gene-QQG55_11420	6.72337	3.16549	0.0329061	0.0583046
gene-QQG55_11425	6.37293	0.896842	0.535586	0.614306
gene-QQG55_11430	0.538891	9.72309	0.000186979	0.000658195
gene-QQG55_11435	5.98707	16.0319	1.36048e-05	6.52787e-05
gene-QQG55_11440	3.64065	2.37919	0.0813091	0.126071
gene-QQG55_11445	7.1341	1.00382	0.469439	0.551379
gene-QQG55_1145	7.34341	5.02955	0.00540516	0.0123766
gene-QQG55_11450	6.68032	0.682266	0.6854	0.747668
gene-QQG55_11455	6.12711	1.54569	0.233034	0.308128
gene-QQG55_11460	4.90634	6.24815	0.00203179	0.00533991
gene-QQG55_11465	7.76376	79.8089	5.92366e-10	1.07861e-08
gene-QQG55_11470	6.01591	0.917229	0.522479	0.6014
gene-QQG55_11475	4.26455	0.84521	0.569778	0.647252
gene-QQG55_11480	7.46227	0.230628	0.970522	0.977311
gene-QQG55_11485	0.609343	5.40884	0.00363878	0.00882118
gene-QQG55_11490	0.324625	0.90167	0.53205	0.61104
gene-QQG55_11495	7.71038	0.172796	0.98675	0.989909
gene-QQG55_1150	5.26509	4.31186	0.0103033	0.0215967
gene-QQG55_11500	5.79234	41.5203	3.93659e-08	3.74398e-07
gene-QQG55_11505	5.67508	3.10073	0.0353276	0.0619541
gene-QQG55_11510	6.5148	2.66156	0.0581285	0.0948652
gene-QQG55_11515	6.43253	2.22542	0.0980902	0.147683
gene-QQG55_11520	2.39009	9.25337	0.000288499	0.000964287
gene-QQG55_11525	4.58397	12.4234	5.83148e-05	0.000235648
gene-QQG55_11530	6.38748	0.589451	0.754063	0.804757
gene-QQG55_11535	6.47347	1.11913	0.405659	0.489752
gene-QQG55_11540	5.5587	3.46693	0.0238346	0.0444012
gene-QQG55_1155	7.37913	110.648	7.30541e-11	2.0975e-09
gene-QQG55_11550	3.56549	4.4291	0.00924068	0.019651
gene-QQG55_11555	5.60424	6.19229	0.00211898	0.00553898
gene-QQG55_11560	6.5062	1.50382	0.246114	0.322426
gene-QQG55_11565	5.36256	22.3467	1.884e-06	1.11802e-05
gene-QQG55_11570	2.66915	2.83803	0.0475152	0.0801095
gene-QQG55_11575	2.45568	10.7192	0.000131627	0.000483982
gene-QQG55_11580	3.5441	3.71213	0.0185155	0.0356778
gene-QQG55_11585	3.79694	2.71312	0.054752	0.0902675
gene-QQG55_11590	6.68418	1.06348	0.435457	0.518963
gene-QQG55_11595	5.67739	5.6693	0.00318042	0.00785301
gene-QQG55_1160	5.5576	56.5359	5.18129e-09	6.41012e-08
gene-QQG55_11600	6.93056	3.37838	0.0261673	0.0479996
gene-QQG55_11605	2.99893	1.73293	0.182787	0.251394
gene-QQG55_11610	4.13549	30.8251	2.59014e-07	1.93887e-06
gene-QQG55_11615	0.168363	3.00149	0.0397309	0.0685589
gene-QQG55_11620	7.33387	36.8102	8.46492e-08	7.32481e-07
gene-QQG55_11625	4.72321	2.48821	0.0713255	0.112707
gene-QQG55_11630	6.91743	1.60718	0.215104	0.288431
gene-QQG55_11635	4.85724	1.51632	0.242133	0.318437
gene-QQG55_11640	0.468325	1.14561	0.392296	0.476047
gene-QQG55_11645	3.58591	22.6852	1.754e-06	1.04773e-05
gene-QQG55_1165	3.9308	51.4626	1.03247e-08	1.17374e-07
gene-QQG55_11650	6.14869	0.447591	0.855442	0.887693
gene-QQG55_11655	9.03015	5.36512	0.00407263	0.00971158
gene-QQG55_11660	3.71314	10.5727	0.000141542	0.00051528
gene-QQG55_11665	-0.161397	1.85376	0.156728	0.220072
gene-QQG55_11670	7.65225	0.628479	0.725153	0.78074
gene-QQG55_11675	6.15961	2.0052	0.129083	0.186162
gene-QQG55_11680	6.06891	2.37661	0.0815592	0.12644
gene-QQG55_11685	3.55925	0.314265	0.935012	0.949723
gene-QQG55_11690	0.837345	2.37154	0.0821288	0.12723
gene-QQG55_11695	6.24616	80.1543	5.513e-10	1.01599e-08
gene-QQG55_1170	0.606758	4.29092	0.00969801	0.0205007
gene-QQG55_11700	6.9682	5.28851	0.0043403	0.0102421
gene-QQG55_11705	3.71385	2.51508	0.0690914	0.109698
gene-QQG55_11710	4.24204	24.0741	1.19667e-06	7.46746e-06
gene-QQG55_11715	6.12236	4.90041	0.0060456	0.0136234
gene-QQG55_11720	1.10555	14.5151	2.48543e-05	0.000110496
gene-QQG55_11725	6.04233	5.08768	0.00514257	0.0118492
gene-QQG55_11730	4.96152	1.40675	0.279364	0.358183
gene-QQG55_11735	6.90228	19.057	4.91094e-06	2.60904e-05
gene-QQG55_11740	9.41119	1.85023	0.157177	0.220499
gene-QQG55_11750	6.00349	8.5936	0.00042277	0.00134831
gene-QQG55_11755	4.70194	7.15203	0.00106372	0.00303773
gene-QQG55_11760	4.40698	29.8573	3.16121e-07	2.29851e-06
gene-QQG55_11765	8.70358	3.26156	0.0296492	0.0533035
gene-QQG55_11770	4.2964	4.9965	0.00556178	0.0126779
gene-QQG55_11775	0.695957	6.0328	0.00242109	0.00621282
gene-QQG55_11780	5.7949	8.21253	0.000533258	0.00165485
gene-QQG55_11785	6.81774	1.10115	0.415086	0.49904
gene-QQG55_11795	4.98781	21.5317	2.3592e-06	1.3713e-05
gene-QQG55_1180	0.204355	5.76293	0.00238808	0.00613898
gene-QQG55_11800	5.93419	0.846971	0.568589	0.646107
gene-QQG55_11805	7.26542	2.04909	0.122147	0.177796
gene-QQG55_11810	5.85826	4.19953	0.0114588	0.0236045
gene-QQG55_11815	5.59765	5.13322	0.00494672	0.0114649
gene-QQG55_11820	5.57019	15.1286	1.90409e-05	8.78405e-05
gene-QQG55_11825	6.00239	1.93934	0.140302	0.199906
gene-QQG55_11830	4.98289	75.6473	1.17721e-10	2.99904e-09
gene-QQG55_11835	5.75638	29.3426	3.28746e-07	2.37894e-06
gene-QQG55_11840	5.70138	6.77975	0.00137855	0.00381115
gene-QQG55_11845	6.31223	269.73	1.65485e-13	3.69138e-11
gene-QQG55_1185	6.02192	3.06764	0.0366414	0.063911
gene-QQG55_11850	6.00516	19.3427	4.49413e-06	2.42019e-05
gene-QQG55_11855	7.16045	1.58976	0.220036	0.29397
gene-QQG55_11860	8.24717	14.7949	2.19491e-05	9.90684e-05
gene-QQG55_11865	6.66023	0.389907	0.892621	0.916806
gene-QQG55_11870	6.16553	2.75682	0.0520487	0.0865069
gene-QQG55_11875	-1.00617	11.231	6.02634e-05	0.000242236
gene-QQG55_11880	0.812533	10.6106	4.42496e-05	0.000184408
gene-QQG55_11890	10.0794	3.62371	0.0202549	0.0385898
gene-QQG55_11895	5.21383	3.83879	0.0162914	0.0319941
gene-QQG55_1190	5.9566	1.96582	0.13567	0.194268
gene-QQG55_11900	5.49598	1.59298	0.219115	0.292997
gene-QQG55_11905	6.65502	92.9065	2.08118e-10	4.72681e-09
gene-QQG55_11910	4.78683	2.80285	0.049368	0.0827357
gene-QQG55_11915	6.29602	5.10025	0.00508753	0.0117452
gene-QQG55_11920	5.33347	77.0452	7.14367e-10	1.25155e-08
gene-QQG55_11925	6.86814	2.91648	0.0433829	0.0739976
gene-QQG55_11930	7.4442	4.81324	0.00652646	0.0145376
gene-QQG55_11935	6.7529	0.467277	0.842041	0.877891
gene-QQG55_11940	4.97825	8.541	0.000436363	0.00138958
gene-QQG55_11945	1.90841	0.517711	0.806488	0.849892
gene-QQG55_1195	8.7504	2.99282	0.039819	0.0686774
gene-QQG55_11950	8.4761	2.81488	0.0486915	0.081782
gene-QQG55_11955	4.79942	4.33269	0.0101042	0.0212371
gene-QQG55_11960	-1.09958	1.25415	0.340189	0.422096
gene-QQG55_11965	8.15674	1.19437	0.368248	0.450716
gene-QQG55_11970	6.42014	4.70153	0.00720798	0.015821
gene-QQG55_11975	7.90176	131.352	2.20211e-11	8.62385e-10
gene-QQG55_11980	6.11286	53.5262	7.68267e-09	9.07271e-08
gene-QQG55_11985	7.46405	63.408	2.5569e-09	3.53257e-08
gene-QQG55_11990	1.01812	11.085	0.000110845	0.000416479
gene-QQG55_11995	4.25975	4.65099	0.00754404	0.0164434
gene-QQG55_1200	7.36778	3.8752	0.0157108	0.0310198
gene-QQG55_12000	7.25533	48.8343	1.38938e-08	1.5025e-07
gene-QQG55_12005	7.48623	3.9738	0.0142534	0.0284587
gene-QQG55_12010	4.68878	3.76712	0.0175057	0.034009
gene-QQG55_12015	6.31627	85.6574	3.87991e-10	7.92569e-09
gene-QQG55_12020	6.7689	4.37068	0.00975149	0.0205886
gene-QQG55_12025	3.62811	1.50426	0.245976	0.32232
gene-QQG55_12030	6.73265	0.882848	0.544714	0.622965
gene-QQG55_12035	4.91425	9.97947	0.000193018	0.000676546
gene-QQG55_12040	7.00781	33.0511	1.67135e-07	1.32072e-06
gene-QQG55_12045	3.3339	0.617267	0.733464	0.788222
gene-QQG55_1205	4.50513	29.6169	2.45773e-07	1.84874e-06
gene-QQG55_12055	5.93272	2.13969	0.109071	0.161769
gene-QQG55_12060	5.97225	4.29595	0.0104588	0.0218447
gene-QQG55_12065	5.43193	101.41	1.13925e-12	1.15574e-10
gene-QQG55_12070	2.29759	2.7181	0.0545156	0.0899057
gene-QQG55_12075	0.57913	4.51439	0.00809544	0.0174772
gene-QQG55_12080	6.35991	10.463	0.0001497	0.000541645
gene-QQG55_12085	1.72443	18.584	5.80316e-06	3.02128e-05
gene-QQG55_12090	5.05344	0.439223	0.86104	0.892459
gene-QQG55_12095	5.80721	1.65824	0.201306	0.273091
gene-QQG55_1210	2.96483	3.03182	0.0381462	0.0662536
gene-QQG55_12100	5.62026	1.12571	0.402258	0.486086
gene-QQG55_12105	6.58274	2.53055	0.0678194	0.107992
gene-QQG55_12110	2.2618	0.711036	0.664334	0.730438
gene-QQG55_12115	6.98331	0.197008	0.98082	0.985693
gene-QQG55_12120	7.1	34.0592	1.38394e-07	1.12533e-06
gene-QQG55_12125	2.93331	0.590792	0.753066	0.804096
gene-QQG55_12130	4.19802	0.41753	0.875248	0.904019
gene-QQG55_12135	4.81249	0.308395	0.93793	0.952324
gene-QQG55_12140	7.05934	15.7406	1.51336e-05	7.17736e-05
gene-QQG55_12145	7.30763	21.1176	2.65244e-06	1.51902e-05
gene-QQG55_1215	5.43262	73.8342	1.04132e-09	1.65802e-08
gene-QQG55_12150	3.0787	5.19563	0.0046937	0.010953
gene-QQG55_12155	4.72365	28.2319	4.48331e-07	3.12198e-06
gene-QQG55_12160	5.7372	1.24161	0.346409	0.427981
gene-QQG55_12165	5.48312	64.2743	2.44262e-09	3.38346e-08
gene-QQG55_12170	4.11149	59.1925	4.24396e-09	5.43349e-08
gene-QQG55_12175	6.00209	30.4491	2.79888e-07	2.0618e-06
gene-QQG55_12180	5.85875	2.79109	0.0500371	0.0836596
gene-QQG55_12185	3.93645	9.2943	0.000281313	0.000946037
gene-QQG55_12190	5.07464	0.779482	0.615194	0.688707
gene-QQG55_12195	6.35123	1.43889	0.267883	0.345709
gene-QQG55_1220	2.43291	25.0736	9.37914e-07	6.03666e-06
gene-QQG55_12200	6.85217	2.77989	0.050685	0.084557
gene-QQG55_12210	4.98226	101.739	1.04201e-10	2.72047e-09
gene-QQG55_12215	2.14773	3.71794	0.0184558	0.035582
gene-QQG55_12220	6.33308	78.2357	7.30744e-10	1.26567e-08
gene-QQG55_12225	6.74886	0.580217	0.760883	0.810574
gene-QQG55_12230	6.82951	5.65586	0.0032148	0.0079287
gene-QQG55_12235	6.49959	118.175	4.24633e-11	1.39175e-09
gene-QQG55_12240	6.44963	0.400616	0.885989	0.912194
gene-QQG55_12245	5.87847	3.14833	0.0335291	0.0592587
gene-QQG55_1225	2.09571	4.73108	0.00702817	0.0154998
gene-QQG55_12250	4.6072	0.237551	0.968106	0.975709
gene-QQG55_12255	2.01812	0.193773	0.981679	0.986123
gene-QQG55_12260	5.39914	3.89699	0.0153747	0.0304492
gene-QQG55_12265	7.79779	0.691808	0.678392	0.742065
gene-QQG55_12270	6.99323	9.13701	0.000307537	0.00101989
gene-QQG55_12275	6.94423	135.054	1.99638e-11	8.09752e-10
gene-QQG55_12280	6.61038	2.46148	0.0736391	0.115774
gene-QQG55_12285	8.11971	3.22183	0.0309498	0.0553151
gene-QQG55_12290	7.2245	0.913043	0.525152	0.604225
gene-QQG55_12295	7.45012	14.9105	2.07035e-05	9.41675e-05
gene-QQG55_1230	6.61152	114.721	5.30387e-11	1.64714e-09
gene-QQG55_12300	2.77226	4.99176	0.00558761	0.0127194
gene-QQG55_12305	6.64578	135.916	1.66902e-11	7.13993e-10
gene-QQG55_12310	4.11708	9.73828	0.000220451	0.000762416
gene-QQG55_12315	6.6272	0.45478	0.850584	0.883895
gene-QQG55_12320	3.85149	0.170927	0.987155	0.99013
gene-QQG55_12325	6.16712	31.5331	2.24545e-07	1.71091e-06
gene-QQG55_12330	6.70886	28.7969	3.95907e-07	2.80213e-06
gene-QQG55_12335	8.12554	5.2453	0.00450008	0.0105682
gene-QQG55_12340	7.08317	9.41008	0.000263493	0.000891875
gene-QQG55_12345	5.67894	3.40729	0.0253788	0.0467409
gene-QQG55_1235	8.80001	48.8851	1.38086e-08	1.49786e-07
gene-QQG55_12350	5.717	14.004	2.96599e-05	0.000129165
gene-QQG55_12355	-0.788468	0.614506	0.735729	0.789541
gene-QQG55_12360	4.73097	22.3905	1.86441e-06	1.107e-05
gene-QQG55_12365	8.29151	29.7872	2.59662e-07	1.94236e-06
gene-QQG55_12370	7.98523	35.3023	9.43804e-08	7.99157e-07
gene-QQG55_12375	0.173086	7.58303	0.000526004	0.00163735
gene-QQG55_12380	7.2911	41.1683	1.66702e-08	1.75466e-07
gene-QQG55_12385	7.8391	125.592	2.82326e-11	1.01627e-09
gene-QQG55_12390	7.96423	19.0392	4.93827e-06	2.61834e-05
gene-QQG55_1240	6.70341	2.40345	0.0789574	0.122817
gene-QQG55_12400	1.24082	0.884836	0.54342	0.621818
gene-QQG55_12405	4.46181	4.03197	0.0134671	0.0271073
gene-QQG55_12410	6.91662	11.231	0.000101861	0.00038613
gene-QQG55_12415	6.96056	15.2534	1.81584e-05	8.41705e-05
gene-QQG55_12420	6.34913	2.67065	0.0575163	0.0940679
gene-QQG55_12425	3.74862	4.49344	0.00871556	0.0186647
gene-QQG55_12430	6.33019	214.601	7.9101e-13	9.25916e-11
gene-QQG55_12435	5.51508	4.86892	0.00621446	0.013939
gene-QQG55_12440	7.15948	1.24017	0.347053	0.428665
gene-QQG55_12445	4.82659	2.60994	0.0617511	0.099765
gene-QQG55_1245	7.31946	4.80518	0.0065731	0.0146203
gene-QQG55_12450	8.49997	9.03336	0.000326408	0.00107345
gene-QQG55_12455	7.05109	2.50712	0.0697345	0.110538
gene-QQG55_12460	6.9662	8.4954	0.000448496	0.00142269
gene-QQG55_12465	5.67071	31.5826	2.28371e-07	1.73619e-06
gene-QQG55_12470	5.61007	0.841652	0.572184	0.649431
gene-QQG55_12475	5.9523	0.707691	0.666771	0.731909
gene-QQG55_12480	7.37722	31.0162	2.49292e-07	1.87268e-06
gene-QQG55_12485	6.74465	104.648	9.52486e-11	2.56209e-09
gene-QQG55_12490	6.89087	5.29184	0.00432826	0.0102273
gene-QQG55_12495	4.83367	1.72192	0.185376	0.254298
gene-QQG55_1250	6.38761	102.893	9.48477e-11	2.55777e-09
gene-QQG55_12500	6.45252	3.08332	0.0360119	0.0629779
gene-QQG55_12505	7.1101	3.92575	0.0149435	0.0297085
gene-QQG55_12510	5.78228	0.720345	0.65756	0.724647
gene-QQG55_12515	7.1052	4.27382	0.010679	0.0222276
gene-QQG55_12520	6.8017	197.646	1.36837e-12	1.31314e-10
gene-QQG55_12525	4.92957	15.0605	1.95572e-05	8.9911e-05
gene-QQG55_12530	6.13961	0.481976	0.831844	0.870157
gene-QQG55_12535	6.35272	23.4695	1.30729e-06	8.06329e-06
gene-QQG55_12540	5.28637	82.9643	9.94746e-11	2.62929e-09
gene-QQG55_12545	2.5495	17.9822	6.94925e-06	3.55711e-05
gene-QQG55_1255	5.46239	2.42594	0.0768476	0.12015
gene-QQG55_12550	3.36255	31.4736	1.97601e-07	1.52636e-06
gene-QQG55_12555	5.92899	196.283	1.44474e-12	1.36189e-10
gene-QQG55_12560	7.19397	5.35732	0.00409903	0.00975925
gene-QQG55_12565	5.64995	15.0065	1.99585e-05	9.14991e-05
gene-QQG55_12570	4.60934	8.39062	0.000478016	0.00150468
gene-QQG55_12575	1.50807	0.577477	0.762883	0.81238
gene-QQG55_12580	6.48852	2.16521	0.105668	0.157555
gene-QQG55_12585	4.05777	2.97767	0.0405018	0.0697104
gene-QQG55_12590	6.44312	4.52301	0.0084716	0.0182008
gene-QQG55_12595	7.41854	2.81905	0.0484599	0.0814188
gene-QQG55_1260	5.44095	4.00242	0.0138596	0.027766
gene-QQG55_12600	7.03141	2.56727	0.0649338	0.104168
gene-QQG55_12605	6.45391	4.87692	0.00617109	0.0138592
gene-QQG55_12610	7.21188	0.597248	0.748296	0.800529
gene-QQG55_12615	7.40943	13.4289	3.76397e-05	0.000159165
gene-QQG55_12620	2.49592	9.98444	0.000187834	0.000660767
gene-QQG55_12625	2.94794	2.96029	0.0413228	0.0709608
gene-QQG55_12630	3.64234	2.78538	0.0503698	0.0841135
gene-QQG55_12635	4.0026	1.12894	0.4006	0.484534
gene-QQG55_12640	4.17442	3.29302	0.0286642	0.0518388
gene-QQG55_12645	7.04949	90.6059	2.47141e-10	5.4397e-09
gene-QQG55_1265	6.05911	14.0721	2.88502e-05	0.000126103
gene-QQG55_12650	4.87782	13.8901	3.10919e-05	0.000134435
gene-QQG55_12655	5.99305	0.960053	0.495707	0.576261
gene-QQG55_12660	4.89776	7.48624	0.000849315	0.0025026
gene-QQG55_12665	6.37458	1.00863	0.466623	0.548738
gene-QQG55_12670	6.2681	138.436	1.29343e-11	6.26257e-10
gene-QQG55_12675	4.87676	0.367756	0.905884	0.927566
gene-QQG55_12680	6.89368	9.46241	0.00025591	0.000868139
gene-QQG55_12685	6.90348	0.784064	0.611966	0.68567
gene-QQG55_12690	5.01479	4.82893	0.00643684	0.0143682
gene-QQG55_12695	7.24732	2.83962	0.0473353	0.0798573
gene-QQG55_1270	6.08411	113.236	5.6316e-11	1.71716e-09
gene-QQG55_12700	8.49121	3.55337	0.0217798	0.0410617
gene-QQG55_12705	6.13885	85.0207	3.73769e-10	7.73085e-09
gene-QQG55_12710	7.77253	5.67299	0.00317102	0.00783523
gene-QQG55_12715	6.25089	2.56648	0.0649949	0.10425
gene-QQG55_12720	5.22751	8.65999	0.00040632	0.00130208
gene-QQG55_12725	3.82711	32.2425	1.97328e-07	1.52536e-06
gene-QQG55_12730	0.22648	6.60294	0.00160969	0.00434856
gene-QQG55_12735	7.97227	0.994657	0.474847	0.556443
gene-QQG55_12740	6.5845	27.0724	5.80782e-07	3.92987e-06
gene-QQG55_12745	5.57721	41.4942	3.95054e-08	3.7499e-07
gene-QQG55_1275	5.92369	7.78245	0.000699769	0.002111
gene-QQG55_12750	1.93301	2.979	0.0404749	0.0696846
gene-QQG55_12755	7.16969	1.55585	0.229969	0.30477
gene-QQG55_12760	6.029	2.04046	0.123478	0.179268
gene-QQG55_12765	3.57739	2.25878	0.0941584	0.14265
gene-QQG55_12770	5.03985	3.06406	0.0367873	0.0641444
gene-QQG55_12775	5.42527	5.51342	0.00360642	0.0087487
gene-QQG55_12780	4.64053	1.59001	0.219966	0.293914
gene-QQG55_12785	6.934	2.01126	0.128101	0.185071
gene-QQG55_12790	5.93695	18.3679	6.11359e-06	3.16587e-05
gene-QQG55_12795	8.14469	10.0855	0.000182366	0.000643871
gene-QQG55_1280	6.66501	0.378887	0.899299	0.92234
gene-QQG55_12800	6.71371	2.35723	0.0834952	0.128991
gene-QQG55_12805	0.872544	0.798071	0.602193	0.676905
gene-QQG55_12810	-0.788628	8.17651	0.000454493	0.00143957
gene-QQG55_12815	2.71068	1.47543	0.255454	0.332571
gene-QQG55_12825	0.95223	23.5694	1.48291e-06	9.00054e-06
gene-QQG55_12830	-0.238291	24.9188	6.94812e-07	4.60843e-06
gene-QQG55_12835	3.48073	27.9604	4.76052e-07	3.2928e-06
gene-QQG55_12840	5.04896	47.1826	1.5396e-08	1.65154e-07
gene-QQG55_12845	6.37808	17.258	8.83593e-06	4.4002e-05
gene-QQG55_1285	7.272	47.661	1.62467e-08	1.72199e-07
gene-QQG55_12850	5.52416	1.19888	0.366111	0.448358
gene-QQG55_12855	5.22879	0.410963	0.879456	0.907309
gene-QQG55_12860	5.62195	5.58269	0.00340961	0.00832435
gene-QQG55_12865	7.50886	0.960908	0.495184	0.575777
gene-QQG55_12870	6.20562	1.11295	0.408881	0.493138
gene-QQG55_12875	3.80994	17.4133	8.39498e-06	4.21299e-05
gene-QQG55_12880	7.4503	0.837569	0.574953	0.65174
gene-QQG55_12885	6.08993	131.242	2.48227e-11	9.38419e-10
gene-QQG55_12890	8.00468	0.620437	0.731115	0.786094
gene-QQG55_12895	7.1737	10.7945	0.000126439	0.000466537
gene-QQG55_1290	7.23652	0.371603	0.903627	0.925611
gene-QQG55_12900	4.94414	1.94127	0.13996	0.199606
gene-QQG55_12905	5.83376	71.5118	1.16404e-09	1.82612e-08
gene-QQG55_12910	6.30038	140.31	2.93958e-12	2.30238e-10
gene-QQG55_12915	7.80293	208.963	2.63669e-15	3.51075e-12
gene-QQG55_12920	6.3537	0.0289822	0.999955	0.999955
gene-QQG55_12925	5.5912	3.60956	0.0205519	0.0390369
gene-QQG55_12930	7.53318	16.5647	1.12394e-05	5.48681e-05
gene-QQG55_12935	6.77517	2.11247	0.112832	0.166282
gene-QQG55_12940	8.15858	6.62754	0.00153705	0.00417777
gene-QQG55_12945	8.31986	9.80667	0.000211785	0.000736269
gene-QQG55_1295	6.78577	29.4874	3.41526e-07	2.45972e-06
gene-QQG55_12950	6.56662	1.63546	0.207345	0.279894
gene-QQG55_12955	7.4552	2.83015	0.0478494	0.0805583
gene-QQG55_12960	3.04275	5.18471	0.00473701	0.0110389
gene-QQG55_12965	6.40932	0.557249	0.777779	0.825025
gene-QQG55_12970	2.83146	0.696768	0.674758	0.738621
gene-QQG55_12975	6.50352	17.1246	9.24922e-06	4.58672e-05
gene-QQG55_12985	6.96037	52.6679	8.79649e-09	1.01627e-07
gene-QQG55_12990	7.18627	0.175502	0.986149	0.989399
gene-QQG55_12995	6.94705	0.839693	0.573512	0.650463
gene-QQG55_1300	10.0833	9.09214	0.000315544	0.0010432
gene-QQG55_13000	8.16111	1.97185	0.134639	0.192921
gene-QQG55_13005	6.13727	2.05775	0.120826	0.176234
gene-QQG55_13010	5.14201	84.1116	4.10817e-10	8.25569e-09
gene-QQG55_13015	6.31034	59.0892	4.05856e-09	5.22123e-08
gene-QQG55_13020	5.40491	46.1061	2.0173e-08	2.08624e-07
gene-QQG55_13025	-0.449888	3.42925	0.0251545	0.0463974
gene-QQG55_13030	5.76769	65.8047	2.00763e-09	2.87437e-08
gene-QQG55_13035	6.71563	86.3807	3.40401e-10	7.0958e-09
gene-QQG55_13040	5.49408	137.11	1.61968e-11	7.04197e-10
gene-QQG55_13045	6.6761	115.12	5.0627e-11	1.58612e-09
gene-QQG55_1305	1.4303	9.07449	0.00032255	0.0010624
gene-QQG55_13050	2.32461	26.0696	7.42163e-07	4.89203e-06
gene-QQG55_13055	7.91447	1.02426	0.457563	0.540542
gene-QQG55_13060	7.36592	30.474	2.78087e-07	2.05138e-06
gene-QQG55_13065	4.88022	12.0774	6.82375e-05	0.000271624
gene-QQG55_13070	6.50392	1.3003	0.320968	0.402561
gene-QQG55_13075	7.56418	2.2936	0.09022	0.137722
gene-QQG55_13080	1.02635	0.688515	0.68081	0.744252
gene-QQG55_13085	3.64576	28.4492	4.27705e-07	2.99534e-06
gene-QQG55_13090	5.65588	10.248	0.000167391	0.000596339
gene-QQG55_13095	3.07664	12.9403	4.64604e-05	0.000192268
gene-QQG55_1310	1.75495	4.30142	0.0104576	0.0218447
gene-QQG55_13100	4.12799	6.95824	0.00121598	0.00340948
gene-QQG55_13105	4.52569	6.70674	0.00145265	0.00398068
gene-QQG55_13110	8.13947	0.710559	0.66468	0.730667
gene-QQG55_13115	8.77746	7.21068	0.00102173	0.00293276
gene-QQG55_13120	7.11779	3.96825	0.0143314	0.0285876
gene-QQG55_13125	8.70604	3.11535	0.0347635	0.0611226
gene-QQG55_13130	6.41502	105.844	8.7952e-11	2.40839e-09
gene-QQG55_13135	8.0376	0.610098	0.738778	0.792255
gene-QQG55_13140	3.91637	18.1057	6.66049e-06	3.42576e-05
gene-QQG55_13145	3.47593	25.2303	9.25982e-07	5.97068e-06
gene-QQG55_1315	4.52116	107.73	6.3541e-11	1.87285e-09
gene-QQG55_13150	1.25335	8.38619	0.000470898	0.00148622
gene-QQG55_13155	5.47923	132.336	2.07339e-11	8.30292e-10
gene-QQG55_13160	5.01906	106.193	3.13875e-14	1.6717e-11
gene-QQG55_13165	7.0142	0.285653	0.948657	0.960925
gene-QQG55_13170	4.51439	31.0806	2.45932e-07	1.84874e-06
gene-QQG55_13175	5.42202	3.2177	0.0310891	0.0555266
gene-QQG55_13180	2.70696	1.05105	0.44238	0.525508
gene-QQG55_13185	6.66805	2.55533	0.0658566	0.105319
gene-QQG55_13190	6.44419	3.69671	0.0187988	0.0361713
gene-QQG55_13195	7.79365	41.0075	4.26508e-08	3.99926e-07
gene-QQG55_1320	6.20892	5.90973	0.00263124	0.00666699
gene-QQG55_13200	6.13715	80.7751	5.26124e-10	9.81484e-09
gene-QQG55_13205	6.36149	16.0897	1.33226e-05	6.40975e-05
gene-QQG55_13210	9.09637	83.8895	4.07979e-10	8.21511e-09
gene-QQG55_13215	5.78879	3.32441	0.0277161	0.050338
gene-QQG55_13220	4.39599	2.77934	0.0507178	0.0845853
gene-QQG55_13225	7.22725	107.675	7.87097e-11	2.20636e-09
gene-QQG55_13230	7.67369	0.353576	0.914027	0.933213
gene-QQG55_13235	5.84377	9.66849	0.000228361	0.000786198
gene-QQG55_13240	7.74159	8.40387	0.000474105	0.00149457
gene-QQG55_13245	7.17335	2.73397	0.0534397	0.088477
gene-QQG55_1325	5.88129	35.7401	1.02369e-07	8.62682e-07
gene-QQG55_13250	6.60461	3.59071	0.0209548	0.0396889
gene-QQG55_13255	7.2709	113.427	5.5511e-11	1.70897e-09
gene-QQG55_13260	9.35411	0.918315	0.521787	0.600743
gene-QQG55_13265	6.67265	1.85842	0.155539	0.218771
gene-QQG55_13270	0.507861	32.4652	2.11143e-08	2.16476e-07
gene-QQG55_13275	1.10698	57.8029	3.36399e-08	3.25461e-07
gene-QQG55_13280	-0.56704	11.8998	1.51181e-05	7.1732e-05
gene-QQG55_13285	7.08142	186.652	2.29891e-14	1.51726e-11
gene-QQG55_13290	2.80389	33.1908	1.74878e-07	1.37071e-06
gene-QQG55_13295	5.59165	4.96638	0.00570824	0.0129674
gene-QQG55_1330	7.36604	10.4056	0.0001542	0.000554722
gene-QQG55_13300	4.991	8.62509	0.000414877	0.00132791
gene-QQG55_13305	7.34204	0.893263	0.537911	0.616574
gene-QQG55_13310	8.18226	1.05729	0.438887	0.522291
gene-QQG55_13315	6.50259	135.416	8.31856e-12	4.73847e-10
gene-QQG55_13320	6.12472	6.59446	0.00157427	0.00426043
gene-QQG55_13325	-0.369994	4.03601	0.0137139	0.0275207
gene-QQG55_13330	7.47086	2.64467	0.0592874	0.0963726
gene-QQG55_13335	5.06884	6.1513	0.00218572	0.00569529
gene-QQG55_13340	6.30172	3.65096	0.0196971	0.037682
gene-QQG55_13345	6.23039	8.89797	0.000353131	0.00115173
gene-QQG55_1335	7.14881	0.598953	0.747034	0.799578
gene-QQG55_13350	6.8581	2.25286	0.0948358	0.143595
gene-QQG55_13355	5.97256	141.974	5.54521e-13	7.38345e-11
gene-QQG55_13360	6.73942	57.4441	4.85825e-09	6.08824e-08
gene-QQG55_13365	8.39759	119.968	3.82515e-11	1.2813e-09
gene-QQG55_13370	4.46095	6.47987	0.00171151	0.00458611
gene-QQG55_13375	7.17581	62.8746	2.69862e-09	3.70913e-08
gene-QQG55_13380	8.24376	0.562962	0.773588	0.821422
gene-QQG55_13385	6.61547	1.60577	0.215502	0.288818
gene-QQG55_13390	6.19836	0.629736	0.724221	0.780021
gene-QQG55_13395	8.61606	2.18359	0.103289	0.154398
gene-QQG55_1340	5.65478	126.278	1.12483e-11	5.7185e-10
gene-QQG55_13400	6.99373	34.6752	1.1306e-07	9.43081e-07
gene-QQG55_13405	5.223	137.201	1.63441e-11	7.04846e-10
gene-QQG55_13410	3.95171	12.9844	4.55385e-05	0.000189118
gene-QQG55_13415	2.9362	1.99077	0.13147	0.189093
gene-QQG55_13420	6.0783	2.27102	0.0927471	0.140873
gene-QQG55_13425	3.05757	1.32121	0.312358	0.393569
gene-QQG55_13430	6.9871	1.19802	0.366518	0.448804
gene-QQG55_13440	7.27254	1.69077	0.192995	0.263349
gene-QQG55_13445	5.44829	135.411	1.71212e-11	7.23711e-10
gene-QQG55_1345	6.67085	0.794343	0.604756	0.679235
gene-QQG55_13450	1.06975	9.01932	0.000333389	0.0010937
gene-QQG55_13455	6.68063	0.516527	0.80735	0.850716
gene-QQG55_13460	6.27818	9.15772	0.000303915	0.00100936
gene-QQG55_13465	4.05876	4.51782	0.00851278	0.0182708
gene-QQG55_13470	4.16035	3.07857	0.0362031	0.0632708
gene-QQG55_13475	2.50022	11.3023	9.85737e-05	0.000375673
gene-QQG55_13480	6.82811	17.5377	8.03758e-06	4.05188e-05
gene-QQG55_13485	6.68369	125.455	2.88849e-11	1.0222e-09
gene-QQG55_13490	7.38987	5.36221	0.00408245	0.00972846
gene-QQG55_13495	6.88664	169.326	4.93199e-14	1.94465e-11
gene-QQG55_1350	6.25959	3.05968	0.0369656	0.0644132
gene-QQG55_13500	6.86422	1.48384	0.252614	0.329559
gene-QQG55_13505	6.46994	0.751488	0.635095	0.705499
gene-QQG55_13510	4.24522	2.48091	0.0719506	0.113491
gene-QQG55_13515	5.38099	16.8862	1.00575e-05	4.9556e-05
gene-QQG55_13520	1.63864	0.427701	0.86862	0.898808
gene-QQG55_13525	6.00812	1.93923	0.140322	0.199908
gene-QQG55_13530	-0.915783	3.07263	0.0341327	0.0601658
gene-QQG55_13535	6.10855	0.387822	0.893896	0.917939
gene-QQG55_13540	6.79894	0.504269	0.816116	0.857493
gene-QQG55_13545	6.25136	2.93165	0.0426472	0.0729062
gene-QQG55_1355	7.0234	0.909623	0.527342	0.606418
gene-QQG55_13550	7.97407	0.092239	0.998	0.99875
gene-QQG55_13555	6.52145	0.887817	0.541461	0.619777
gene-QQG55_13560	6.06585	4.21081	0.0113364	0.0234021
gene-QQG55_13565	4.78886	60.8906	3.37395e-09	4.44244e-08
gene-QQG55_13575	4.24105	4.71321	0.00713351	0.0156834
gene-QQG55_13580	7.59042	2.75129	0.0523814	0.0869784
gene-QQG55_13585	6.43491	0.271463	0.954865	0.965745
gene-QQG55_13590	5.23824	0.265622	0.957309	0.967398
gene-QQG55_13595	5.55926	1.47292	0.256241	0.333464
gene-QQG55_1360	5.25552	2.211	0.0998506	0.149952
gene-QQG55_13600	6.85057	0.612802	0.736774	0.790424
gene-QQG55_13605	4.62609	39.9406	5.10826e-08	4.69484e-07
gene-QQG55_13610	8.09233	142.713	1.2064e-11	5.94935e-10
gene-QQG55_13615	4.97684	10.6261	0.000137735	0.000503138
gene-QQG55_13620	7.52488	88.4996	2.86825e-10	6.17225e-09
gene-QQG55_13625	7.72103	2.27534	0.0922575	0.140289
gene-QQG55_13630	2.88396	4.95418	0.00577263	0.0130886
gene-QQG55_13635	-1.07271	3.8539	0.01245	0.0253474
gene-QQG55_13640	-0.894766	6.04798	0.00138021	0.00381374
gene-QQG55_13645	0.50296	10.3324	0.000131783	0.000484386
gene-QQG55_1365	4.75619	0.493991	0.823403	0.863957
gene-QQG55_13650	8.2298	0.837469	0.575022	0.651748
gene-QQG55_13655	6.35824	281.246	1.41151e-13	3.59424e-11
gene-QQG55_13660	6.64756	1.56287	0.227876	0.302774
gene-QQG55_13665	6.56881	5.55573	0.00348457	0.00848598
gene-QQG55_13670	7.61753	2.65817	0.0583592	0.0950813
gene-QQG55_13675	4.95317	5.3473	0.00413332	0.0098299
gene-QQG55_13680	6.23142	1.86333	0.154566	0.217552
gene-QQG55_13685	5.83249	21.3254	2.50025e-06	1.44429e-05
gene-QQG55_13690	6.53051	0.962537	0.494186	0.574806
gene-QQG55_13695	6.81258	2.29895	0.0896315	0.13702
gene-QQG55_1370	5.53865	2.19805	0.10146	0.152089
gene-QQG55_13700	2.1524	0.533892	0.794808	0.83966
gene-QQG55_13705	7.53611	1.54167	0.234258	0.309593
gene-QQG55_13710	9.46726	51.6644	9.67795e-09	1.10611e-07
gene-QQG55_13715	6.14126	17.8422	7.26142e-06	3.69559e-05
gene-QQG55_13720	4.92499	5.13804	0.00492683	0.0114247
gene-QQG55_13725	6.64056	0.4684	0.841267	0.877343
gene-QQG55_13730	5.29107	1.33782	0.305654	0.386724
gene-QQG55_13735	4.96989	30.0103	3.06844e-07	2.24177e-06
gene-QQG55_13740	3.70261	0.505733	0.815071	0.856703
gene-QQG55_13745	5.55564	21.018	2.72941e-06	1.55724e-05
gene-QQG55_1375	8.0447	38.9599	5.90301e-08	5.3423e-07
gene-QQG55_13750	8.26415	241.507	3.64471e-13	5.59894e-11
gene-QQG55_13755	1.09718	18.1713	6.9333e-06	3.55065e-05
gene-QQG55_13760	6.88026	1.45648	0.2618	0.339134
gene-QQG55_13765	0.134631	4.38565	0.00974047	0.0205782
gene-QQG55_13770	7.57775	0.798268	0.602015	0.676798
gene-QQG55_13775	7.4364	3.7033	0.0186732	0.0359492
gene-QQG55_13780	6.31712	5.07153	0.00521391	0.0119954
gene-QQG55_13785	3.29153	7.44431	0.000873553	0.0025648
gene-QQG55_13790	7.7295	4.59191	0.00795618	0.0172267
gene-QQG55_13795	7.00306	88.5309	2.8613e-10	6.16974e-09
gene-QQG55_1380	6.33909	0.790061	0.607755	0.682099
gene-QQG55_13800	4.40186	0.689569	0.680034	0.743632
gene-QQG55_13805	7.68739	1.09818	0.416663	0.500654
gene-QQG55_13810	7.26039	6.96005	0.00121422	0.00340545
gene-QQG55_13815	8.05153	1.21621	0.357997	0.440091
gene-QQG55_13820	5.89203	4.93689	0.00585639	0.0132503
gene-QQG55_13825	6.75116	7.35718	0.00092548	0.00270088
gene-QQG55_13830	4.82664	3.88149	0.0156155	0.0308659
gene-QQG55_13835	3.05376	6.86518	0.00131462	0.00365432
gene-QQG55_13840	3.73179	16.1545	1.3022e-05	6.28503e-05
gene-QQG55_13845	-0.255792	2.55061	0.0662732	0.10595
gene-QQG55_1385	4.66214	1.35908	0.297297	0.377585
gene-QQG55_13850	2.60232	11.5951	8.56115e-05	0.000332387
gene-QQG55_13855	6.7487	2.46982	0.0729082	0.114782
gene-QQG55_13860	2.59053	11.2501	0.000101135	0.000384196
gene-QQG55_13865	1.54486	1.62096	0.211392	0.284257
gene-QQG55_13870	7.29472	1.17012	0.379951	0.463283
gene-QQG55_13875	7.66372	0.889049	0.540656	0.619055
gene-QQG55_13880	2.89088	17.665	7.71302e-06	3.90119e-05
gene-QQG55_13885	8.30037	1.23192	0.350787	0.432541
gene-QQG55_13890	7.87644	2.27274	0.0925518	0.140616
gene-QQG55_13895	4.86739	7.65371	0.000760704	0.0022723
gene-QQG55_1390	6.49184	23.9382	1.2384e-06	7.69628e-06
gene-QQG55_13900	7.79023	1.49754	0.248138	0.324474
gene-QQG55_13905	3.58368	3.1134	0.0348474	0.0612431
gene-QQG55_13910	8.35355	0.858902	0.560576	0.63819
gene-QQG55_13915	6.48322	11.6789	8.21589e-05	0.000320101
gene-QQG55_13920	5.72561	0.635541	0.719919	0.776408
gene-QQG55_13925	6.49207	0.817013	0.589019	0.664296
gene-QQG55_13930	6.99226	9.71622	0.00022247	0.00076915
gene-QQG55_13935	5.226	24.238	1.1482e-06	7.20721e-06
gene-QQG55_13940	7.45108	0.959636	0.495963	0.576495
gene-QQG55_13945	7.96166	2.96314	0.0411642	0.0707114
gene-QQG55_1395	6.77438	2.96355	0.0411454	0.0706905
gene-QQG55_13950	6.15058	21.797	2.19057e-06	1.28279e-05
gene-QQG55_13955	6.81056	148.506	9.24144e-12	5.10051e-10
gene-QQG55_13960	7.19676	2.6112	0.0616593	0.0996502
gene-QQG55_13965	7.44716	5.87503	0.00270334	0.00682531
gene-QQG55_13970	4.55868	10.3404	0.000159531	0.000571009
gene-QQG55_13975	8.10411	0.92537	0.517309	0.597007
gene-QQG55_13980	6.83652	61.7557	3.03381e-09	4.10625e-08
gene-QQG55_13985	8.77925	0.27704	0.952471	0.963781
gene-QQG55_13990	6.50181	3.88414	0.0155718	0.030791
gene-QQG55_13995	7.81558	3.17503	0.0325652	0.0577852
gene-QQG55_1400	5.61735	3.27511	0.0292203	0.0526568
gene-QQG55_14005	6.58793	0.589337	0.754147	0.804766
gene-QQG55_14010	7.70823	2.90395	0.0440014	0.0749125
gene-QQG55_14015	6.86837	1.14725	0.391294	0.475101
gene-QQG55_14020	7.93731	0.645028	0.712891	0.770511
gene-QQG55_14025	4.96905	27.5206	5.24747e-07	3.58308e-06
gene-QQG55_14030	6.14696	0.543019	0.788179	0.833898
gene-QQG55_14035	7.28899	4.71711	0.00710813	0.0156405
gene-QQG55_14040	5.58919	2.87812	0.0453085	0.0768513
gene-QQG55_14045	7.14939	0.250146	0.963458	0.972128
gene-QQG55_1405	4.98409	2.56534	0.0650839	0.104331
gene-QQG55_14050	4.54574	14.216	2.72546e-05	0.000120015
gene-QQG55_14055	2.06753	6.14699	0.00221123	0.00575023
gene-QQG55_14060	4.39883	81.3084	5.03054e-10	9.50094e-09
gene-QQG55_14065	7.30579	1.32162	0.312177	0.393435
gene-QQG55_14070	6.417	2.78291	0.0505092	0.0843166
gene-QQG55_14075	6.27923	0.7159	0.660791	0.727218
gene-QQG55_14080	4.66062	0.629117	0.72468	0.780436
gene-QQG55_14085	3.4553	28.4384	4.48425e-07	3.12198e-06
gene-QQG55_14090	6.69434	1.09993	0.415736	0.499596
gene-QQG55_14095	6.44452	1.97616	0.133907	0.19213
gene-QQG55_1410	7.61954	0.890638	0.53962	0.618267
gene-QQG55_14100	7.25827	26.5876	6.49385e-07	4.34774e-06
gene-QQG55_14105	6.94177	0.809784	0.594012	0.669143
gene-QQG55_14110	7.12847	6.03739	0.00238405	0.00613107
gene-QQG55_14115	6.74936	1.07344	0.429993	0.513459
gene-QQG55_14120	6.66332	16.1548	1.30109e-05	6.2825e-05
gene-QQG55_14125	2.21732	5.73987	0.00302473	0.00751571
gene-QQG55_14130	7.02381	65.6771	2.03052e-09	2.89934e-08
gene-QQG55_14135	2.21564	20.8232	2.88889e-06	1.63336e-05
gene-QQG55_14140	4.0782	6.1032	0.00226791	0.00588065
gene-QQG55_14145	3.92385	1.04723	0.44451	0.527567
gene-QQG55_1415	0.494397	4.67079	0.0075058	0.0163785
gene-QQG55_14150	7.48864	6.04519	0.00236984	0.00610189
gene-QQG55_14155	5.28381	67.6481	1.67438e-09	2.50147e-08
gene-QQG55_14160	9.44785	8.34053	0.000492819	0.00154579
gene-QQG55_14165	8.8963	9.14365	0.000306364	0.00101632
gene-QQG55_14170	3.12104	13.7195	3.33986e-05	0.000142991
gene-QQG55_14175	4.41565	29.9325	3.12433e-07	2.27636e-06
gene-QQG55_14185	9.66548	20.892	2.82995e-06	1.60514e-05
gene-QQG55_14190	7.26584	3.88807	0.0155113	0.0306999
gene-QQG55_14195	7.97192	12.291	6.18917e-05	0.0002485
gene-QQG55_1420	2.24226	11.7208	8.1476e-05	0.000317557
gene-QQG55_14200	6.60515	125.168	2.88535e-11	1.0222e-09
gene-QQG55_14205	7.40919	5.41838	0.00389765	0.00935717
gene-QQG55_14210	6.66404	3.11404	0.0348139	0.0611942
gene-QQG55_14215	7.55756	3.00659	0.0392116	0.0678055
gene-QQG55_14220	4.88374	19.6813	4.05207e-06	2.2112e-05
gene-QQG55_14225	6.20618	59.7432	3.76775e-09	4.90037e-08
gene-QQG55_14230	5.2827	15.4061	1.71434e-05	8.00574e-05
gene-QQG55_14235	6.27582	183.401	2.2573e-12	1.90832e-10
gene-QQG55_14240	4.20653	5.38959	0.00399175	0.00954651
gene-QQG55_14245	6.37913	4.52729	0.00843849	0.018137
gene-QQG55_1425	5.65567	15.8038	1.47871e-05	7.03808e-05
gene-QQG55_14250	7.99562	2.18422	0.103209	0.154343
gene-QQG55_14255	5.45442	0.513162	0.809764	0.852501
gene-QQG55_14260	6.58988	1.03042	0.454029	0.53707
gene-QQG55_14265	7.12088	4.45324	0.00903251	0.019266
gene-QQG55_14270	7.2289	0.992665	0.476029	0.557399
gene-QQG55_14275	5.78181	49.3356	1.3006e-08	1.42561e-07
gene-QQG55_14280	6.36962	139.044	1.4384e-11	6.4736e-10
gene-QQG55_14285	0.568978	6.11335	0.00228447	0.00591498
gene-QQG55_14290	2.92625	37.1773	8.04448e-08	6.99508e-07
gene-QQG55_14295	6.0439	78.5465	1.09551e-07	9.15966e-07
gene-QQG55_1430	6.22879	43.0162	3.25329e-08	3.16476e-07
gene-QQG55_14300	7.69481	140.303	1.34936e-11	6.31042e-10
gene-QQG55_14305	4.7888	11.7142	8.0816e-05	0.000315446
gene-QQG55_14310	6.51247	31.2079	2.39626e-07	1.81157e-06
gene-QQG55_14315	3.76429	21.0324	2.7228e-06	1.55513e-05
gene-QQG55_14320	8.15295	8.4061	0.000473459	0.00149298
gene-QQG55_14325	6.74428	2.02822	0.125394	0.181784
gene-QQG55_14330	7.98833	0.615896	0.734481	0.788758
gene-QQG55_14335	4.12359	3.97863	0.0141869	0.0283578
gene-QQG55_14340	6.78971	2.87291	0.0455764	0.0772688
gene-QQG55_14345	5.54593	28.9696	3.82962e-07	2.71411e-06
gene-QQG55_1435	6.55194	19.5834	4.17449e-06	2.26987e-05
gene-QQG55_14350	6.17626	11.7604	7.90657e-05	0.000309186
gene-QQG55_14355	4.95999	4.31073	0.0103146	0.021607
gene-QQG55_14360	4.92396	62.1296	3.09258e-09	4.16462e-08
gene-QQG55_14365	5.90448	31.6295	2.20477e-07	1.68595e-06
gene-QQG55_14370	6.12099	0.760768	0.628465	0.699886
gene-QQG55_14375	9.94798	15.2748	1.80111e-05	8.36045e-05
gene-QQG55_14380	-0.542782	1.01879	0.45883	0.541614
gene-QQG55_14385	4.0967	9.58822	0.000238715	0.000817094
gene-QQG55_14390	2.15126	10.1169	0.000179854	0.000637325
gene-QQG55_14395	1.37011	5.64483	0.00325997	0.00801968
gene-QQG55_1440	7.86766	11.9554	7.21849e-05	0.000285205
gene-QQG55_14400	5.57597	7.67518	0.00075016	0.00224395
gene-QQG55_14405	1.781	4.47543	0.00889864	0.0190147
gene-QQG55_14410	7.70655	0.757266	0.630964	0.702081
gene-QQG55_14415	6.34482	3.79757	0.0169774	0.0331278
gene-QQG55_14420	7.2004	4.09887	0.01262	0.0256249
gene-QQG55_14425	6.86413	2.16896	0.105178	0.156913
gene-QQG55_14435	5.69698	2.00818	0.128599	0.18559
gene-QQG55_14440	3.50171	34.1337	1.44414e-07	1.16538e-06
gene-QQG55_14445	6.75624	42.5023	3.39246e-08	3.2762e-07
gene-QQG55_1445	2.4141	2.67743	0.0570844	0.0935193
gene-QQG55_14450	7.65292	0.454906	0.850499	0.883895
gene-QQG55_14455	7.02403	0.776377	0.617387	0.690522
gene-QQG55_14460	7.44056	1.71559	0.186897	0.256219
gene-QQG55_14465	4.74838	6.33197	0.00190861	0.00505358
gene-QQG55_14470	6.31313	201.46	1.26842e-12	1.23956e-10
gene-QQG55_14475	5.33722	166.877	1.89338e-12	1.65313e-10
gene-QQG55_14480	8.07527	0.286453	0.948295	0.960833
gene-QQG55_14485	8.18116	5.33508	0.00417526	0.00990973
gene-QQG55_14490	6.97523	4.99964	0.00554634	0.0126509
gene-QQG55_14495	5.97255	2.64302	0.0594023	0.0965298
gene-QQG55_1450	5.88509	78.468	7.23556e-10	1.26143e-08
gene-QQG55_14500	4.16527	8.59452	0.000422586	0.00134813
gene-QQG55_14505	6.56879	169.915	3.5446e-12	2.5861e-10
gene-QQG55_14510	6.05696	189.396	2.12323e-12	1.82392e-10
gene-QQG55_14515	7.34744	1.05442	0.440483	0.52378
gene-QQG55_14530	6.75574	0.473157	0.83798	0.875028
gene-QQG55_14535	6.96562	0.756074	0.631814	0.702808
gene-QQG55_14540	6.05725	73.3957	7.35717e-10	1.27222e-08
gene-QQG55_1455	9.10008	28.278	4.43244e-07	3.09602e-06
gene-QQG55_14550	7.12892	60.9828	3.30013e-09	4.36197e-08
gene-QQG55_14555	5.78963	4.99523	0.00556756	0.0126837
gene-QQG55_14560	4.3483	7.6617	0.000756795	0.00226253
gene-QQG55_14565	1.46674	4.85395	0.00631481	0.0141282
gene-QQG55_14570	4.15572	10.527	0.000144964	0.000526657
gene-QQG55_14575	8.40594	3.43038	0.0247674	0.0457865
gene-QQG55_14580	6.40468	3.29463	0.0286133	0.0517556
gene-QQG55_14585	8.2195	0.67773	0.688737	0.750453
gene-QQG55_14590	5.96311	34.8361	1.19974e-07	9.92209e-07
gene-QQG55_14595	6.7659	1.60406	0.215979	0.289276
gene-QQG55_1460	4.2721	6.70451	0.00145483	0.00398376
gene-QQG55_14600	8.49978	4.19529	0.011505	0.0236814
gene-QQG55_14605	6.34546	2.72908	0.0537426	0.0888922
gene-QQG55_14610	3.44702	9.19607	0.000297467	0.000989885
gene-QQG55_14615	5.62621	3.87654	0.0156903	0.0309997
gene-QQG55_14620	5.29653	78.0558	6.63353e-10	1.17286e-08
gene-QQG55_14625	4.54054	105.952	7.66001e-11	2.17006e-09
gene-QQG55_14630	5.29639	113.62	5.65831e-11	1.71716e-09
gene-QQG55_14635	5.56456	82.6196	4.52623e-10	8.78204e-09
gene-QQG55_14640	8.15584	13.8881	3.10973e-05	0.000134435
gene-QQG55_14645	7.12529	4.6643	0.00745266	0.0162876
gene-QQG55_1465	5.64651	12.5541	5.49944e-05	0.000223162
gene-QQG55_14650	7.10669	5.73192	0.00302569	0.00751623
gene-QQG55_14655	5.89002	2.0538	0.121426	0.176964
gene-QQG55_14660	6.6649	0.709976	0.665105	0.731034
gene-QQG55_14665	0.0289383	17.0865	9.41039e-06	4.6558e-05
gene-QQG55_14675	2.6518	36.0884	9.01365e-09	1.04023e-07
gene-QQG55_14680	-0.951237	21.791	4.89758e-08	4.5325e-07
gene-QQG55_14685	1.53274	4.11954	0.012371	0.025201
gene-QQG55_14690	6.44001	0.881886	0.545346	0.623554
gene-QQG55_14695	8.10108	0.372432	0.903138	0.925249
gene-QQG55_1470	1.36702	0.945524	0.504732	0.585091
gene-QQG55_14700	7.13277	1.77332	0.173485	0.24012
gene-QQG55_14705	5.96521	1.47705	0.254864	0.331884
gene-QQG55_14710	7.10738	2.81177	0.0488651	0.081996
gene-QQG55_14715	7.05528	49.1784	1.3275e-08	1.45031e-07
gene-QQG55_14720	3.89781	4.58238	0.00802613	0.0173452
gene-QQG55_14725	6.94168	2.36733	0.08248	0.127682
gene-QQG55_14730	6.67471	28.359	4.46004e-07	3.10919e-06
gene-QQG55_14735	6.31159	7.09219	0.00110803	0.00314405
gene-QQG55_14740	7.53483	2.71196	0.0548186	0.0903576
gene-QQG55_14745	5.40829	10.9396	0.000117601	0.000437848
gene-QQG55_1475	0.801416	23.3574	7.41764e-07	4.89203e-06
gene-QQG55_14750	7.90662	5.43966	0.00383012	0.00922207
gene-QQG55_14755	6.31439	1.39557	0.283471	0.362364
gene-QQG55_14760	8.04725	0.495684	0.822208	0.862872
gene-QQG55_14765	7.87021	0.908269	0.528211	0.607286
gene-QQG55_14770	9.22919	0.872414	0.551589	0.62964
gene-QQG55_14775	8.11614	3.78814	0.0171388	0.033418
gene-QQG55_14780	6.24616	0.509339	0.812499	0.85462
gene-QQG55_14785	7.12026	3.71263	0.0184971	0.0356488
gene-QQG55_14790	7.67291	0.871389	0.552267	0.63025
gene-QQG55_14795	7.39367	10.9985	0.000114195	0.00042696
gene-QQG55_1480	4.3038	45.7	2.08315e-08	2.14393e-07
gene-QQG55_14800	6.35865	15.4002	1.71791e-05	8.01893e-05
gene-QQG55_14805	5.80368	129.797	2.90037e-14	1.6351e-11
gene-QQG55_14810	1.34532	19.6399	4.19594e-06	2.27684e-05
gene-QQG55_14815	6.11947	113.993	5.38977e-11	1.66411e-09
gene-QQG55_14820	5.65941	111.577	2.11371e-08	2.16492e-07
gene-QQG55_14825	6.80364	79.2156	5.96615e-10	1.0839e-08
gene-QQG55_14830	6.47785	0.461956	0.845693	0.880437
gene-QQG55_14835	5.86562	1.2424	0.346054	0.427629
gene-QQG55_14840	2.5909	1.50339	0.246329	0.322599
gene-QQG55_14845	6.14944	29.5505	3.37002e-07	2.42879e-06
gene-QQG55_1485	-1.04401	2.44497	0.0669543	0.106878
gene-QQG55_14850	3.43192	20.7109	2.98574e-06	1.68275e-05
gene-QQG55_14855	1.13685	8.4428	0.00031862	0.00105238
gene-QQG55_14860	6.28055	42.8382	3.22357e-08	3.14158e-07
gene-QQG55_14865	5.16926	11.0555	0.000111026	0.000416813
gene-QQG55_14870	6.46374	2.68723	0.0564158	0.0925521
gene-QQG55_14875	0.787314	1.52682	0.239019	0.314869
gene-QQG55_14880	1.04659	4.11878	0.0124596	0.0253621
gene-QQG55_14885	1.05777	5.98139	0.00251969	0.00643792
gene-QQG55_14890	5.87648	1.24332	0.345638	0.427313
gene-QQG55_14895	5.91619	60.7649	3.78605e-09	4.91817e-08
gene-QQG55_1490	3.58811	6.69732	0.0014663	0.00401001
gene-QQG55_14900	0.876576	58.9617	1.41841e-10	3.4183e-09
gene-QQG55_14905	2.18312	88.5286	8.74814e-14	2.91204e-11
gene-QQG55_14910	6.21944	1.36931	0.293354	0.373379
gene-QQG55_14915	8.84164	38.1882	6.70379e-08	5.95569e-07
gene-QQG55_14920	2.30129	1.32494	0.310857	0.392235
gene-QQG55_14925	6.03853	1.09806	0.416727	0.500674
gene-QQG55_14930	8.80658	4.16858	0.0118023	0.0241952
gene-QQG55_14935	0.188201	1.81686	0.164038	0.228798
gene-QQG55_14940	5.11083	0.561053	0.774989	0.822557
gene-QQG55_14945	5.72862	0.341497	0.920733	0.938171
gene-QQG55_1495	6.96526	1.50746	0.244945	0.321285
gene-QQG55_14950	7.0616	73.5962	9.63937e-10	1.57483e-08
gene-QQG55_14955	8.2255	7.50102	0.000840917	0.00248335
gene-QQG55_14960	1.65601	17.7933	2.72578e-06	1.556e-05
gene-QQG55_14965	1.00518	4.30436	0.0104315	0.0218089
gene-QQG55_14970	6.11892	114.022	5.99442e-11	1.79361e-09
gene-QQG55_14975	6.97807	1.34081	0.304467	0.385497
gene-QQG55_14985	2.23486	10.9566	0.000116961	0.000435771
gene-QQG55_14990	6.24335	1.68969	0.193267	0.263629
gene-QQG55_14995	6.80472	0.492461	0.824483	0.864409
gene-QQG55_1500	6.10046	0.394694	0.889674	0.914838
gene-QQG55_15000	5.45848	136.834	1.38626e-11	6.31042e-10
gene-QQG55_15005	8.16949	0.863442	0.557545	0.635456
gene-QQG55_15010	4.48534	30.8329	2.63493e-07	1.963e-06
gene-QQG55_15015	7.03728	2.94274	0.0421183	0.0720714
gene-QQG55_15030	1.70842	1.55777	0.229578	0.304427
gene-QQG55_15035	7.52891	0.236137	0.968608	0.976122
gene-QQG55_15040	7.39305	1.26278	0.337015	0.418646
gene-QQG55_15045	6.62837	38.6197	6.2418e-08	5.5966e-07
gene-QQG55_1505	5.00966	7.68305	0.0007463	0.00223366
gene-QQG55_15050	6.24109	2.5851	0.0635824	0.102321
gene-QQG55_15055	7.48038	2.41282	0.0780701	0.121686
gene-QQG55_15060	4.87689	0.328741	0.927571	0.943695
gene-QQG55_15065	5.91707	4.28909	0.0105264	0.0219642
gene-QQG55_15070	3.28274	33.3811	1.58721e-07	1.26549e-06
gene-QQG55_15075	5.43872	2.12274	0.111398	0.164487
gene-QQG55_15080	5.2685	81.8512	4.86297e-10	9.25271e-09
gene-QQG55_15085	7.23894	4.44084	0.00913647	0.0194604
gene-QQG55_15095	6.99289	2.84897	0.0468333	0.0791477
gene-QQG55_1510	6.44222	3.56441	0.0215321	0.0406522
gene-QQG55_15100	5.71502	1.40603	0.279627	0.358381
gene-QQG55_15105	7.73549	0.994226	0.475103	0.556682
gene-QQG55_15110	7.85662	0.763386	0.6266	0.69832
gene-QQG55_15115	8.02953	1.73316	0.182704	0.251312
gene-QQG55_15120	7.42389	2.12077	0.11167	0.164798
gene-QQG55_15125	4.87417	1.53293	0.236944	0.312677
gene-QQG55_15130	7.19695	5.15007	0.00487643	0.0113266
gene-QQG55_15135	8.61745	1.56632	0.226854	0.301604
gene-QQG55_15140	7.52501	0.30726	0.938488	0.952708
gene-QQG55_15145	6.80304	1.22352	0.354623	0.436547
gene-QQG55_1515	5.84577	26.9948	5.92004e-07	3.99368e-06
gene-QQG55_15155	6.36268	1.26691	0.335216	0.416897
gene-QQG55_15160	4.26315	139.237	5.16568e-12	3.35517e-10
gene-QQG55_15165	4.73963	138.767	1.36082e-11	6.31042e-10
gene-QQG55_15170	6.57017	377.537	2.19244e-14	1.51726e-11
gene-QQG55_15175	3.99273	32.6444	1.82525e-07	1.42436e-06
gene-QQG55_15180	4.57027	16.1985	1.28156e-05	6.19946e-05
gene-QQG55_15185	6.18895	1.59977	0.217188	0.290749
gene-QQG55_15190	6.34558	232.556	4.66621e-13	6.55888e-11
gene-QQG55_15195	6.39545	1.1559	0.386968	0.470653
gene-QQG55_1520	5.30019	14.0492	2.91249e-05	0.000127147
gene-QQG55_15200	7.25031	4.22599	0.0111738	0.0231204
gene-QQG55_15205	4.21358	22.6978	1.71993e-06	1.02983e-05
gene-QQG55_15210	4.2559	2.32095	0.087261	0.133915
gene-QQG55_15220	7.94408	24.1379	1.17681e-06	7.36076e-06
gene-QQG55_15225	6.84203	7.11218	0.00109291	0.00310942
gene-QQG55_15230	3.9024	2.86275	0.0461134	0.0780921
gene-QQG55_15235	8.2598	1.02705	0.455959	0.538934
gene-QQG55_15240	4.7655	1.60725	0.21509	0.288431
gene-QQG55_15245	6.34754	8.29791	0.00050589	0.00158231
gene-QQG55_1525	3.19118	64.1191	2.51289e-10	5.50767e-09
gene-QQG55_15250	6.83569	75.9341	7.85152e-10	1.33388e-08
gene-QQG55_15255	3.09725	35.6838	1.03674e-07	8.72304e-07
gene-QQG55_15260	2.2482	16.3688	1.21028e-05	5.88088e-05
gene-QQG55_15265	5.58779	14.6495	2.29171e-05	0.000102914
gene-QQG55_15270	7.01981	35.8265	1.005e-07	8.48275e-07
gene-QQG55_15275	7.45718	62.1235	2.91949e-09	3.96721e-08
gene-QQG55_15280	2.75431	2.36565	0.0826731	0.127888
gene-QQG55_15285	7.71228	2.04721	0.122435	0.178167
gene-QQG55_15290	6.98593	13.9997	2.97105e-05	0.00012928
gene-QQG55_15295	7.02659	19.4701	4.32076e-06	2.33391e-05
gene-QQG55_1530	6.02352	0.676616	0.689557	0.751116
gene-QQG55_15300	5.41799	150.296	9.32776e-12	5.12162e-10
gene-QQG55_15305	1.67526	18.7543	5.63514e-06	2.95547e-05
gene-QQG55_15310	5.01829	49.2941	1.35913e-08	1.48031e-07
gene-QQG55_15315	5.84276	7.88148	0.000656705	0.00199521
gene-QQG55_15320	5.44274	104.114	1.14731e-10	2.94484e-09
gene-QQG55_15325	2.61839	15.2637	1.81333e-05	8.40904e-05
gene-QQG55_15330	8.17631	140.61	1.33056e-11	6.31042e-10
gene-QQG55_15335	6.58112	2.80106	0.0494682	0.0828906
gene-QQG55_15340	7.05364	1.33571	0.306498	0.387607
gene-QQG55_15345	4.52026	5.94153	0.00256748	0.00653964
gene-QQG55_1535	5.50086	1.51389	0.2429	0.319192
gene-QQG55_15350	4.05416	11.1288	0.000107157	0.000403907
gene-QQG55_15355	2.30013	4.85388	0.00630274	0.0141073
gene-QQG55_15360	9.89427	5.42227	0.0038852	0.00933359
gene-QQG55_15365	7.6484	3.82972	0.0164391	0.0322604
gene-QQG55_15370	6.83767	0.654493	0.705887	0.765382
gene-QQG55_15375	6.70668	8.15844	0.000551469	0.00170416
gene-QQG55_15380	7.60456	0.986412	0.479754	0.561218
gene-QQG55_15385	4.84983	4.77638	0.00674335	0.014949
gene-QQG55_15390	8.45435	2.76079	0.0518105	0.0862186
gene-QQG55_15395	6.9031	2.4196	0.0774359	0.120945
gene-QQG55_1540	6.33565	0.512194	0.810457	0.852978
gene-QQG55_15400	8.99324	3.357	0.0267687	0.0489091
gene-QQG55_15410	11.0037	1.90883	0.14585	0.20665
gene-QQG55_15415	4.33816	0.667277	0.696442	0.757067
gene-QQG55_15420	5.14058	10.0318	0.000188309	0.000662001
gene-QQG55_15425	6.31608	7.47242	0.000857067	0.00252126
gene-QQG55_15430	7.2345	9.68215	0.000226658	0.000781432
gene-QQG55_15435	7.25034	10.8125	0.000125301	0.000463117
gene-QQG55_15440	5.28882	18.6073	5.66321e-06	2.96873e-05
gene-QQG55_15445	3.4312	24.9584	9.71588e-07	6.23455e-06
gene-QQG55_1545	1.64448	2.12955	0.110556	0.163402
gene-QQG55_15450	7.786	0.597016	0.748467	0.80063
gene-QQG55_15455	3.27492	2.20702	0.100349	0.150594
gene-QQG55_15460	8.77749	7.12664	0.0010821	0.00308388
gene-QQG55_15465	5.53619	60.0498	3.72761e-09	4.86004e-08
gene-QQG55_15470	6.68297	0.258649	0.960139	0.969606
gene-QQG55_15475	5.5447	1.44958	0.264171	0.341684
gene-QQG55_15480	7.11857	2.24005	0.096341	0.145522
gene-QQG55_15485	7.81771	0.693882	0.676871	0.740553
gene-QQG55_15490	5.5259	1.36527	0.294905	0.375174
gene-QQG55_15495	8.22458	2.08302	0.117061	0.171569
gene-QQG55_1550	3.34597	7.4673	0.000860274	0.0025293
gene-QQG55_15500	7.90498	5.78606	0.00289885	0.00724339
gene-QQG55_15505	7.75904	140.187	1.35711e-11	6.31042e-10
gene-QQG55_15510	7.05447	47.6759	1.62123e-08	1.72006e-07
gene-QQG55_15515	6.65787	0.357243	0.911949	0.931895
gene-QQG55_15520	7.16118	1.36662	0.294386	0.374558
gene-QQG55_15525	6.5606	5.563	0.00346414	0.00844381
gene-QQG55_15530	8.94807	26.4017	6.78134e-07	4.51468e-06
gene-QQG55_15535	6.06049	2.50989	0.0695055	0.110215
gene-QQG55_15540	5.58305	26.6422	6.41964e-07	4.30888e-06
gene-QQG55_15545	4.28051	11.3772	9.49138e-05	0.000364201
gene-QQG55_1555	7.92495	1.65346	0.202556	0.274403
gene-QQG55_15550	6.82646	0.884946	0.54334	0.621793
gene-QQG55_15555	6.53445	0.292755	0.945407	0.958272
gene-QQG55_15560	5.96219	54.3782	6.93577e-09	8.2825e-08
gene-QQG55_15565	9.13122	0.562931	0.773611	0.821422
gene-QQG55_15570	0.885107	1.66708	0.199223	0.270695
gene-QQG55_15575	7.65415	3.51872	0.0225781	0.0423344
gene-QQG55_15580	7.41927	0.645871	0.712267	0.770261
gene-QQG55_15585	7.9459	0.399121	0.886923	0.912891
gene-QQG55_15590	6.28849	5.84466	0.00276835	0.00697623
gene-QQG55_15595	5.82827	2.69399	0.0559744	0.0918988
gene-QQG55_1560	6.31628	50.1712	1.16753e-08	1.30226e-07
gene-QQG55_15600	0.599049	10.9305	0.000123127	0.00045651
gene-QQG55_15605	5.04029	4.79898	0.00660957	0.014683
gene-QQG55_15610	7.56784	1.10161	0.414845	0.498807
gene-QQG55_15620	2.78273	3.33196	0.0275159	0.0500341
gene-QQG55_15625	1.11467	0.650643	0.708727	0.767429
gene-QQG55_15630	5.76441	1.59375	0.218895	0.29274
gene-QQG55_15635	6.64501	1.83415	0.160448	0.224407
gene-QQG55_15640	7.25183	1.38485	0.287465	0.367023
gene-QQG55_15645	7.59466	4.39757	0.00951027	0.0201318
gene-QQG55_1565	3.52384	6.34891	0.00188514	0.00499887
gene-QQG55_15650	6.00834	2.76442	0.0515949	0.085927
gene-QQG55_15655	7.69059	4.65132	0.00754015	0.0164417
gene-QQG55_15660	6.58616	323.11	5.15331e-14	1.94465e-11
gene-QQG55_15665	5.29245	35.4369	1.07802e-07	9.02048e-07
gene-QQG55_15670	2.10815	3.20202	0.0316473	0.0563253
gene-QQG55_15675	6.37926	240.603	3.80453e-13	5.70787e-11
gene-QQG55_15680	6.87711	1.58194	0.222287	0.296455
gene-QQG55_15685	3.30906	7.08344	0.0011154	0.00315992
gene-QQG55_15690	0.937135	11.3512	7.88538e-05	0.000308692
gene-QQG55_15695	0.084462	4.018	0.0138217	0.0277059
gene-QQG55_1570	7.89103	8.62657	0.000414493	0.00132707
gene-QQG55_15705	3.07179	6.19305	0.00212423	0.00554864
gene-QQG55_15710	2.37666	19.0851	4.99739e-06	2.64705e-05
gene-QQG55_15715	4.26782	4.62872	0.00769706	0.0167427
gene-QQG55_15720	7.22211	3.67808	0.0191587	0.0367709
gene-QQG55_15725	0.178413	11.2317	0.000108383	0.000408092
gene-QQG55_15730	6.4194	36.263	9.30924e-08	7.90135e-07
gene-QQG55_15735	6.60098	7.49952	0.000841738	0.00248509
gene-QQG55_15740	8.95767	136.632	1.61652e-11	7.04197e-10
gene-QQG55_15745	7.69766	30.4871	2.77386e-07	2.04762e-06
gene-QQG55_1575	3.06463	3.84829	0.016141	0.0317632
gene-QQG55_15755	4.80184	43.0867	3.16597e-08	3.09394e-07
gene-QQG55_15760	6.42871	42.5818	3.3479e-08	3.24493e-07
gene-QQG55_15765	4.33949	3.87603	0.0157005	0.031011
gene-QQG55_15775	6.12054	3.35939	0.0267008	0.0488102
gene-QQG55_15780	5.82867	5.14089	0.00491458	0.0114077
gene-QQG55_15785	3.51492	14.7693	2.189e-05	9.88855e-05
gene-QQG55_15790	6.44429	0.853629	0.564108	0.641837
gene-QQG55_15795	7.22437	1.21229	0.359816	0.441766
gene-QQG55_1580	3.69426	0.572716	0.766413	0.815079
gene-QQG55_15800	6.0308	0.788817	0.608627	0.682718
gene-QQG55_15805	7.5129	3.19492	0.0318675	0.0566605
gene-QQG55_15810	6.88008	0.289987	0.946685	0.959384
gene-QQG55_15815	4.48189	20.5199	3.16768e-06	1.77217e-05
gene-QQG55_15820	6.63058	27.1567	5.69789e-07	3.86339e-06
gene-QQG55_15825	8.33994	0.456984	0.849086	0.883162
gene-QQG55_15830	5.68	0.366932	0.906365	0.927792
gene-QQG55_15835	7.14683	1.32611	0.310356	0.391649
gene-QQG55_15840	6.88305	0.707391	0.66699	0.732074
gene-QQG55_15845	7.60566	1.07333	0.430051	0.513459
gene-QQG55_1585	6.47275	66.3866	1.89344e-09	2.75156e-08
gene-QQG55_15850	6.59127	3.3057	0.0282759	0.0512127
gene-QQG55_15855	6.21168	1.13611	0.396932	0.480905
gene-QQG55_15860	1.97546	0.888497	0.541062	0.619414
gene-QQG55_15865	6.36464	9.05449	0.000322484	0.0010624
gene-QQG55_15870	5.30017	24.7831	1.00184e-06	6.39018e-06
gene-QQG55_15875	8.13237	5.68222	0.00314775	0.00778316
gene-QQG55_15880	5.48755	0.461914	0.845722	0.880437
gene-QQG55_15885	6.15035	4.08967	0.0127327	0.0258193
gene-QQG55_15890	-0.796946	11.3064	7.01636e-05	0.000278044
gene-QQG55_15895	4.98085	3.21349	0.0312316	0.0557251
gene-QQG55_1590	4.89477	8.13377	0.000560055	0.00172719
gene-QQG55_15900	7.60332	1.6919	0.192714	0.263111
gene-QQG55_15905	5.30427	2.38886	0.0803603	0.124799
gene-QQG55_15910	4.6289	1.40534	0.279881	0.358587
gene-QQG55_15915	7.3865	0.670939	0.69374	0.754746
gene-QQG55_15920	6.33242	131.324	2.15054e-11	8.45295e-10
gene-QQG55_15925	5.44891	124.323	3.07018e-11	1.07577e-09
gene-QQG55_15930	6.3683	3.14005	0.0338341	0.0596877
gene-QQG55_15935	3.92697	9.77102	0.000216001	0.0007492
gene-QQG55_15940	5.5779	2.72751	0.0538406	0.0890129
gene-QQG55_15945	4.28565	58.6981	3.83114e-09	4.97068e-08
gene-QQG55_1595	3.07545	2.10539	0.113867	0.16753
gene-QQG55_15950	8.29784	0.971352	0.488819	0.569932
gene-QQG55_15955	6.54875	0.491231	0.82535	0.865233
gene-QQG55_15960	6.0893	129.945	2.2544e-11	8.76419e-10
gene-QQG55_15965	6.53612	3.43113	0.024748	0.0457586
gene-QQG55_15970	7.59189	2.15198	0.107418	0.159673
gene-QQG55_15975	4.21332	49.167	1.33351e-08	1.45538e-07
gene-QQG55_15980	4.27363	74.1209	9.51122e-10	1.55627e-08
gene-QQG55_15985	4.24038	4.78492	0.00669253	0.0148549
gene-QQG55_15990	2.36545	17.2116	9.20061e-06	4.56899e-05
gene-QQG55_15995	3.19188	12.721	5.11245e-05	0.000209353
gene-QQG55_1600	2.68401	14.7896	2.17286e-05	9.82814e-05
gene-QQG55_16000	7.9124	8.96506	0.000339573	0.00111194
gene-QQG55_16005	0.806473	0.684152	0.684014	0.746529
gene-QQG55_16010	-1.73354	5.20551	0.00306469	0.00760426
gene-QQG55_16015	6.23885	4.21251	0.011318	0.0233779
gene-QQG55_16020	7.15201	2.63824	0.0597353	0.0969465
gene-QQG55_16025	6.94945	28.0938	4.6158e-07	3.20309e-06
gene-QQG55_16030	3.00417	51.7224	1.05985e-08	1.19974e-07
gene-QQG55_16035	7.74667	8.70572	0.000395416	0.00127187
gene-QQG55_16040	9.14924	0.439347	0.860958	0.892459
gene-QQG55_16045	7.44446	2.53037	0.0678342	0.107992
gene-QQG55_1605	4.7979	3.10263	0.0352548	0.0618876
gene-QQG55_16050	6.21631	2.06653	0.119504	0.174664
gene-QQG55_16055	4.24962	19.9392	3.74853e-06	2.06247e-05
gene-QQG55_16060	3.08204	22.2796	1.92122e-06	1.13693e-05
gene-QQG55_16065	7.47789	0.352476	0.914646	0.933646
gene-QQG55_16070	7.01828	0.367041	0.906301	0.927792
gene-QQG55_16075	5.13154	27.7759	4.99862e-07	3.4374e-06
gene-QQG55_16080	3.98479	4.4521	0.00904429	0.0192872
gene-QQG55_16085	4.74122	9.24287	0.00028955	0.00096686
gene-QQG55_16090	7.98694	2.86113	0.04619	0.0781925
gene-QQG55_16095	8.24578	38.7181	6.14147e-08	5.52992e-07
gene-QQG55_1610	-0.532579	0.386083	0.895843	0.919229
gene-QQG55_16105	6.72845	68.9903	1.47851e-09	2.24346e-08
gene-QQG55_16110	4.93851	20.5711	3.10975e-06	1.74434e-05
gene-QQG55_16115	6.77404	0.360305	0.910198	0.930464
gene-QQG55_16120	5.46179	0.973257	0.487665	0.568898
gene-QQG55_16125	6.86089	2.02569	0.125794	0.182233
gene-QQG55_16130	6.89683	1.08971	0.421182	0.505134
gene-QQG55_16135	6.5179	2.31706	0.0876736	0.134451
gene-QQG55_16140	7.55372	3.52713	0.0223814	0.0420174
gene-QQG55_16145	6.24329	0.766527	0.624366	0.69633
gene-QQG55_1615	4.60229	12.7325	5.08163e-05	0.000208351
gene-QQG55_16150	6.10929	8.14105	0.000557488	0.00172077
gene-QQG55_16155	6.04304	4.15376	0.0119712	0.0244943
gene-QQG55_16160	6.6913	0.608772	0.739761	0.793069
gene-QQG55_16165	9.53838	2.34861	0.0843737	0.130164
gene-QQG55_16170	5.11294	3.00799	0.039152	0.0677244
gene-QQG55_16175	6.63816	4.52984	0.0084189	0.0181058
gene-QQG55_16180	9.4296	55.687	5.95623e-09	7.22617e-08
gene-QQG55_16185	4.63048	38.0101	6.93414e-08	6.12459e-07
gene-QQG55_16190	2.45005	9.26027	0.000287171	0.000961816
gene-QQG55_16195	7.55627	1.51812	0.241564	0.317829
gene-QQG55_1620	5.80305	6.3354	0.00190367	0.00504299
gene-QQG55_16200	8.15893	0.377073	0.900383	0.923176
gene-QQG55_16205	7.07482	174.581	3.15481e-12	2.41266e-10
gene-QQG55_16210	3.12595	1.97332	0.134405	0.192715
gene-QQG55_16215	6.45391	1.01712	0.461684	0.54419
gene-QQG55_16220	4.72227	11.5927	8.56243e-05	0.000332387
gene-QQG55_16225	3.46298	27.3529	5.46128e-07	3.71242e-06
gene-QQG55_16230	6.88008	1.79902	0.167846	0.233254
gene-QQG55_16240	7.9813	0.775829	0.617774	0.690724
gene-QQG55_16245	6.06632	2.22353	0.0983198	0.147971
gene-QQG55_1625	2.85648	8.6686	0.000404652	0.00129713
gene-QQG55_16250	7.61067	1.41242	0.277304	0.355927
gene-QQG55_16255	4.22896	4.23662	0.0110623	0.0229252
gene-QQG55_16260	7.39458	11.4175	9.30656e-05	0.00035827
gene-QQG55_16265	6.95588	1.04376	0.446459	0.529645
gene-QQG55_16270	7.15846	111.681	6.16752e-11	1.82998e-09
gene-QQG55_16275	7.50669	0.781164	0.614008	0.687606
gene-QQG55_16280	5.79552	1.78143	0.171685	0.237845
gene-QQG55_16285	7.02944	7.79486	0.000694198	0.00209716
gene-QQG55_16290	5.50536	1.63668	0.207016	0.279592
gene-QQG55_16295	0.684333	1.23259	0.350233	0.431941
gene-QQG55_1630	1.55016	1.28863	0.326049	0.407977
gene-QQG55_16300	6.2037	1.22655	0.353237	0.435143
gene-QQG55_16305	4.34327	8.15408	0.000553035	0.00170801
gene-QQG55_16310	6.85187	2.1286	0.110586	0.163402
gene-QQG55_16315	7.6624	0.385482	0.895321	0.918871
gene-QQG55_16320	8.64725	32.2242	1.9599e-07	1.51611e-06
gene-QQG55_16325	7.08065	1.04869	0.443683	0.526747
gene-QQG55_16330	8.51514	1.44857	0.264518	0.34203
gene-QQG55_16335	6.70676	0.724358	0.654648	0.721949
gene-QQG55_16340	3.21216	23.4268	1.41825e-06	8.6823e-06
gene-QQG55_16345	4.95482	2.75452	0.0521875	0.0867105
gene-QQG55_1635	3.19345	23.6961	4.50977e-07	3.13769e-06
gene-QQG55_16350	7.1499	10.1171	0.000179338	0.000635712
gene-QQG55_16355	5.23908	42.1278	3.61407e-08	3.46197e-07
gene-QQG55_16360	6.17377	19.6946	4.03421e-06	2.20371e-05
gene-QQG55_16370	2.46053	3.06218	0.0368942	0.0643097
gene-QQG55_16375	8.567	1.62165	0.211098	0.284054
gene-QQG55_16380	2.62319	7.53808	0.000825336	0.00244684
gene-QQG55_16385	2.25084	5.4116	0.00392273	0.00940677
gene-QQG55_16395	-0.990826	1.71236	0.18704	0.256383
gene-QQG55_1640	6.20622	1.26159	0.337537	0.419222
gene-QQG55_16400	2.5027	15.5759	1.62962e-05	7.67126e-05
gene-QQG55_16405	5.03291	38.7002	6.1749e-08	5.54128e-07
gene-QQG55_16410	2.47595	13.4694	3.78534e-05	0.000159879
gene-QQG55_16415	1.08063	0.982933	0.48193	0.56338
gene-QQG55_16420	9.00326	0.633795	0.721213	0.777488
gene-QQG55_16425	2.98417	11.2486	0.000101771	0.000385926
gene-QQG55_16430	7.10285	0.755199	0.63244	0.703223
gene-QQG55_16435	2.69522	7.03658	0.00115589	0.00326766
gene-QQG55_16440	2.65603	23.8729	1.30528e-06	8.0555e-06
gene-QQG55_16445	7.40111	1.69369	0.192267	0.262568
gene-QQG55_1645	6.979	11.5133	8.88845e-05	0.000344165
gene-QQG55_16450	7.85008	0.983603	0.481435	0.562925
gene-QQG55_16455	7.49065	1.22522	0.353843	0.435739
gene-QQG55_16460	5.88027	2.76017	0.0518483	0.0862681
gene-QQG55_16465	6.02667	2.10811	0.113447	0.167025
gene-QQG55_16475	8.61884	5.93404	0.00258194	0.00656548
gene-QQG55_16480	3.66366	22.682	1.75912e-06	1.04976e-05
gene-QQG55_16485	4.09061	34.2209	1.38658e-07	1.12575e-06
gene-QQG55_16490	5.40928	1.60438	0.215891	0.289194
gene-QQG55_16495	8.16748	3.05867	0.0370066	0.0644635
gene-QQG55_1650	5.60913	7.51356	0.000833978	0.00246765
gene-QQG55_16500	7.63987	1.3401	0.304748	0.385761
gene-QQG55_16505	7.55807	41.0544	4.22808e-08	3.97156e-07
gene-QQG55_16510	5.01911	1.51481	0.242611	0.318851
gene-QQG55_16515	6.54948	2.04886	0.122183	0.177824
gene-QQG55_16520	7.49465	22.9406	1.60551e-06	9.66756e-06
gene-QQG55_16525	7.67319	2.51693	0.0689252	0.109466
gene-QQG55_16530	5.9665	25.7261	7.95722e-07	5.20961e-06
gene-QQG55_16535	6.85017	0.269489	0.955699	0.966404
gene-QQG55_16545	7.96507	6.23679	0.00204914	0.00538053
gene-QQG55_1655	6.40703	10.8981	0.000120043	0.000446006
gene-QQG55_16550	6.27372	31.4457	2.28565e-07	1.73619e-06
gene-QQG55_16555	7.8936	20.5726	3.10515e-06	1.74268e-05
gene-QQG55_16560	8.64806	1.94571	0.139173	0.198749
gene-QQG55_16565	7.60319	5.47489	0.00372131	0.0089926
gene-QQG55_16570	4.95324	16.8088	1.03221e-05	5.08093e-05
gene-QQG55_16580	-1.05098	5.05889	0.00286367	0.00717062
gene-QQG55_16585	6.45036	22.3114	1.90159e-06	1.12783e-05
gene-QQG55_16590	5.12411	54.5502	6.8975e-09	8.24604e-08
gene-QQG55_1660	7.04691	12.1299	6.6608e-05	0.000266132
gene-QQG55_16600	7.59801	0.520519	0.80448	0.84828
gene-QQG55_16605	6.30415	11.0509	0.00011127	0.000417489
gene-QQG55_16610	7.30508	1.23801	0.348027	0.429768
gene-QQG55_16615	6.07272	0.083963	0.998514	0.999076
gene-QQG55_16620	5.7146	124.188	3.32953e-11	1.14039e-09
gene-QQG55_16625	6.41963	0.39146	0.891668	0.916004
gene-QQG55_16630	5.33738	26.6272	6.43641e-07	4.31742e-06
gene-QQG55_16635	8.41134	1.20556	0.362964	0.445015
gene-QQG55_16640	7.88816	6.17503	0.00214675	0.00560196
gene-QQG55_16645	7.41811	83.2862	4.27676e-10	8.45196e-09
gene-QQG55_1665	2.85087	30.5883	2.74968e-07	2.03259e-06
gene-QQG55_16650	4.73708	6.57011	0.0016023	0.00432972
gene-QQG55_16655	5.67175	17.4411	8.30367e-06	4.17441e-05
gene-QQG55_16660	6.64461	2.79402	0.0498692	0.0834574
gene-QQG55_16665	6.91522	1.01538	0.462692	0.545078
gene-QQG55_16670	2.99805	1.42154	0.274041	0.352419
gene-QQG55_16675	2.92479	3.55282	0.0218147	0.041102
gene-QQG55_16680	8.02354	3.23157	0.0306253	0.0548087
gene-QQG55_16685	6.32669	5.6522	0.00322419	0.00794738
gene-QQG55_16690	6.83177	0.874907	0.549941	0.627999
gene-QQG55_16695	3.61177	4.70383	0.00719421	0.0158006
gene-QQG55_1670	3.99385	4.12424	0.0123165	0.0251139
gene-QQG55_16700	4.92861	1.24738	0.343822	0.425513
gene-QQG55_16705	7.69329	53.391	4.55867e-09	5.78385e-08
gene-QQG55_16715	3.65653	4.57019	0.00811725	0.0175197
gene-QQG55_16720	6.06321	16.1836	1.2877e-05	6.22347e-05
gene-QQG55_16725	6.79087	4.03617	0.0134108	0.0270143
gene-QQG55_16730	5.242	22.1593	1.98331e-06	1.16913e-05
gene-QQG55_16735	4.27425	11.1528	0.000106088	0.0004003
gene-QQG55_16740	6.96653	1.65432	0.202332	0.274169
gene-QQG55_16745	7.16564	1.44216	0.266739	0.344484
gene-QQG55_1675	4.61888	5.6432	0.00324767	0.00799495
gene-QQG55_16750	8.94862	2.24229	0.0960751	0.145203
gene-QQG55_16755	3.97506	35.5594	6.66043e-08	5.92706e-07
gene-QQG55_16760	4.94607	22.7934	1.67023e-06	1.00176e-05
gene-QQG55_16765	6.42392	0.888391	0.541086	0.619414
gene-QQG55_16770	6.35589	0.770223	0.621743	0.693996
gene-QQG55_16775	7.50186	1.0191	0.460534	0.543043
gene-QQG55_16780	6.68695	1.65443	0.202303	0.274165
gene-QQG55_16785	9.34531	2.79445	0.0498445	0.0834292
gene-QQG55_16790	7.24327	6.4015	0.00181265	0.00482589
gene-QQG55_16795	4.54016	2.41733	0.0776488	0.121123
gene-QQG55_1680	6.43281	12.9821	4.55635e-05	0.000189144
gene-QQG55_16800	5.08912	5.46387	0.00375554	0.00906505
gene-QQG55_16805	6.28705	0.92798	0.51566	0.595491
gene-QQG55_16810	5.92871	17.6586	7.71871e-06	3.90222e-05
gene-QQG55_16815	6.87324	45.4881	2.19461e-08	2.23703e-07
gene-QQG55_16820	5.87717	1.64447	0.204934	0.277026
gene-QQG55_16825	5.26216	31.0836	2.457e-07	1.84874e-06
gene-QQG55_16830	6.73041	142.843	1.2053e-11	5.94935e-10
gene-QQG55_16840	3.053	13.7061	3.35574e-05	0.000143613
gene-QQG55_16845	4.18344	22.931	1.61045e-06	9.68633e-06
gene-QQG55_1685	6.83204	0.216701	0.975078	0.980989
gene-QQG55_16850	5.04133	0.2629	0.958425	0.968242
gene-QQG55_16855	5.08685	1.43297	0.269962	0.347846
gene-QQG55_16860	8.07324	0.386632	0.894621	0.91841
gene-QQG55_16870	1.23679	11.424	9.37978e-05	0.000360698
gene-QQG55_16875	7.78314	5.34046	0.00415667	0.00987442
gene-QQG55_16880	7.20614	179.3	2.6338e-12	2.11875e-10
gene-QQG55_16885	3.70509	14.1966	2.74455e-05	0.000120656
gene-QQG55_16890	5.48947	112.647	9.86005e-12	5.2696e-10
gene-QQG55_16895	5.04178	4.65865	0.00749075	0.0163507
gene-QQG55_1690	6.20314	0.605893	0.741894	0.794795
gene-QQG55_16900	8.0695	0.899027	0.53417	0.61288
gene-QQG55_16905	5.19251	8.02067	0.000601241	0.00183982
gene-QQG55_16910	6.90454	2.631	0.0602431	0.0976516
gene-QQG55_16915	6.49358	11.8811	7.47234e-05	0.000294144
gene-QQG55_16920	7.19938	6.64661	0.00151611	0.00412927
gene-QQG55_16925	6.4051	16.1872	1.28611e-05	6.21861e-05
gene-QQG55_16930	1.90454	8.24955	0.00052246	0.00162869
gene-QQG55_16935	7.54267	3.31357	0.0280384	0.0508279
gene-QQG55_16940	3.34294	42.4815	3.39243e-08	3.2762e-07
gene-QQG55_16945	1.82732	8.77784	0.000379545	0.00122624
gene-QQG55_1695	5.44789	10.6504	0.000136001	0.000498
gene-QQG55_16960	-0.769328	9.35009	9.43419e-05	0.000362398
gene-QQG55_16975	5.74141	19.1692	4.74202e-06	2.53391e-05
gene-QQG55_16980	4.91888	2.05929	0.120595	0.175993
gene-QQG55_16985	6.39166	36.6136	8.76063e-08	7.54391e-07
gene-QQG55_16990	5.88307	24.8577	9.92948e-07	6.34486e-06
gene-QQG55_16995	6.16077	3.2678	0.0294508	0.0529827
gene-QQG55_1700	6.02276	1.96121	0.136466	0.195276
gene-QQG55_17000	2.95137	0.25738	0.960641	0.97002
gene-QQG55_17005	5.4852	6.05442	0.00235314	0.00606182
gene-QQG55_17010	7.2223	3.26382	0.0295774	0.0531923
gene-QQG55_17015	7.51331	0.892057	0.538696	0.617275
gene-QQG55_17020	7.28226	1.33957	0.304961	0.385938
gene-QQG55_17025	7.69679	146.939	1.10017e-11	5.66991e-10
gene-QQG55_17030	6.12186	0.437158	0.862413	0.893621
gene-QQG55_17035	7.28158	1.82124	0.163124	0.227733
gene-QQG55_17040	6.72017	0.666263	0.69719	0.757571
gene-QQG55_17045	3.80794	6.99105	0.00118917	0.00334841
gene-QQG55_1705	5.25839	0.480399	0.832945	0.870966
gene-QQG55_17050	6.29531	174.803	3.17098e-12	2.41266e-10
gene-QQG55_17055	7.44141	1.7685	0.174564	0.241394
gene-QQG55_17060	5.86988	10.8385	0.000123677	0.000457763
gene-QQG55_17065	7.29654	4.51339	0.0085464	0.0183356
gene-QQG55_17070	8.58952	7.96822	0.000621449	0.00189512
gene-QQG55_17075	7.00009	0.940819	0.507602	0.587587
gene-QQG55_17080	6.69487	3.36695	0.0264869	0.048469
gene-QQG55_17085	5.82064	16.5654	1.12383e-05	5.48681e-05
gene-QQG55_17090	1.83463	5.15518	0.00484054	0.0112506
gene-QQG55_17095	7.82558	210.449	1.05519e-12	1.11286e-10
gene-QQG55_1710	5.14876	5.2953	0.00431586	0.0102048
gene-QQG55_17100	9.62381	295.319	5.86695e-14	2.01596e-11
gene-QQG55_17105	6.4817	15.9239	1.41516e-05	6.75977e-05
gene-QQG55_17115	5.969	9.27294	0.000284666	0.000955945
gene-QQG55_17120	3.3546	1.10958	0.410648	0.495046
gene-QQG55_17125	2.95197	5.54319	0.00352196	0.00856723
gene-QQG55_17130	5.62342	23.0128	1.58017e-06	9.53901e-06
gene-QQG55_17135	5.39678	15.6893	1.55368e-05	7.33914e-05
gene-QQG55_17140	6.63282	15.3672	1.7396e-05	8.10597e-05
gene-QQG55_17145	6.63808	24.0547	1.20193e-06	7.49587e-06
gene-QQG55_17150	5.93441	4.44254	0.00912248	0.0194384
gene-QQG55_17155	4.66107	7.79438	0.000694458	0.00209735
gene-QQG55_17160	4.52242	2.21834	0.0989524	0.14881
gene-QQG55_17165	7.51795	9.21459	0.000294217	0.0009806
gene-QQG55_17170	7.54447	0.975922	0.486054	0.567454
gene-QQG55_17175	6.15009	5.36626	0.00406889	0.00970485
gene-QQG55_17180	0.331206	2.55067	0.0665288	0.10631
gene-QQG55_17185	6.05518	69.4774	1.40594e-09	2.14864e-08
gene-QQG55_17190	6.60637	4.66733	0.00743235	0.0162481
gene-QQG55_17195	8.76415	268.121	1.77543e-13	3.82799e-11
gene-QQG55_1720	6.75645	137.565	1.55814e-11	6.83016e-10
gene-QQG55_17200	1.62414	46.1971	2.20193e-08	2.24021e-07
gene-QQG55_17205	2.64972	18.1711	6.53524e-06	3.36622e-05
gene-QQG55_17210	7.10625	0.247153	0.964592	0.972996
gene-QQG55_17215	1.40597	5.2566	0.00448198	0.0105298
gene-QQG55_17220	6.58677	54.9229	6.50106e-09	7.80173e-08
gene-QQG55_17225	1.09349	23.1767	1.16215e-06	7.28619e-06
gene-QQG55_17235	4.82199	5.90066	0.00265015	0.0067085
gene-QQG55_17240	5.13356	66.0569	1.98272e-09	2.84252e-08
gene-QQG55_17245	0.941998	3.20564	0.0316877	0.056369
gene-QQG55_17250	-0.699248	18.0555	4.92338e-06	2.61305e-05
gene-QQG55_17255	-1.41743	6.90205	0.000287782	0.000962769
gene-QQG55_17260	3.45406	12.9815	4.55391e-05	0.000189118
gene-QQG55_17265	2.46094	3.38303	0.0261033	0.0479153
gene-QQG55_17270	2.20021	0.633255	0.721607	0.777835
gene-QQG55_17275	5.13473	16.1837	1.28842e-05	6.22413e-05
gene-QQG55_17280	5.86955	4.76452	0.00681439	0.0150887
gene-QQG55_17285	2.59978	8.72445	0.000391615	0.00126179
gene-QQG55_17290	7.47364	0.375797	0.901143	0.9236
gene-QQG55_17295	5.46255	3.78262	0.0172342	0.0335487
gene-QQG55_1730	4.92065	62.8943	2.69568e-09	3.70913e-08
gene-QQG55_17300	3.32697	7.95744	0.000625971	0.00190728
gene-QQG55_17305	6.73375	8.81924	0.000369768	0.00119902
gene-QQG55_17310	5.92071	14.9589	2.03206e-05	9.27401e-05
gene-QQG55_17315	-0.00460936	5.48638	0.00259095	0.00658212
gene-QQG55_17325	1.91146	2.05506	0.121342	0.176865
gene-QQG55_17330	3.29999	37.7489	7.43575e-08	6.51898e-07
gene-QQG55_17340	1.60911	3.13231	0.0341685	0.0602189
gene-QQG55_17345	3.04932	21.6518	2.28583e-06	1.33272e-05
gene-QQG55_1735	4.64957	41.4411	3.9904e-08	3.77493e-07
gene-QQG55_17350	-0.772015	12.8693	1.21031e-05	5.88088e-05
gene-QQG55_17360	0.953704	4.0813	0.0128948	0.0261082
gene-QQG55_17365	1.96869	31.6702	2.38045e-07	1.80217e-06
gene-QQG55_17370	7.75787	137.69	1.52986e-11	6.77653e-10
gene-QQG55_17375	2.47431	2.63805	0.059793	0.0970168
gene-QQG55_17380	1.8923	1.85853	0.155707	0.218956
gene-QQG55_17385	4.62974	0.992681	0.47602	0.557399
gene-QQG55_17390	6.83233	2.89923	0.0442372	0.0752378
gene-QQG55_17395	8.54494	1.07662	0.428255	0.511811
gene-QQG55_1740	5.05726	0.458565	0.848009	0.882387
gene-QQG55_17400	4.865	23.8344	1.27254e-06	7.88087e-06
gene-QQG55_17410	4.91366	0.870287	0.552997	0.630948
gene-QQG55_17415	4.62789	14.2792	2.65442e-05	0.000117274
gene-QQG55_17420	5.23046	0.814406	0.590817	0.665825
gene-QQG55_17425	3.86432	0.59552	0.749574	0.801307
gene-QQG55_17430	5.19746	9.99021	0.000191891	0.000673483
gene-QQG55_17435	4.89402	1.40228	0.280999	0.359716
gene-QQG55_17440	2.44098	19.0833	4.8938e-06	2.60384e-05
gene-QQG55_17445	7.17066	0.429674	0.867352	0.897778
gene-QQG55_1745	5.65667	2.0672	0.119404	0.174566
gene-QQG55_17450	7.81337	3.27773	0.0291378	0.0525437
gene-QQG55_17455	6.49743	1.55845	0.22919	0.304027
gene-QQG55_17460	5.3777	1.47982	0.253944	0.33105
gene-QQG55_17465	6.27228	16.3131	1.23032e-05	5.96784e-05
gene-QQG55_17470	5.30377	2.92081	0.0431721	0.0736733
gene-QQG55_17475	7.29759	2.87913	0.0452555	0.0767858
gene-QQG55_17480	5.89169	86.1831	3.31121e-10	6.95681e-09
gene-QQG55_17485	6.41032	15.022	1.98543e-05	9.11586e-05
gene-QQG55_17490	6.59989	2.00412	0.12926	0.186367
gene-QQG55_17495	6.74592	0.977173	0.4853	0.56678
gene-QQG55_1750	3.85953	3.65231	0.0196714	0.0376396
gene-QQG55_17500	6.61411	11.2096	0.000102932	0.000389635
gene-QQG55_17505	7.97748	37.2372	7.86785e-08	6.86391e-07
gene-QQG55_17510	6.93411	2.1546	0.107069	0.159288
gene-QQG55_17515	7.66956	4.95318	0.00577391	0.0130887
gene-QQG55_17520	4.47551	0.822005	0.585585	0.661469
gene-QQG55_17525	8.78294	3.83914	0.0162853	0.0319879
gene-QQG55_17530	5.83314	0.971476	0.488744	0.569932
gene-QQG55_17535	4.48101	1.73098	0.183222	0.251927
gene-QQG55_17540	7.57951	1.36381	0.295467	0.375664
gene-QQG55_17545	7.42169	23.3789	1.43058e-06	8.74271e-06
gene-QQG55_1755	1.90523	1.63666	0.207092	0.279659
gene-QQG55_17550	6.37352	5.99448	0.00246409	0.00630948
gene-QQG55_17560	6.60857	3.84052	0.0162628	0.0319556
gene-QQG55_17565	4.24449	11.4753	9.05314e-05	0.000349652
gene-QQG55_17570	3.43135	6.98939	0.00119019	0.0033504
gene-QQG55_17575	6.47282	21.3106	2.5107e-06	1.44954e-05
gene-QQG55_17580	-0.0168294	6.29332	0.0020193	0.00531494
gene-QQG55_17585	5.88079	28.7384	4.00898e-07	2.83369e-06
gene-QQG55_17590	7.85399	8.19945	0.0005376	0.00166759
gene-QQG55_17595	5.82645	4.03979	0.0133637	0.0269296
gene-QQG55_1760	-0.481645	3.06331	0.0321725	0.0571741
gene-QQG55_17600	3.2862	16.1002	1.33009e-05	6.40221e-05
gene-QQG55_17605	4.73327	15.7537	1.50667e-05	7.152e-05
gene-QQG55_17610	5.51522	11.8608	7.54365e-05	0.000296403
gene-QQG55_17615	5.75842	28.6267	4.10727e-07	2.89548e-06
gene-QQG55_17620	5.52467	107.716	8.60706e-11	2.36905e-09
gene-QQG55_17625	2.04345	20.6846	1.00471e-06	6.40463e-06
gene-QQG55_17630	8.8184	2.23882	0.0964857	0.145679
gene-QQG55_17635	4.66284	2.20054	0.101149	0.151646
gene-QQG55_17640	5.33578	20.0541	3.62002e-06	2.00003e-05
gene-QQG55_17645	4.86732	2.1231	0.111349	0.164483
gene-QQG55_17650	-0.445391	3.65013	0.0200294	0.0382346
gene-QQG55_17655	1.37874	1.53706	0.235838	0.311371
gene-QQG55_17660	4.95038	10.6456	0.000136357	0.000498789
gene-QQG55_17665	2.55568	6.70019	0.00146057	0.00399639
gene-QQG55_17670	6.34127	4.5019	0.00863711	0.0185041
gene-QQG55_17675	7.11975	31.3607	2.33005e-07	1.76779e-06
gene-QQG55_17680	3.63739	3.91021	0.0151789	0.0300979
gene-QQG55_17685	6.83065	54.0811	7.18455e-09	8.55081e-08
gene-QQG55_17690	2.60615	12.5705	5.46891e-05	0.000222092
gene-QQG55_17695	5.68931	80.1736	5.97306e-10	1.0839e-08
gene-QQG55_1770	4.06426	2.3662	0.0825961	0.127824
gene-QQG55_17700	-1.463	5.30041	0.00311305	0.00770807
gene-QQG55_17705	6.49566	5.27645	0.00438425	0.0103344
gene-QQG55_17710	4.9928	0.582206	0.759416	0.809496
gene-QQG55_17715	7.2303	12.9192	4.68228e-05	0.000193392
gene-QQG55_17720	7.38301	101.144	1.19613e-10	3.01209e-09
gene-QQG55_17725	6.21492	4.1062	0.0125312	0.0254738
gene-QQG55_17730	1.07475	0.74994	0.636232	0.706442
gene-QQG55_17735	5.66337	3.5389	0.0221095	0.0415875
gene-QQG55_17740	7.37237	92.2794	2.33289e-10	5.1663e-09
gene-QQG55_17745	5.92497	76.5083	8.16215e-10	1.37351e-08
gene-QQG55_1775	6.88511	5.91072	0.00262918	0.00666699
gene-QQG55_17750	6.96888	0.712077	0.663574	0.729828
gene-QQG55_17760	5.07879	3.53436	0.022214	0.0417512
gene-QQG55_17765	5.18706	2.12125	0.111604	0.164724
gene-QQG55_17770	5.83286	0.497346	0.821031	0.861781
gene-QQG55_17775	3.95614	3.1049	0.0351677	0.0617449
gene-QQG55_17780	8.7574	0.595804	0.749364	0.801268
gene-QQG55_17785	5.52302	2.15064	0.107598	0.159898
gene-QQG55_17790	6.21209	4.99515	0.00556789	0.0126837
gene-QQG55_17795	6.1334	2.5801	0.0639584	0.102835
gene-QQG55_1780	5.9456	0.670698	0.693918	0.754863
gene-QQG55_17800	6.17731	1.23189	0.3508	0.432541
gene-QQG55_17805	6.24159	7.10422	0.0010989	0.00311979
gene-QQG55_17810	6.22829	132.554	1.44641e-11	6.4736e-10
gene-QQG55_17815	7.12533	1.7669	0.174925	0.241799
gene-QQG55_17820	6.14732	90.3306	2.90957e-10	6.23597e-09
gene-QQG55_17825	5.22524	84.3493	4.21209e-10	8.38638e-09
gene-QQG55_17830	6.15984	61.5944	3.23687e-09	4.28845e-08
gene-QQG55_17835	8.26078	29.7485	3.23251e-07	2.34236e-06
gene-QQG55_17840	5.02813	0.679104	0.687726	0.749504
gene-QQG55_17845	6.94664	8.70779	0.000394932	0.00127094
gene-QQG55_1785	5.84792	1.45295	0.263009	0.340492
gene-QQG55_17850	8.16652	48.0445	1.54281e-08	1.65166e-07
gene-QQG55_17855	6.60218	81.5651	4.98234e-10	9.42662e-09
gene-QQG55_17865	3.80946	20.0727	3.6032e-06	1.99176e-05
gene-QQG55_17870	6.59681	5.04943	0.00531365	0.012209
gene-QQG55_17875	9.38024	26.3216	6.90962e-07	4.59147e-06
gene-QQG55_17880	1.1678	0.885513	0.543035	0.621512
gene-QQG55_17890	5.35326	1.05939	0.437719	0.52125
gene-QQG55_17895	3.93988	3.07427	0.0363788	0.0635362
gene-QQG55_1790	6.37125	12.9343	4.65154e-05	0.000192295
gene-QQG55_17900	5.26747	4.54557	0.00829885	0.0178729
gene-QQG55_17905	4.34712	8.70357	0.000395986	0.00127287
gene-QQG55_17910	7.18647	0.762764	0.627043	0.698668
gene-QQG55_17915	6.99277	4.74811	0.00691433	0.0152772
gene-QQG55_17920	5.75517	11.1825	0.000104302	0.000394541
gene-QQG55_17925	5.89627	1.59201	0.219392	0.293256
gene-QQG55_17930	5.11576	1.68188	0.195231	0.265934
gene-QQG55_17935	3.84721	2.85101	0.0467275	0.0789814
gene-QQG55_17940	8.22569	3.75771	0.0176721	0.034276
gene-QQG55_17945	4.64375	34.9329	1.29818e-07	1.06289e-06
gene-QQG55_1795	3.58475	5.93649	0.00257759	0.00655912
gene-QQG55_17950	5.7396	69.7466	1.37336e-09	2.10489e-08
gene-QQG55_17955	6.44033	1.12359	0.40335	0.487295
gene-QQG55_17960	2.55981	1.93406	0.141312	0.201211
gene-QQG55_17965	6.18536	2.64129	0.0595223	0.0966807
gene-QQG55_17970	3.50231	0.835588	0.576302	0.652853
gene-QQG55_17975	4.20913	10.035	0.000187357	0.000659309
gene-QQG55_17980	5.5075	5.31882	0.00423212	0.0100313
gene-QQG55_17985	5.31708	0.749841	0.636276	0.706442
gene-QQG55_17990	4.71471	2.56584	0.0650452	0.104315
gene-QQG55_17995	3.54917	10.0906	0.000182027	0.00064353
gene-QQG55_1800	6.71803	10.7091	0.000132006	0.000485039
gene-QQG55_18000	8.4104	1.15111	0.389359	0.47303
gene-QQG55_18005	5.92432	6.14371	0.0021983	0.00572246
gene-QQG55_18010	5.87902	7.20659	0.00102463	0.0029379
gene-QQG55_18015	3.85768	0.828328	0.581253	0.657621
gene-QQG55_18020	5.65744	2.73862	0.0531534	0.0880956
gene-QQG55_18025	4.78434	9.27652	0.000284086	0.000954301
gene-QQG55_18030	4.17642	2.67213	0.0574204	0.0939831
gene-QQG55_18035	6.37059	66.0621	1.96014e-09	2.82154e-08
gene-QQG55_18040	4.8158	1.46625	0.258482	0.335807
gene-QQG55_18045	-0.620658	1.32865	0.305703	0.38674
gene-QQG55_1805	7.64999	129.024	2.77577e-11	1.01532e-09
gene-QQG55_18050	1.43138	19.0905	2.70431e-06	1.54541e-05
gene-QQG55_18060	5.54623	1.92542	0.142806	0.202957
gene-QQG55_18065	6.6911	29.9251	3.1153e-07	2.27139e-06
gene-QQG55_18070	0.320094	3.74267	0.0181292	0.0350784
gene-QQG55_18075	-0.194047	1.08638	0.42148	0.505302
gene-QQG55_18080	5.96195	1.55625	0.229851	0.304713
gene-QQG55_18085	4.91599	23.6479	1.33445e-06	8.22125e-06
gene-QQG55_18090	6.05283	1.97953	0.133337	0.191365
gene-QQG55_18095	5.12956	3.5148	0.0226706	0.0424631
gene-QQG55_1810	6.34305	2.01039	0.128242	0.185225
gene-QQG55_18100	-0.160694	10.935	9.89504e-05	0.000376974
gene-QQG55_18105	2.79191	5.36535	0.00407412	0.00971296
gene-QQG55_18110	4.78968	5.80422	0.00285783	0.00715767
gene-QQG55_18125	1.42948	4.80895	0.00660309	0.0146748
gene-QQG55_18130	5.73879	11.8751	7.49354e-05	0.000294761
gene-QQG55_18140	7.75627	1.27568	0.331417	0.413259
gene-QQG55_18145	5.769	0.814907	0.590471	0.665576
gene-QQG55_1815	6.28048	0.615987	0.734414	0.788758
gene-QQG55_18150	6.76757	0.40482	0.88335	0.91018
gene-QQG55_18155	6.19039	141.232	1.40648e-11	6.37527e-10
gene-QQG55_18160	6.25523	2.35725	0.083494	0.128991
gene-QQG55_18165	6.09816	1.13622	0.396876	0.480892
gene-QQG55_18170	6.09326	0.757709	0.630647	0.701803
gene-QQG55_18175	7.16847	0.467782	0.841693	0.877682
gene-QQG55_18180	4.5223	46.0265	2.03529e-08	2.10077e-07
gene-QQG55_18185	7.13057	113.626	3.72327e-11	1.25111e-09
gene-QQG55_18190	6.77456	77.122	7.12934e-10	1.2511e-08
gene-QQG55_18195	6.87201	4.20429	0.0114068	0.0235111
gene-QQG55_1820	7.85362	18.7621	5.3888e-06	2.83324e-05
gene-QQG55_18200	6.99595	3.63895	0.0199406	0.0380932
gene-QQG55_18205	5.95483	14.1738	2.76928e-05	0.000121593
gene-QQG55_18210	6.37922	0.235192	0.96894	0.976208
gene-QQG55_18215	3.15536	1.72878	0.183751	0.252556
gene-QQG55_18220	6.30359	0.805225	0.597173	0.671994
gene-QQG55_18225	6.03448	1.05353	0.44098	0.524181
gene-QQG55_18230	4.82973	3.64577	0.0198023	0.0378628
gene-QQG55_18235	5.53949	0.850818	0.565997	0.643711
gene-QQG55_18240	2.69309	17.5382	8.16957e-06	4.11259e-05
gene-QQG55_18245	5.46661	2.28827	0.0908097	0.138384
gene-QQG55_18250	2.5611	1.84783	0.157689	0.221072
gene-QQG55_18255	3.89073	2.67185	0.0574411	0.0939881
gene-QQG55_18260	2.15253	2.4558	0.0741921	0.116494
gene-QQG55_18270	0.895545	5.91677	0.00263768	0.00668012
gene-QQG55_18275	1.60067	0.39998	0.886368	0.912408
gene-QQG55_18280	7.74133	4.08818	0.012751	0.0258466
gene-QQG55_18285	7.19751	0.759996	0.629015	0.700352
gene-QQG55_18290	5.19354	7.0181	0.00116622	0.00329248
gene-QQG55_18295	3.97813	18.5355	5.79559e-06	3.01881e-05
gene-QQG55_1830	0.667639	2.28711	0.0898699	0.137306
gene-QQG55_18300	5.69822	1.68819	0.193642	0.264039
gene-QQG55_18305	3.16705	3.01652	0.0387859	0.0672003
gene-QQG55_18310	2.38475	10.6193	0.00013879	0.000506817
gene-QQG55_18315	5.94063	1.36275	0.295878	0.376142
gene-QQG55_18320	3.30408	18.9699	5.13915e-06	2.71404e-05
gene-QQG55_18325	0.351045	1.17301	0.378723	0.461944
gene-QQG55_18330	2.6128	2.00388	0.129318	0.186425
gene-QQG55_18335	6.47048	55.5962	6.56878e-09	7.87071e-08
gene-QQG55_18340	3.65277	1.83256	0.160779	0.224812
gene-QQG55_18345	2.80665	5.28603	0.00436167	0.0102857
gene-QQG55_1835	0.677699	2.45303	0.0713928	0.112797
gene-QQG55_18350	7.0117	0.777678	0.616467	0.689746
gene-QQG55_18355	4.92192	1.15229	0.38877	0.472468
gene-QQG55_18360	3.22522	2.07028	0.118953	0.174002
gene-QQG55_18365	7.06248	0.508988	0.81275	0.854715
gene-QQG55_18370	5.91988	0.221599	0.973522	0.979869
gene-QQG55_18380	4.01337	25.8219	5.69481e-07	3.86339e-06
gene-QQG55_18385	3.87475	28.8251	4.12276e-07	2.90448e-06
gene-QQG55_18390	5.14953	121.14	3.60733e-11	1.21607e-09
gene-QQG55_18395	4.29707	45.0243	2.40727e-08	2.41908e-07
gene-QQG55_1840	6.69774	0.752965	0.634038	0.704545
gene-QQG55_18400	7.1653	7.31242	0.00095373	0.00276891
gene-QQG55_18405	-1.03645	0.284103	0.949589	0.961504
gene-QQG55_18410	-0.825083	2.45096	0.0718056	0.113331
gene-QQG55_18415	6.67117	6.83091	0.00132944	0.00368781
gene-QQG55_18420	6.33957	2.17754	0.104066	0.155472
gene-QQG55_18425	5.59972	37.1453	7.99299e-08	6.95599e-07
gene-QQG55_18430	4.64841	1.94779	0.138808	0.198308
gene-QQG55_18435	6.92417	0.931374	0.513521	0.593794
gene-QQG55_18440	4.44936	10.376	0.000156784	0.000562524
gene-QQG55_18445	4.21985	20.0023	3.72902e-06	2.05385e-05
gene-QQG55_1845	6.72595	1.44953	0.264186	0.341684
gene-QQG55_18450	2.93582	27.9462	4.79419e-07	3.31178e-06
gene-QQG55_18455	7.19582	66.2629	1.91612e-09	2.7694e-08
gene-QQG55_18460	5.48158	27.4324	5.35593e-07	3.6489e-06
gene-QQG55_18465	2.47249	4.34941	0.00999747	0.0210419
gene-QQG55_18470	0.170779	2.03984	0.120992	0.176453
gene-QQG55_18475	1.34339	1.11184	0.409564	0.493851
gene-QQG55_18480	2.78109	0.72413	0.654815	0.722009
gene-QQG55_18485	2.95041	3.47927	0.0235333	0.043909
gene-QQG55_18490	5.00118	57.3956	4.89588e-09	6.10666e-08
gene-QQG55_18495	5.42068	58.1076	4.66087e-09	5.88242e-08
gene-QQG55_1850	6.37588	1.68121	0.1954	0.26613
gene-QQG55_18500	3.24406	15.394	1.48605e-05	7.06668e-05
gene-QQG55_18505	6.11463	1.33528	0.306668	0.387684
gene-QQG55_18510	3.66891	1.47221	0.256487	0.333631
gene-QQG55_18515	7.93508	5.07732	0.00518813	0.0119412
gene-QQG55_18520	1.94229	3.78744	0.0171745	0.0334509
gene-QQG55_18525	3.90231	36.0523	9.66872e-08	8.1804e-07
gene-QQG55_18530	7.24226	48.8725	1.38286e-08	1.4985e-07
gene-QQG55_18535	6.43837	1.27268	0.332711	0.414411
gene-QQG55_18540	7.32441	0.454838	0.850545	0.883895
gene-QQG55_18545	5.42822	33.2656	1.5236e-07	1.22026e-06
gene-QQG55_1855	4.14231	0.777699	0.616453	0.689746
gene-QQG55_18550	4.65375	22.0624	2.04749e-06	1.20364e-05
gene-QQG55_18555	4.46541	16.3579	1.22194e-05	5.92986e-05
gene-QQG55_18560	5.88367	0.853295	0.564333	0.642024
gene-QQG55_18565	3.38786	2.00853	0.128552	0.185573
gene-QQG55_18570	8.18815	0.970817	0.489143	0.570123
gene-QQG55_18575	6.01565	1.79697	0.168287	0.233795
gene-QQG55_18580	5.72981	8.92635	0.000347322	0.00113487
gene-QQG55_18585	2.56928	28.1957	4.53625e-07	3.15406e-06
gene-QQG55_18590	2.35351	11.058	0.000111737	0.000418798
gene-QQG55_18595	-0.00444852	1.22469	0.351478	0.433276
gene-QQG55_1860	5.03758	33.7547	1.46421e-07	1.17979e-06
gene-QQG55_18600	0.0981296	8.44912	0.000276953	0.000933578
gene-QQG55_18605	9.39025	0.749696	0.636379	0.706484
gene-QQG55_18610	5.65657	1.62205	0.210988	0.284014
gene-QQG55_18615	5.60722	0.955079	0.498763	0.57937
[truncated: 8,653 more rows]

## Sheet: FemaleGerbil_FemaleWorm
gene	logCPM	F	PValue	p.adjust(qlf$table$PValue, method = "BH")
gene-QQG55_0010	1.59334	5.65268	0.0503896	0.246115
gene-QQG55_0015	2.74948	8.76747	0.0219322	0.236966
gene-QQG55_0020	6.99122	3.09864	0.123206	0.306472
gene-QQG55_0025	6.58528	0.00555247	0.942755	0.964371
gene-QQG55_0035	8.61	5.52454	0.0522686	0.246953
gene-QQG55_0040	3.81539	4.14799	0.0825128	0.268392
gene-QQG55_0050	4.68417	1.10362	0.329528	0.500659
gene-QQG55_0055	8.66227	6.08199	0.0442167	0.243539
gene-QQG55_0060	7.28451	3.18795	0.118804	0.301755
gene-QQG55_0065	5.67253	1.84027	0.218422	0.395714
gene-QQG55_0070	6.68405	0.406899	0.544513	0.683251
gene-QQG55_0080	4.9167	14.4872	0.00709452	0.220448
gene-QQG55_0085	6.0239	0.663944	0.44289	0.601202
gene-QQG55_0090	5.9458	0.0352778	0.856521	0.910087
gene-QQG55_0095	0.895446	7.07938	0.0337667	0.239777
gene-QQG55_0100	2.6834	3.57378	0.102068	0.28678
gene-QQG55_0105	7.18483	10.8065	0.0140066	0.236966
gene-QQG55_0110	5.72091	1.68381	0.236886	0.413119
gene-QQG55_0115	4.58545	0.856614	0.386497	0.552299
gene-QQG55_0120	5.86818	3.28933	0.114061	0.296771
gene-QQG55_0125	3.4811	1.77583	0.225789	0.402467
gene-QQG55_0130	1.54806	1.00307	0.351153	0.522444
gene-QQG55_0135	7.68602	3.75591	0.0952245	0.280501
gene-QQG55_0140	7.37449	1.96072	0.205567	0.383217
gene-QQG55_0145	7.75746	0.0330691	0.861027	0.913027
gene-QQG55_0150	7.35808	1.40394	0.275991	0.450349
gene-QQG55_0155	3.6496	3.25595	0.115601	0.29827
gene-QQG55_0160	2.75835	0.769135	0.410546	0.571967
gene-QQG55_0165	3.30632	8.62099	0.0227381	0.236966
gene-QQG55_0170	2.80062	1.31892	0.289786	0.462763
gene-QQG55_0175	6.44933	5.85235	0.0473208	0.24562
gene-QQG55_0180	8.60379	4.56997	0.0711981	0.258298
gene-QQG55_0185	10.0854	2.98711	0.12902	0.311828
gene-QQG55_0190	4.02415	7.80282	0.0277219	0.238112
gene-QQG55_0195	8.15802	13.0947	0.00902968	0.227643
gene-QQG55_0200	9.16473	9.65759	0.017887	0.236966
gene-QQG55_0205	7.67838	11.8151	0.0114594	0.236966
gene-QQG55_0210	4.94377	7.54624	0.0295919	0.238822
gene-QQG55_0215	6.64259	0.515344	0.496855	0.645946
gene-QQG55_0220	4.72847	1.74889	0.228947	0.406056
gene-QQG55_0225	5.84742	9.34281	0.0191903	0.236966
gene-QQG55_0230	5.3907	0.775362	0.408737	0.570662
gene-QQG55_0235	1.21433	5.25765	0.0572188	0.249158
gene-QQG55_0245	7.15408	2.079	0.193958	0.372203
gene-QQG55_0250	7.65805	3.31712	0.112803	0.296034
gene-QQG55_0255	4.57783	2.14806	0.187606	0.366607
gene-QQG55_0260	0.676658	3.67748	0.0985622	0.283645
gene-QQG55_0270	2.62358	6.79424	0.0363104	0.239777
gene-QQG55_0275	0.849344	4.10313	0.0842216	0.269964
gene-QQG55_0280	5.1708	1.23186	0.304913	0.477231
gene-QQG55_0285	8.01218	7.47165	0.0301669	0.239777
gene-QQG55_0290	7.05917	0.552853	0.482158	0.634017
gene-QQG55_0295	4.19513	0.0518885	0.826537	0.889922
gene-QQG55_0300	4.81578	0.354888	0.570732	0.705345
gene-QQG55_0305	5.70303	0.78384	0.406319	0.568607
gene-QQG55_0310	6.5711	2.00644	0.200967	0.378867
gene-QQG55_0315	5.32821	0.503146	0.501815	0.64978
gene-QQG55_0320	5.35223	2.2306	0.180378	0.360183
gene-QQG55_0325	5.3138	7.88373	0.0273052	0.238112
gene-QQG55_0330	8.38973	0.596348	0.466076	0.621002
gene-QQG55_0335	6.00214	0.727982	0.422699	0.582941
gene-QQG55_0340	1.8826	0.143882	0.71611	0.814719
gene-QQG55_0345	3.66711	1.59321	0.248622	0.425466
gene-QQG55_0350	5.84358	1.5292	0.257413	0.433141
gene-QQG55_0355	6.71996	2.26344	0.17761	0.358479
gene-QQG55_0360	6.42111	0.00850307	0.929199	0.955483
gene-QQG55_0365	1.99726	1.23702	0.304057	0.476272
gene-QQG55_0370	5.47554	6.77408	0.0363428	0.239777
gene-QQG55_0375	6.47097	2.32422	0.172643	0.3542
gene-QQG55_0380	7.53347	3.59213	0.101324	0.286208
gene-QQG55_0385	3.00296	5.86177	0.047225	0.24562
gene-QQG55_0390	5.337	0.972669	0.357947	0.527531
gene-QQG55_0395	1.7853	3.62467	0.100311	0.285664
gene-QQG55_0405	1.8801	6.40842	0.0404916	0.24101
gene-QQG55_0410	8.45338	2.85807	0.136222	0.319568
gene-QQG55_0415	7.16374	6.42602	0.0400489	0.24101
gene-QQG55_0420	6.36876	6.17081	0.0430881	0.242215
gene-QQG55_0425	6.24797	0.112924	0.747015	0.834789
gene-QQG55_0430	4.79662	4.72485	0.0675732	0.255657
gene-QQG55_0440	5.71459	3.39404	0.109425	0.294058
gene-QQG55_0445	8.2012	4.08006	0.0845261	0.27009
gene-QQG55_0450	7.52652	3.39758	0.109272	0.294058
gene-QQG55_0455	3.7599	1.78429	0.224795	0.401594
gene-QQG55_0460	6.0037	0.0656679	0.805365	0.875571
gene-QQG55_0465	7.62844	0.0307003	0.866036	0.916754
gene-QQG55_0470	5.44003	0.558214	0.480123	0.632388
gene-QQG55_0475	6.99634	0.138538	0.721117	0.81786
gene-QQG55_0480	6.33985	0.552069	0.482457	0.63411
gene-QQG55_0485	2.97917	1.13616	0.32304	0.494716
gene-QQG55_0490	2.83146	0.80634	0.400034	0.563561
gene-QQG55_0495	8.56265	6.95266	0.0346141	0.239777
gene-QQG55_0500	6.77115	2.52767	0.157346	0.338173
gene-QQG55_0505	5.14809	1.63364	0.243281	0.419351
gene-QQG55_0510	5.64317	4.03984	0.0857638	0.271802
gene-QQG55_0515	4.18181	1.1943	0.311829	0.484179
gene-QQG55_0520	6.41173	0.258061	0.627585	0.750731
gene-QQG55_0530	2.32291	7.95737	0.0268816	0.238112
gene-QQG55_0535	5.23399	1.42685	0.272452	0.447084
gene-QQG55_0540	2.13116	0.928529	0.368455	0.536005
gene-QQG55_0545	2.91507	4.96727	0.0623871	0.251224
gene-QQG55_0550	7.03452	3.9141	0.0897907	0.274815
gene-QQG55_0555	6.30408	1.761	0.22751	0.404824
gene-QQG55_0560	2.96739	0.297129	0.603187	0.730728
gene-QQG55_0570	7.53995	6.81027	0.035983	0.239777
gene-QQG55_0575	6.84247	0.0487056	0.831839	0.893663
gene-QQG55_0580	5.75001	14.5404	0.00703141	0.220448
gene-QQG55_0590	4.94327	3.52394	0.10402	0.288324
gene-QQG55_0595	5.90002	0.498107	0.50389	0.651176
gene-QQG55_0600	0.346991	2.51692	0.15869	0.339316
gene-QQG55_0605	7.56999	6.85261	0.0355686	0.239777
gene-QQG55_0610	7.31332	1.7802	0.225259	0.40213
gene-QQG55_0615	6.14966	1.29128	0.294437	0.467347
gene-QQG55_0620	6.62853	0.487193	0.508441	0.655251
gene-QQG55_0630	6.60464	8.18814	0.0251794	0.237041
gene-QQG55_0635	6.30711	0.00960257	0.924776	0.952732
gene-QQG55_0640	4.01241	3.27846	0.114567	0.297086
gene-QQG55_0645	5.59347	3.63569	0.099653	0.284909
gene-QQG55_0650	6.64103	4.19735	0.0810516	0.266685
gene-QQG55_0655	4.08224	1.96136	0.20551	0.383183
gene-QQG55_0660	3.37207	0.0297388	0.868128	0.917908
gene-QQG55_0665	3.59204	1.07102	0.336282	0.507495
gene-QQG55_0670	4.60535	4.31532	0.0777483	0.263964
gene-QQG55_0675	6.37761	0.267557	0.621442	0.745746
gene-QQG55_0680	5.25891	2.04089	0.197597	0.375912
gene-QQG55_0685	3.72076	11.0893	0.0132271	0.236966
gene-QQG55_0690	2.60809	0.286193	0.609805	0.735648
gene-QQG55_0695	5.89604	13.8876	0.00785412	0.221245
gene-QQG55_0700	4.78544	1.81602	0.221148	0.398288
gene-QQG55_0705	0.924719	2.26534	0.177687	0.358479
gene-QQG55_0720	3.19693	2.40927	0.166023	0.346969
gene-QQG55_0725	4.40233	0.328567	0.585035	0.716958
gene-QQG55_0730	6.07807	0.676027	0.438956	0.597884
gene-QQG55_0735	6.37469	5.56242	0.051663	0.246953
gene-QQG55_0740	6.83833	3.96593	0.0881009	0.273062
gene-QQG55_0745	6.97274	0.915398	0.371599	0.538577
gene-QQG55_0750	3.9206	6.65732	0.0375473	0.24101
gene-QQG55_0755	5.56215	1.4218	0.273226	0.447325
gene-QQG55_0760	1.90046	5.5699	0.0517804	0.246953
gene-QQG55_0765	4.61552	4.67855	0.0686309	0.256323
gene-QQG55_0770	7.07719	0.811022	0.398724	0.562524
gene-QQG55_0775	7.19986	0.99991	0.351728	0.522666
gene-QQG55_0780	8.75331	1.14336	0.321585	0.493587
gene-QQG55_0785	6.54167	2.57919	0.15377	0.335343
gene-QQG55_0790	7.28204	3.6536	0.0989752	0.284118
gene-QQG55_0795	4.74755	5.57253	0.0515042	0.246953
gene-QQG55_0805	6.18089	4.07792	0.0845922	0.270166
gene-QQG55_0810	6.11161	2.13418	0.188855	0.367781
gene-QQG55_0815	5.71816	3.79753	0.0937539	0.279069
gene-QQG55_0820	4.8754	9.03788	0.0205752	0.236966
gene-QQG55_0825	3.48353	10.1449	0.016094	0.236966
gene-QQG55_0835	5.47754	0.121422	0.738083	0.829272
gene-QQG55_0840	3.67042	1.51944	0.258806	0.43474
gene-QQG55_0845	6.69895	3.37847	0.110097	0.294177
gene-QQG55_0850	-0.0602231	13.5547	0.00843291	0.224911
gene-QQG55_0855	5.7309	1.89614	0.212323	0.389961
gene-QQG55_0860	6.01955	1.01739	0.347826	0.519106
gene-QQG55_0865	7.48547	0.402075	0.546841	0.684674
gene-QQG55_0870	8.11601	0.699652	0.431434	0.59074
gene-QQG55_0875	6.4912	0.232472	0.644896	0.763637
gene-QQG55_0885	3.50341	10.5415	0.0148	0.236966
gene-QQG55_0890	1.83319	7.13262	0.0332098	0.239777
gene-QQG55_0900	5.83013	5.92161	0.0463554	0.24562
gene-QQG55_0925	6.09877	2.55637	0.15534	0.336569
gene-QQG55_0930	3.5568	3.12134	0.122075	0.3048
gene-QQG55_0935	6.14774	0.762744	0.412379	0.573382
gene-QQG55_0945	1.37929	4.40886	0.0754875	0.261621
gene-QQG55_0950	-0.0720549	0.241662	0.638113	0.758609
gene-QQG55_0960	5.57996	13.3417	0.00864062	0.227643
gene-QQG55_0965	7.71186	13.1006	0.00902017	0.227643
gene-QQG55_0970	4.2475	1.42962	0.27203	0.446982
gene-QQG55_0975	7.06322	4.52544	0.0722886	0.259476
gene-QQG55_0980	4.8266	4.87267	0.0643349	0.252709
gene-QQG55_0985	1.32172	2.79968	0.139961	0.322544
gene-QQG55_0990	1.94931	2.00853	0.200858	0.378867
gene-QQG55_0995	6.73661	0.00101043	0.975559	0.984688
gene-QQG55_1000	5.83787	0.150819	0.709678	0.810634
gene-QQG55_10000	2.603	10.8632	0.0138671	0.236966
gene-QQG55_10005	5.51465	4.49559	0.0730332	0.259476
gene-QQG55_10010	5.23401	0.172893	0.690418	0.797699
gene-QQG55_10015	2.2146	2.78256	0.140754	0.323385
gene-QQG55_10025	6.55146	3.612	0.100557	0.285828
gene-QQG55_10030	2.41376	5.78536	0.0483162	0.246086
gene-QQG55_10035	9.68175	15.8209	0.00571703	0.211296
gene-QQG55_10040	4.65087	9.51404	0.0184686	0.236966
gene-QQG55_10045	3.32844	2.82334	0.138265	0.320843
gene-QQG55_1005	3.80214	18.6681	0.00376264	0.211296
gene-QQG55_10050	7.14613	0.38209	0.556703	0.692879
gene-QQG55_10055	6.22627	5.05199	0.0606761	0.250541
gene-QQG55_10060	7.54312	5.36652	0.0548983	0.247935
gene-QQG55_10065	4.55824	16.4368	0.00519879	0.211296
gene-QQG55_10070	5.43065	0.00312518	0.957033	0.972792
gene-QQG55_10075	6.37271	1.16006	0.318335	0.490803
gene-QQG55_10080	6.12541	2.34438	0.171038	0.352954
gene-QQG55_10085	3.96004	2.30096	0.174531	0.355361
gene-QQG55_10090	7.7115	6.71818	0.0369061	0.24101
gene-QQG55_10095	4.44324	0.0323835	0.862457	0.914247
gene-QQG55_1010	5.75906	0.970536	0.358442	0.527848
gene-QQG55_10100	6.7019	4.55223	0.0716302	0.25876
gene-QQG55_10105	6.93124	0.0776187	0.788869	0.863953
gene-QQG55_10110	5.56216	1.23138	0.304998	0.477231
gene-QQG55_10115	3.85807	0.404478	0.545682	0.683931
gene-QQG55_10120	7.10241	0.00227393	0.963343	0.977283
gene-QQG55_10125	7.32498	1.84637	0.217742	0.395181
gene-QQG55_10130	3.89876	5.37054	0.0548356	0.247935
gene-QQG55_10135	7.84556	0.0135799	0.910612	0.943787
gene-QQG55_1015	6.10506	0.482789	0.5103	0.656434
gene-QQG55_10150	6.99371	0.00237492	0.962539	0.976746
gene-QQG55_10155	5.16369	0.294624	0.604675	0.731604
gene-QQG55_10160	6.14249	2.35693	0.170049	0.351671
gene-QQG55_10165	6.39643	1.04474	0.341855	0.51301
gene-QQG55_10170	7.89526	8.76564	0.0219187	0.236966
gene-QQG55_10175	5.67869	2.03453	0.198212	0.376415
gene-QQG55_10185	9.13479	1.0143	0.348511	0.519778
gene-QQG55_10195	6.16074	4.5353	0.0720455	0.259437
gene-QQG55_1020	6.61958	1.3333	0.287349	0.460687
gene-QQG55_10200	6.66977	1.43008	0.271956	0.446961
gene-QQG55_10210	6.38485	0.104246	0.756536	0.8403
gene-QQG55_10215	5.57217	0.198562	0.669786	0.781961
gene-QQG55_10220	6.33473	3.95301	0.0885183	0.273468
gene-QQG55_10225	4.72955	0.0364627	0.854164	0.908399
gene-QQG55_10230	1.04845	5.18105	0.0582898	0.250423
gene-QQG55_10235	1.96198	5.42113	0.0541867	0.247582
gene-QQG55_10240	6.97234	0.0879387	0.775706	0.854495
gene-QQG55_10245	6.71745	2.61701	0.151215	0.333309
gene-QQG55_10250	9.10487	11.1231	0.013134	0.236966
gene-QQG55_10255	8.9925	3.3705	0.110444	0.294246
gene-QQG55_10260	6.05075	2.75242	0.142532	0.325086
gene-QQG55_10265	4.86078	1.24892	0.30185	0.474405
gene-QQG55_10270	1.31364	5.4364	0.053975	0.247325
gene-QQG55_10275	-0.228212	0.31476	0.59264	0.72258
gene-QQG55_10280	5.92241	1.19251	0.31216	0.484557
gene-QQG55_10285	5.82908	0.158436	0.702855	0.805808
gene-QQG55_10295	0.341526	0.825858	0.39394	0.558156
gene-QQG55_1030	1.16683	3.58165	0.102168	0.286817
gene-QQG55_10300	1.98087	1.05719	0.339334	0.510666
gene-QQG55_10305	4.6307	5.5551	0.0517812	0.246953
gene-QQG55_10310	4.99037	5.55805	0.0517337	0.246953
gene-QQG55_10315	6.80357	6.06092	0.0444901	0.243627
gene-QQG55_10320	5.63442	8.29326	0.0245415	0.237041
gene-QQG55_10325	5.98733	0.278007	0.614842	0.740906
gene-QQG55_10330	7.18193	2.75793	0.142192	0.325015
gene-QQG55_10335	4.57746	5.21032	0.0576768	0.249822
gene-QQG55_10340	7.31816	3.05155	0.125617	0.30831
gene-QQG55_10345	5.00654	0.0979419	0.763735	0.845797
gene-QQG55_1035	7.96743	2.21038	0.18211	0.361844
gene-QQG55_10350	2.95451	0.184146	0.681169	0.79083
gene-QQG55_10355	5.74073	0.472472	0.514705	0.659067
gene-QQG55_10360	4.7159	0.155879	0.705124	0.807655
gene-QQG55_10365	5.92919	0.0111245	0.919058	0.948815
gene-QQG55_10370	6.60185	2.14787	0.187618	0.366607
gene-QQG55_10375	2.48186	2.15119	0.187361	0.366607
gene-QQG55_10380	6.41592	1.13127	0.32397	0.495618
gene-QQG55_10385	7.50602	1.38706	0.278645	0.452873
gene-QQG55_10390	7.71952	3.61848	0.100308	0.285664
gene-QQG55_10395	8.366	1.74985	0.22883	0.406004
gene-QQG55_1040	8.33854	0.925041	0.369243	0.536462
gene-QQG55_10400	7.75339	0.102465	0.758545	0.841923
gene-QQG55_10405	7.1373	0.10627	0.754277	0.838654
gene-QQG55_10410	5.38961	4.75423	0.066911	0.255236
gene-QQG55_10415	5.01386	0.75898	0.413477	0.574183
gene-QQG55_10420	6.15318	0.379618	0.557949	0.694077
gene-QQG55_10425	3.76455	0.21587	0.656781	0.772568
gene-QQG55_10430	7.08091	0.0977353	0.763975	0.845903
gene-QQG55_10435	4.78758	0.617316	0.458662	0.615331
gene-QQG55_10440	0.784916	0.0494451	0.830639	0.892662
gene-QQG55_10445	2.06047	0.805823	0.400216	0.563738
gene-QQG55_10450	5.65845	1.09344	0.331607	0.502427
gene-QQG55_10455	3.33704	0.0013292	0.971969	0.982986
gene-QQG55_10460	4.09156	2.84685	0.136878	0.320348
gene-QQG55_10465	6.88123	0.223536	0.651223	0.767963
gene-QQG55_10470	5.86887	2.82753	0.138006	0.320843
gene-QQG55_10475	4.77627	0.327225	0.585785	0.717429
gene-QQG55_10480	4.55411	10.5869	0.0146575	0.236966
gene-QQG55_10485	7.47491	6.91214	0.0349966	0.239777
gene-QQG55_10490	6.58399	35.8065	0.000625608	0.18757
gene-QQG55_10495	2.16699	0.930402	0.368039	0.535871
gene-QQG55_1050	6.09396	0.525838	0.492662	0.642502
gene-QQG55_10500	1.32646	7.64927	0.0286195	0.238754
gene-QQG55_10505	-0.397854	0.200667	0.667505	0.780041
gene-QQG55_10525	1.16952	0.117021	0.742729	0.832178
gene-QQG55_10530	4.10379	4.39608	0.0755907	0.261793
gene-QQG55_10535	7.94028	1.00056	0.351582	0.522608
gene-QQG55_10540	9.89773	6.95266	0.0346142	0.239777
gene-QQG55_10545	7.33724	1.55826	0.253364	0.429204
gene-QQG55_1055	6.39842	0.79012	0.404543	0.567473
gene-QQG55_10550	5.77788	1.00647	0.350256	0.521409
gene-QQG55_10555	3.85429	1.18473	0.313628	0.486297
gene-QQG55_10560	3.51782	15.4952	0.0060217	0.215176
gene-QQG55_10570	3.23306	0.0729208	0.795181	0.868343
gene-QQG55_10575	3.22364	3.08977	0.12367	0.306649
gene-QQG55_10580	4.75432	6.94196	0.0347163	0.239777
gene-QQG55_10585	6.74965	1.44189	0.270162	0.445432
gene-QQG55_10590	7.68855	3.23409	0.116612	0.299541
gene-QQG55_10595	6.34213	1.75791	0.227874	0.405252
gene-QQG55_1060	7.61693	4.49184	0.0731263	0.259476
gene-QQG55_10600	5.34803	7.17023	0.0326547	0.239777
gene-QQG55_10610	7.09436	5.07259	0.0602737	0.250472
gene-QQG55_10615	3.74106	4.53842	0.0719929	0.259437
gene-QQG55_10625	4.06786	6.37599	0.0406395	0.241305
gene-QQG55_10630	3.52973	8.82211	0.0216363	0.236966
gene-QQG55_10635	1.58605	3.22376	0.1174	0.300309
gene-QQG55_10640	7.5409	4.51218	0.0726177	0.259476
gene-QQG55_10645	4.10212	4.48116	0.0734031	0.259476
gene-QQG55_1065	5.15389	8.22559	0.0249502	0.237041
gene-QQG55_10650	7.69535	0.82844	0.393979	0.558156
gene-QQG55_10655	6.37714	2.67666	0.147304	0.329705
gene-QQG55_10660	5.98751	17.1375	0.00467991	0.211296
gene-QQG55_10665	6.30726	2.9027	0.133671	0.31672
gene-QQG55_10670	7.54056	1.85756	0.216506	0.394323
gene-QQG55_10680	2.69051	0.396524	0.54956	0.687212
gene-QQG55_10685	2.05352	0.800419	0.401716	0.565039
gene-QQG55_10695	2.54493	2.65095	0.149115	0.331581
gene-QQG55_1070	7.37645	9.14582	0.0200685	0.236966
gene-QQG55_10700	1.90357	0.973559	0.357826	0.527531
gene-QQG55_10705	4.40803	0.503292	0.501756	0.64978
gene-QQG55_10735	-0.114871	0.809091	0.399297	0.563008
gene-QQG55_10740	0.743646	1.13937	0.322435	0.494253
gene-QQG55_10745	5.02513	6.84017	0.0356911	0.239777
gene-QQG55_1075	9.48229	1.85256	0.217058	0.39467
gene-QQG55_10750	4.24322	0.583789	0.470622	0.625054
gene-QQG55_10755	2.86617	5.64265	0.0504624	0.246115
gene-QQG55_10760	4.17909	0.303377	0.599472	0.727565
gene-QQG55_10765	2.02811	3.33495	0.112091	0.295428
gene-QQG55_10770	2.77305	0.437415	0.530252	0.671754
gene-QQG55_10775	2.30911	4.39344	0.0757021	0.26181
gene-QQG55_10780	0.849415	9.08023	0.0206504	0.236966
gene-QQG55_10785	1.37566	3.03201	0.126861	0.309764
gene-QQG55_10790	3.53464	2.76402	0.141837	0.32469
gene-QQG55_10795	4.0589	0.469153	0.51614	0.660139
gene-QQG55_1080	6.28464	1.5597	0.253166	0.429158
gene-QQG55_10800	3.6719	1.80108	0.22286	0.399589
gene-QQG55_10805	0.0736576	16.897	0.00264588	0.197719
gene-QQG55_10810	2.21551	1.59286	0.248838	0.425466
gene-QQG55_10815	2.76788	0.108483	0.751841	0.837227
gene-QQG55_10820	3.03656	0.20954	0.661465	0.775475
gene-QQG55_10825	6.1541	3.03971	0.126233	0.309049
gene-QQG55_10835	0.0886364	5.44822	0.0539507	0.247325
gene-QQG55_10840	1.62427	0.84964	0.388505	0.553838
gene-QQG55_10845	2.76693	0.0762262	0.790723	0.865501
gene-QQG55_1085	9.1577	2.1377	0.188535	0.367523
gene-QQG55_10870	0.525485	17.6891	0.00445403	0.211296
gene-QQG55_10875	1.61042	2.57437	0.154388	0.335789
gene-QQG55_10890	0.566718	0.161446	0.700311	0.804206
gene-QQG55_10895	6.93942	4.39651	0.0755742	0.261793
gene-QQG55_1090	5.14019	2.07341	0.194489	0.372616
gene-QQG55_10900	5.85485	6.58752	0.0382704	0.24101
gene-QQG55_10905	7.13257	2.92821	0.132242	0.315041
gene-QQG55_10910	0.265395	0.711749	0.427438	0.587495
gene-QQG55_10915	6.54386	2.37486	0.16865	0.350101
gene-QQG55_10920	0.710897	4.4975	0.0725086	0.259476
gene-QQG55_10925	1.88275	6.97144	0.0346431	0.239777
gene-QQG55_10930	5.54192	6.20431	0.0426729	0.242215
gene-QQG55_10935	7.71256	2.25822	0.178046	0.358901
gene-QQG55_10940	7.06827	2.13267	0.188991	0.367936
gene-QQG55_1095	7.61083	4.74452	0.0671272	0.255236
gene-QQG55_10960	6.79175	1.62217	0.244777	0.421193
gene-QQG55_10965	5.61887	0.115274	0.744508	0.833502
gene-QQG55_10970	2.37223	4.79159	0.0662049	0.254425
gene-QQG55_10975	3.0827	7.76553	0.0279907	0.238273
gene-QQG55_10980	1.0267	7.42543	0.0307759	0.239777
gene-QQG55_10985	7.93134	0.661122	0.443818	0.60192
gene-QQG55_10990	5.70159	5.14891	0.058814	0.250423
gene-QQG55_1100	7.27546	8.39312	0.0239537	0.236966
gene-QQG55_11000	-0.216257	1.09913	0.330173	0.501416
gene-QQG55_11015	1.88539	7.8887	0.0272622	0.238112
gene-QQG55_1105	7.00535	0.602507	0.463875	0.619363
gene-QQG55_11060	3.46339	0.126959	0.732456	0.825379
gene-QQG55_11065	4.5618	1.7495	0.228876	0.406004
gene-QQG55_11070	2.71429	2.20342	0.182741	0.362457
gene-QQG55_11075	5.56836	2.15544	0.186939	0.366156
gene-QQG55_11080	5.57313	3.96225	0.0882202	0.273062
gene-QQG55_11085	6.18432	3.1997	0.118241	0.30114
gene-QQG55_11090	3.88684	3.08158	0.124079	0.306966
gene-QQG55_1110	6.38212	0.0955881	0.766488	0.847238
gene-QQG55_11100	3.15924	9.5528	0.0183165	0.236966
gene-QQG55_11110	2.28348	8.09356	0.0258148	0.238112
gene-QQG55_11120	7.93802	4.7638	0.0666968	0.254969
gene-QQG55_11130	3.11419	2.13845	0.188502	0.367523
gene-QQG55_11135	5.8043	8.75522	0.0219731	0.236966
gene-QQG55_11140	1.90722	1.04981	0.340949	0.512546
gene-QQG55_11145	5.13492	1.79534	0.223511	0.400089
gene-QQG55_1115	5.86962	2.59691	0.152566	0.334633
gene-QQG55_11150	6.93832	0.534531	0.489236	0.639479
gene-QQG55_11155	2.00018	0.00437843	0.949159	0.967778
gene-QQG55_11160	5.71625	5.93359	0.0461912	0.24562
gene-QQG55_11165	7.95631	0.0136674	0.910326	0.943689
gene-QQG55_11170	7.39044	0.072368	0.795934	0.868611
gene-QQG55_11175	7.10139	2.17809	0.184926	0.364614
gene-QQG55_11180	3.6118	0.247025	0.634914	0.75618
gene-QQG55_11185	2.80407	0.00444758	0.948757	0.967686
gene-QQG55_11190	6.95691	3.96338	0.0881826	0.273062
gene-QQG55_11195	6.09135	2.40566	0.166284	0.347324
gene-QQG55_1120	4.53298	0.0466745	0.83532	0.896128
gene-QQG55_11205	7.62317	0.577734	0.472839	0.626816
gene-QQG55_11210	6.30506	0.318922	0.59047	0.721098
gene-QQG55_11215	4.9592	0.0745883	0.792914	0.866739
gene-QQG55_11220	6.55254	4.02824	0.0861249	0.272083
gene-QQG55_11225	6.1628	0.97013	0.358535	0.527906
gene-QQG55_11230	4.67436	2.0168	0.199948	0.377978
gene-QQG55_11235	5.70723	0.959559	0.361002	0.529612
gene-QQG55_11240	5.51446	3.96252	0.088211	0.273062
gene-QQG55_11245	6.65906	1.86974	0.215173	0.393
gene-QQG55_11250	6.91704	3.16191	0.120065	0.302707
gene-QQG55_11255	1.90468	6.4283	0.0402066	0.24101
gene-QQG55_11265	8.59266	18.4289	0.00388803	0.211296
gene-QQG55_11275	9.18055	0.00428829	0.94968	0.968125
gene-QQG55_11280	3.54627	0.611783	0.460602	0.616839
gene-QQG55_11285	3.30186	4.45779	0.0739997	0.260141
gene-QQG55_11290	6.30408	1.93891	0.207815	0.385358
gene-QQG55_11295	4.96184	16.2323	0.00536397	0.211296
gene-QQG55_1130	3.35912	3.88517	0.0907639	0.27609
gene-QQG55_11300	4.92981	11.2202	0.0128815	0.236966
gene-QQG55_11310	1.92906	5.17327	0.0585789	0.250423
gene-QQG55_11315	5.22908	0.011762	0.916781	0.947827
gene-QQG55_11320	6.30224	5.27157	0.0565635	0.248868
gene-QQG55_11325	2.9837	4.73033	0.067516	0.255599
gene-QQG55_11330	0.48923	6.87046	0.0358426	0.239777
gene-QQG55_11335	7.31661	2.16799	0.18582	0.365569
gene-QQG55_11340	6.59786	2.36448	0.169458	0.35104
gene-QQG55_11345	3.95989	2.76523	0.141755	0.324653
gene-QQG55_1135	2.41727	5.76958	0.0487217	0.246115
gene-QQG55_11350	6.91767	1.72642	0.231642	0.407738
gene-QQG55_11355	7.6525	2.67241	0.147577	0.329797
gene-QQG55_11360	6.61251	0.176037	0.687795	0.795699
gene-QQG55_11365	6.34663	2.96471	0.130233	0.313139
gene-QQG55_11370	7.21751	6.46045	0.0396607	0.24101
gene-QQG55_11375	9.35364	3.84301	0.0921798	0.277273
gene-QQG55_11380	8.97817	0.237994	0.641061	0.760732
gene-QQG55_11385	4.46624	2.1107	0.191005	0.370057
gene-QQG55_11390	1.77302	12.9311	0.00935356	0.230624
gene-QQG55_11395	4.19563	0.00138485	0.971388	0.982758
gene-QQG55_1140	6.87964	3.52923	0.103807	0.288112
gene-QQG55_11400	3.16163	3.32356	0.11259	0.295755
gene-QQG55_11405	2.89793	3.12479	0.121942	0.304756
gene-QQG55_11410	5.33545	2.03164	0.198494	0.376541
gene-QQG55_11415	3.536	12.3649	0.0103262	0.233529
gene-QQG55_11420	6.95656	0.31465	0.592914	0.722644
gene-QQG55_11425	6.52335	10.2702	0.0156648	0.236966
gene-QQG55_11430	0.829995	7.99375	0.0251503	0.237041
gene-QQG55_11435	6.43732	1.07195	0.336069	0.507386
gene-QQG55_11440	3.31524	2.32899	0.172287	0.35414
gene-QQG55_11445	7.01574	0.358784	0.568677	0.703765
gene-QQG55_1145	7.19289	2.09237	0.192704	0.37086
gene-QQG55_11450	6.76589	1.66567	0.239169	0.415697
gene-QQG55_11455	6.06864	5.90356	0.0466047	0.24562
gene-QQG55_11460	4.58278	0.00110434	0.974449	0.984127
gene-QQG55_11465	3.87015	8.03509	0.0263518	0.238112
gene-QQG55_11470	6.11976	0.429268	0.533972	0.675639
gene-QQG55_11475	4.33226	0.00746112	0.933666	0.958269
gene-QQG55_11480	7.68346	0.440279	0.528929	0.670665
gene-QQG55_11485	0.914545	4.37685	0.0760872	0.262586
gene-QQG55_11490	0.335155	1.3319	0.287188	0.460505
gene-QQG55_11495	7.80663	0.0064064	0.93852	0.961558
gene-QQG55_1150	5.07735	0.00935793	0.925737	0.953222
gene-QQG55_11500	3.62325	12.0679	0.0109216	0.236966
gene-QQG55_11505	5.99211	2.94476	0.131326	0.313953
gene-QQG55_11510	6.53751	6.59183	0.038224	0.24101
gene-QQG55_11515	6.34754	1.26114	0.29968	0.471902
gene-QQG55_11520	1.09216	5.426	0.0541497	0.247582
gene-QQG55_11525	3.17226	2.03925	0.197769	0.375912
gene-QQG55_11530	6.55801	0.104561	0.756183	0.840156
gene-QQG55_11535	6.52474	3.63069	0.099842	0.285035
gene-QQG55_11540	6.14784	0.137081	0.722513	0.818592
gene-QQG55_11550	3.67054	1.94176	0.207533	0.385273
gene-QQG55_11555	4.79386	0.0420958	0.84347	0.901612
gene-QQG55_11560	6.66775	1.09439	0.331411	0.502363
gene-QQG55_11565	6.21721	1.47191	0.265676	0.440784
gene-QQG55_11570	2.75277	5.64413	0.0504572	0.246115
gene-QQG55_11575	1.20593	0.585985	0.46999	0.624519
gene-QQG55_11580	4.00994	0.000163653	0.990162	0.993604
gene-QQG55_11585	3.9948	0.502666	0.502015	0.64978
gene-QQG55_11590	6.74394	0.553865	0.481773	0.633766
gene-QQG55_11595	5.52226	3.61682	0.100373	0.285664
gene-QQG55_1160	6.26586	5.86768	0.0471053	0.24562
gene-QQG55_11600	6.60114	1.75671	0.228017	0.405358
gene-QQG55_11605	3.35239	0.440448	0.528859	0.670665
gene-QQG55_11610	2.49987	0.292299	0.6061	0.73253
gene-QQG55_11615	-0.149011	1.55722	0.253368	0.429204
gene-QQG55_11620	6.56067	0.52601	0.492593	0.642498
gene-QQG55_11625	4.91514	0.611963	0.460534	0.616839
gene-QQG55_11630	6.81016	4.4031	0.0754017	0.261508
gene-QQG55_11635	4.86745	3.17049	0.11965	0.302516
gene-QQG55_11640	0.256565	2.12342	0.190181	0.368971
gene-QQG55_11645	3.91031	2.06411	0.195387	0.373679
gene-QQG55_1165	4.26233	9.54598	0.0183435	0.236966
gene-QQG55_11650	6.2789	0.0653362	0.805845	0.875899
gene-QQG55_11655	9.31921	1.21217	0.308506	0.480813
gene-QQG55_11660	2.63658	5.17141	0.0584721	0.250423
gene-QQG55_11670	7.77522	4.89012	0.0639645	0.252709
gene-QQG55_11675	6.27684	0.244105	0.636884	0.75779
gene-QQG55_11680	6.31316	0.295528	0.604133	0.731232
gene-QQG55_11685	3.46025	1.14938	0.320419	0.493017
gene-QQG55_11690	1.52433	0.0682246	0.801752	0.873086
gene-QQG55_11695	3.76202	5.80429	0.0480202	0.246086
gene-QQG55_1170	0.916704	5.48358	0.0524284	0.246953
gene-QQG55_11700	6.31928	2.62621	0.150602	0.333145
gene-QQG55_11705	4.15129	1.01329	0.348739	0.519956
gene-QQG55_11710	3.80547	14.8883	0.00664097	0.220313
gene-QQG55_11715	6.50712	0.0630116	0.809247	0.878235
gene-QQG55_11725	6.71937	7.24182	0.032038	0.239777
gene-QQG55_11730	5.10393	3.68332	0.0978667	0.283294
gene-QQG55_11735	5.52819	23.4526	0.00205633	0.18757
gene-QQG55_11740	9.48977	0.0873066	0.776487	0.855067
gene-QQG55_11750	6.28554	1.96603	0.205026	0.382806
gene-QQG55_11755	5.48059	0.197222	0.670822	0.782984
gene-QQG55_11760	2.96638	0.273855	0.617454	0.743141
gene-QQG55_11765	9.14749	13.1684	0.00891115	0.227643
gene-QQG55_11770	4.07401	3.57561	0.101973	0.286616
gene-QQG55_11775	-0.210817	0.0591861	0.814782	0.881436
gene-QQG55_11780	5.13213	3.13059	0.121608	0.304286
gene-QQG55_11785	6.95901	3.50823	0.104653	0.289001
gene-QQG55_11795	3.9882	0.538559	0.487667	0.638193
gene-QQG55_1180	0.663478	0.762547	0.41255	0.573457
gene-QQG55_11800	5.7969	0.0463667	0.835854	0.896602
gene-QQG55_11805	7.0426	1.0746	0.335515	0.506784
gene-QQG55_11810	5.52839	3.16288	0.120019	0.302668
gene-QQG55_11815	5.20716	0.0178862	0.897498	0.936657
gene-QQG55_11820	4.77793	5.23815	0.0571659	0.249052
gene-QQG55_11825	5.86181	0.0383347	0.85052	0.905702
gene-QQG55_11830	5.3831	2.10537	0.1915	0.370177
gene-QQG55_11835	6.92226	6.80614	0.0360237	0.239777
gene-QQG55_11840	5.92365	2.22444	0.180903	0.360581
gene-QQG55_1185	5.81641	0.409563	0.543236	0.682173
gene-QQG55_11850	6.34408	7.52355	0.0297648	0.238822
gene-QQG55_11855	7.18891	0.0387002	0.849819	0.905545
gene-QQG55_11860	9.5438	5.45146	0.0534636	0.246953
gene-QQG55_11865	6.74382	1.27719	0.29687	0.46936
gene-QQG55_11870	5.94393	0.0760525	0.790949	0.86556
gene-QQG55_11875	-0.444229	17.2955	0.00213216	0.18757
gene-QQG55_11880	0.915204	14.2691	0.00676879	0.220313
gene-QQG55_11890	10.4005	9.02417	0.0206376	0.236966
gene-QQG55_11895	5.66716	1.43302	0.271509	0.446703
gene-QQG55_1190	6.24183	2.61498	0.151351	0.333448
gene-QQG55_11900	5.66315	4.81801	0.0655066	0.25369
gene-QQG55_11905	4.16239	7.97424	0.0265507	0.238112
gene-QQG55_11910	4.51287	0.0041889	0.950265	0.968521
gene-QQG55_11915	5.84419	1.65354	0.240715	0.416908
gene-QQG55_11920	3.44662	3.05749	0.12532	0.308168
gene-QQG55_11925	6.97401	5.31616	0.055773	0.248674
gene-QQG55_11930	7.13559	0.123714	0.735735	0.827839
gene-QQG55_11935	7.05129	5.28018	0.0564093	0.248857
gene-QQG55_11940	4.67474	0.00136018	0.971644	0.982758
gene-QQG55_11945	1.92458	2.24	0.179806	0.359869
gene-QQG55_1195	8.89924	5.57088	0.051529	0.246953
gene-QQG55_11950	8.32737	2.62621	0.150602	0.333145
gene-QQG55_11955	3.98212	2.56185	0.154969	0.336435
gene-QQG55_11965	8.13027	0.263919	0.623779	0.747692
gene-QQG55_11970	7.05487	0.31387	0.593362	0.722652
gene-QQG55_11975	4.20506	7.96224	0.026821	0.238112
gene-QQG55_11980	4.11367	19.0014	0.00359374	0.211296
gene-QQG55_11985	4.0839	5.76421	0.0485978	0.246115
gene-QQG55_11990	-0.511178	3.37236	0.103838	0.288112
gene-QQG55_11995	4.64554	1.00169	0.351328	0.52251
gene-QQG55_1200	7.65369	0.160737	0.700832	0.80433
gene-QQG55_12000	4.35417	5.29528	0.0561444	0.248674
gene-QQG55_12005	7.70444	4.1354	0.0828624	0.268392
gene-QQG55_12010	4.24252	0.981539	0.355906	0.525293
gene-QQG55_12020	7.21151	0.220997	0.653049	0.769332
gene-QQG55_12025	3.25019	0.0445457	0.839057	0.899055
gene-QQG55_12030	6.59193	1.536	0.256458	0.432052
gene-QQG55_12035	5.22844	0.00457643	0.94802	0.967506
gene-QQG55_12040	6.3231	7.06667	0.0335671	0.239777
gene-QQG55_12045	3.24635	0.219928	0.653829	0.769741
gene-QQG55_1205	5.08958	3.24253	0.116218	0.299168
gene-QQG55_12055	6.33651	4.63754	0.0695845	0.257269
gene-QQG55_12060	6.27157	1.83567	0.218933	0.396105
gene-QQG55_12070	2.37743	2.62663	0.15069	0.333264
gene-QQG55_12075	0.821822	3.59706	0.101203	0.286155
gene-QQG55_12080	6.54378	4.97453	0.0622217	0.251088
gene-QQG55_12085	0.18528	2.28369	0.176307	0.357088
gene-QQG55_12090	5.03696	0.0537508	0.823513	0.88812
gene-QQG55_12095	5.82486	2.107	0.191345	0.370176
gene-QQG55_1210	2.66715	6.0278	0.0450439	0.244591
gene-QQG55_12100	5.58068	4.66788	0.0688761	0.25646
gene-QQG55_12105	6.90451	4.37976	0.0760157	0.262524
gene-QQG55_12110	2.06429	1.58069	0.250436	0.427483
gene-QQG55_12115	6.9898	0.7484	0.416586	0.577186
gene-QQG55_12120	4.37541	18.0205	0.00411998	0.211296
gene-QQG55_12125	2.91558	0.000353731	0.985537	0.991497
gene-QQG55_12130	4.31973	0.0495345	0.830442	0.892553
gene-QQG55_12135	5.00149	2.27689	0.176495	0.357249
gene-QQG55_12140	5.80723	22.9966	0.00216837	0.18757
gene-QQG55_12145	6.10361	16.5443	0.00511409	0.211296
gene-QQG55_12150	2.2148	1.98003	0.203667	0.381414
gene-QQG55_12155	3.52615	29.0454	0.00114122	0.18757
gene-QQG55_12160	5.69675	0.000706415	0.979562	0.987308
gene-QQG55_12165	2.02686	5.51094	0.0527861	0.246953
gene-QQG55_12175	6.56592	7.59563	0.029217	0.238754
gene-QQG55_12180	5.86173	4.749	0.0670273	0.255236
gene-QQG55_12185	3.10539	14.863	0.00667068	0.220313
gene-QQG55_12190	5.14334	1.05688	0.339255	0.510666
gene-QQG55_12195	6.14022	0.31393	0.593328	0.722652
gene-QQG55_1220	1.02532	3.52105	0.104469	0.288916
gene-QQG55_12200	6.98021	2.06435	0.195345	0.373671
gene-QQG55_12215	2.5206	0.0420146	0.843625	0.901612
gene-QQG55_12225	6.87744	4.40337	0.0753945	0.261508
gene-QQG55_12230	6.99381	13.9483	0.00777226	0.221245
gene-QQG55_12235	3.48847	10.0058	0.0166041	0.236966
gene-QQG55_12240	6.41634	0.402641	0.546567	0.684516
gene-QQG55_12245	5.70862	0.0416838	0.844226	0.901739
gene-QQG55_1225	1.85848	0.617903	0.458527	0.615235
gene-QQG55_12250	4.84677	0.523057	0.493768	0.643432
gene-QQG55_12255	1.99943	0.165349	0.696856	0.801646
gene-QQG55_12260	5.23415	1.2626	0.299425	0.47165
gene-QQG55_12265	7.97069	3.16769	0.119784	0.302619
gene-QQG55_12270	7.41374	1.56391	0.252587	0.428907
gene-QQG55_12280	6.39015	0.00657101	0.937737	0.961242
gene-QQG55_12285	8.17597	4.15712	0.0822212	0.268196
gene-QQG55_12290	7.1261	0.142816	0.717068	0.815058
gene-QQG55_12295	7.02446	6.77897	0.0362933	0.239777
gene-QQG55_1230	2.47546	4.10404	0.0839265	0.269964
gene-QQG55_12300	2.2354	0.66131	0.44382	0.60192
gene-QQG55_12305	3.73312	3.39185	0.109529	0.294058
gene-QQG55_12310	4.25288	2.67579	0.147371	0.329705
gene-QQG55_12315	6.8235	0.986433	0.354783	0.524743
gene-QQG55_12320	3.96553	0.153288	0.707446	0.809181
gene-QQG55_12325	5.03159	0.282309	0.612173	0.738324
gene-QQG55_12330	4.1441	0.890196	0.377874	0.545176
gene-QQG55_12335	8.71665	2.02499	0.199142	0.377143
gene-QQG55_12340	6.68993	0.558116	0.480159	0.632388
gene-QQG55_12345	5.95952	0.962452	0.360324	0.529111
gene-QQG55_1235	5.51968	5.77833	0.0483874	0.246086
gene-QQG55_12350	4.56928	1.68532	0.236702	0.413093
gene-QQG55_12360	4.90654	3.6796	0.0980072	0.283294
gene-QQG55_12365	8.69564	0.930273	0.367975	0.535857
gene-QQG55_12370	8.32384	1.12074	0.326066	0.497259
gene-QQG55_12375	-0.0170544	7.43851e-05	0.993366	0.995829
gene-QQG55_12380	7.64749	0.766593	0.411262	0.572477
gene-QQG55_12385	8.17424	0.747117	0.416965	0.577514
gene-QQG55_12390	8.15679	0.841029	0.390606	0.555796
gene-QQG55_1240	7.00267	0.370033	0.562832	0.698735
gene-QQG55_12400	1.03615	3.67784	0.098287	0.283645
gene-QQG55_12405	4.59763	0.315683	0.592322	0.722461
gene-QQG55_12410	7.24528	8.93542	0.0210661	0.236966
gene-QQG55_12415	7.15159	10.7571	0.0141495	0.236966
gene-QQG55_12420	6.65146	2.3604	0.169777	0.351478
gene-QQG55_12425	3.83701	0.231648	0.645475	0.763938
gene-QQG55_12430	3.08496	4.05959	0.0851924	0.271393
gene-QQG55_12435	5.06565	0.581576	0.471429	0.625535
gene-QQG55_12440	7.44939	0.0143509	0.908123	0.942102
gene-QQG55_12445	4.74302	3.14852	0.120722	0.303192
gene-QQG55_1245	6.79813	0.11534	0.744438	0.833502
gene-QQG55_12450	8.89128	11.2037	0.0129232	0.236966
gene-QQG55_12455	6.71852	0.000256523	0.987683	0.992639
gene-QQG55_12460	7.2258	5.74581	0.0488583	0.246115
gene-QQG55_12465	6.2368	1.13106	0.324011	0.495618
gene-QQG55_12470	5.80999	2.55996	0.155092	0.336535
gene-QQG55_12475	5.68328	3.08787	0.123753	0.306649
gene-QQG55_12480	3.71075	3.73483	0.0959926	0.28111
gene-QQG55_12485	3.3484	5.96689	0.0457895	0.24562
gene-QQG55_12490	6.51423	1.26851	0.298385	0.470768
gene-QQG55_12495	4.95901	3.47617	0.105965	0.290659
gene-QQG55_12500	6.26605	1.84883	0.217471	0.395108
gene-QQG55_12505	6.97769	3.28064	0.114456	0.297063
gene-QQG55_12510	5.76764	0.767452	0.411014	0.572213
gene-QQG55_12515	6.70005	0.907412	0.373569	0.540793
gene-QQG55_12520	3.99901	7.3698	0.0309852	0.239777
gene-QQG55_12525	5.82361	10.8553	0.0138672	0.236966
gene-QQG55_12530	6.36206	3.16629	0.119852	0.302641
gene-QQG55_12535	7.59277	6.58787	0.0382663	0.24101
gene-QQG55_12545	1.33127	0.478068	0.512457	0.657743
gene-QQG55_1255	5.17255	0.142395	0.717463	0.815318
gene-QQG55_12550	3.52741	1.56266	0.252789	0.428963
gene-QQG55_12555	2.96755	5.73937	0.0490097	0.246115
gene-QQG55_12560	7.68456	0.137108	0.722487	0.818592
gene-QQG55_12565	6.54081	8.88158	0.0213317	0.236966
gene-QQG55_12570	4.35044	36.5393	0.000590009	0.18757
gene-QQG55_12575	1.39295	1.26411	0.299407	0.47165
gene-QQG55_12580	6.91776	0.777155	0.408223	0.570443
gene-QQG55_12585	3.97998	4.69203	0.0683228	0.256323
gene-QQG55_12590	7.08224	11.9	0.0112736	0.236966
gene-QQG55_12595	7.31798	5.02029	0.0613021	0.250541
gene-QQG55_1260	5.0923	0.395023	0.550281	0.687851
gene-QQG55_12600	6.76814	0.0182833	0.896374	0.935848
gene-QQG55_12605	6.87177	0.893171	0.377122	0.544331
gene-QQG55_12610	7.39665	1.748	0.229051	0.406167
gene-QQG55_12615	7.71426	3.56241	0.102487	0.287186
gene-QQG55_12620	2.77957	2.82877	0.13803	0.320843
gene-QQG55_12625	3.36028	0.351772	0.572391	0.706936
gene-QQG55_12630	3.18569	0.982681	0.35566	0.525248
gene-QQG55_12635	4.11107	0.612974	0.460181	0.616805
gene-QQG55_12640	3.66516	0.286787	0.609426	0.735372
gene-QQG55_12645	3.25619	6.39264	0.0404836	0.24101
gene-QQG55_1265	5.27348	0.161344	0.700301	0.804206
gene-QQG55_12650	5.22103	2.68056	0.147054	0.329705
gene-QQG55_12655	5.99526	1.48456	0.263819	0.439651
gene-QQG55_12660	5.12674	1.21798	0.307441	0.480193
gene-QQG55_12665	6.53743	1.97976	0.203634	0.381414
gene-QQG55_12675	5.00502	0.667069	0.441868	0.600267
gene-QQG55_12680	7.02176	6.99946	0.0341795	0.239777
gene-QQG55_12685	6.98918	0.00649529	0.938096	0.96144
gene-QQG55_12690	4.9284	1.14037	0.322173	0.493928
gene-QQG55_12695	7.62041	3.06925	0.124704	0.307838
gene-QQG55_1270	3.04339	4.86982	0.0644219	0.252709
gene-QQG55_12700	8.47388	5.58646	0.0512834	0.246953
gene-QQG55_12705	3.25977	2.78451	0.140586	0.323227
gene-QQG55_12710	8.20683	0.472333	0.514764	0.659067
gene-QQG55_12715	6.35266	1.57664	0.250851	0.427968
gene-QQG55_12720	5.02864	2.97713	0.12956	0.312531
gene-QQG55_12725	4.43318	0.382771	0.556363	0.692691
gene-QQG55_12735	8.05665	0.143544	0.716386	0.814755
gene-QQG55_12740	6.85508	1.8546	0.216833	0.394449
gene-QQG55_12745	4.48686	1.08923	0.332476	0.50351
gene-QQG55_1275	5.73375	7.5652	0.0294466	0.238754
gene-QQG55_12750	1.96883	0.520963	0.494654	0.644086
gene-QQG55_12755	7.00874	3.71698	0.0966286	0.281944
gene-QQG55_12760	5.75216	7.2324	0.0321186	0.239777
gene-QQG55_12765	3.68802	7.40482	0.0307099	0.239777
gene-QQG55_12770	4.95094	1.36192	0.282668	0.456088
gene-QQG55_12775	5.45308	6.76272	0.0364573	0.239789
gene-QQG55_12780	4.77829	2.77745	0.141004	0.323808
gene-QQG55_12785	6.58805	1.2173	0.307564	0.480233
gene-QQG55_12790	5.25875	2.1618	0.186371	0.365869
gene-QQG55_12795	7.69095	11.1636	0.0130274	0.236966
gene-QQG55_1280	6.68392	0.107449	0.752972	0.837821
gene-QQG55_12800	6.77408	5.32774	0.0555702	0.248674
gene-QQG55_12805	0.430351	2.59117	0.153431	0.335246
gene-QQG55_12815	3.18273	0.804888	0.400436	0.563965
gene-QQG55_12835	2.14715	1.49842	0.261871	0.4376
gene-QQG55_12840	6.37693	6.4561	0.0397095	0.24101
gene-QQG55_12845	5.86752	2.17617	0.185096	0.364729
gene-QQG55_1285	7.89615	0.121279	0.73823	0.829272
gene-QQG55_12850	5.047	2.91159	0.133172	0.316184
gene-QQG55_12855	5.32541	0.0652547	0.805963	0.875931
gene-QQG55_12860	5.76761	3.42231	0.108217	0.292764
gene-QQG55_12865	7.39918	2.57909	0.153776	0.335343
gene-QQG55_12870	6.09506	3.03158	0.126659	0.309706
gene-QQG55_12875	2.3843	18.7721	0.00371941	0.211296
gene-QQG55_12880	7.49908	2.6428	0.149506	0.331748
gene-QQG55_12890	8.1014	0.871152	0.382723	0.549346
gene-QQG55_12895	6.58162	0.165972	0.696291	0.801526
gene-QQG55_1290	7.50376	2.18084	0.184684	0.364594
gene-QQG55_12900	5.20784	0.292736	0.605811	0.73227
gene-QQG55_12905	4.64435	32.3156	0.00084133	0.18757
gene-QQG55_12920	6.40361	0.0390085	0.849231	0.905312
gene-QQG55_12925	5.5581	1.3834	0.279225	0.453366
gene-QQG55_12930	7.02997	12.4083	0.0102391	0.233529
gene-QQG55_12935	7.02779	0.968042	0.35902	0.528229
gene-QQG55_12940	8.03955	2.2005	0.182966	0.362716
gene-QQG55_12945	8.90299	0.822202	0.395667	0.559946
gene-QQG55_1295	5.55501	18.6153	0.00378861	0.211296
gene-QQG55_12950	6.3042	2.3259	0.172509	0.3542
gene-QQG55_12955	7.34781	3.35264	0.111226	0.294827
gene-QQG55_12960	1.88911	5.02301	0.0614718	0.250541
gene-QQG55_12965	6.34385	0.229396	0.647056	0.764938
gene-QQG55_12970	2.69098	0.521924	0.494243	0.643829
gene-QQG55_12975	6.70422	3.24393	0.116152	0.299168
gene-QQG55_12980	-0.655365	0.00276605	0.959459	0.974617
gene-QQG55_12985	8.28755	3.29279	0.113902	0.296771
gene-QQG55_12990	7.30406	0.0671192	0.803279	0.873885
gene-QQG55_12995	6.69022	1.84856	0.217501	0.395108
gene-QQG55_1300	9.95388	35.4221	0.000645525	0.18757
gene-QQG55_13000	8.06815	0.0160102	0.902987	0.939743
gene-QQG55_13005	6.40667	6.87378	0.0353638	0.239777
gene-QQG55_13010	5.89658	1.18436	0.313693	0.48632
gene-QQG55_13015	6.28741	0.256139	0.628847	0.751599
gene-QQG55_13020	2.93115	4.61439	0.0701872	0.257566
gene-QQG55_13030	2.62822	1.85597	0.216714	0.394368
gene-QQG55_13035	3.33998	7.76604	0.0280722	0.238505
gene-QQG55_13040	6.06453	6.36598	0.0407395	0.241313
gene-QQG55_13045	3.21528	5.27686	0.0565099	0.248868
gene-QQG55_1305	0.650905	7.94157	0.0271219	0.238112
gene-QQG55_13050	0.252287	1.50303	0.259759	0.435844
gene-QQG55_13055	7.92389	1.81324	0.221461	0.398368
gene-QQG55_13060	6.49194	9.53948	0.0183619	0.236966
gene-QQG55_13065	3.6223	0.845336	0.389472	0.554884
gene-QQG55_13070	6.73308	2.83222	0.13773	0.320843
gene-QQG55_13075	7.81844	0.0386238	0.849966	0.905603
gene-QQG55_13080	0.903335	0.41673	0.539986	0.679361
gene-QQG55_13085	1.32975	0.61242	0.460555	0.616839
gene-QQG55_13090	4.65144	2.17357	0.185328	0.365038
gene-QQG55_13095	1.39409	1.48442	0.264041	0.439651
gene-QQG55_1310	0.524314	13.0623	0.009291	0.229701
gene-QQG55_13100	3.21023	0.836895	0.391719	0.556654
gene-QQG55_13105	4.75352	2.50166	0.159198	0.339945
gene-QQG55_13110	8.12401	2.99167	0.128775	0.311466
gene-QQG55_13115	8.67739	12.2833	0.0104817	0.234642
gene-QQG55_13120	7.4468	3.20535	0.117971	0.300922
gene-QQG55_13125	9.04788	0.27564	0.616323	0.742325
gene-QQG55_13130	3.50003	3.29683	0.113732	0.296645
gene-QQG55_13135	8.0132	0.264354	0.623498	0.747562
gene-QQG55_13140	2.92192	0.542078	0.486311	0.636714
gene-QQG55_13145	3.84251	3.2911	0.114003	0.296771
gene-QQG55_13150	1.36799	9.65833	0.0179144	0.236966
gene-QQG55_13165	7.06453	0.0362795	0.854525	0.908587
gene-QQG55_13170	2.79266	0.148556	0.711753	0.812592
gene-QQG55_13175	5.21429	0.18978	0.676653	0.787563
gene-QQG55_13180	3.11133	2.72216	0.144427	0.326363
gene-QQG55_13185	6.57543	2.34435	0.17104	0.352954
gene-QQG55_13190	6.67391	0.177125	0.686895	0.79538
gene-QQG55_13195	3.81802	6.38259	0.0405583	0.241135
gene-QQG55_1320	6.5001	0.0226414	0.884779	0.928309
gene-QQG55_13200	3.01689	11.5151	0.0121846	0.236966
gene-QQG55_13205	6.66215	3.13506	0.121385	0.303978
gene-QQG55_13210	5.68027	4.7497	0.0670133	0.255236
gene-QQG55_13215	6.0744	0.985017	0.355107	0.525003
gene-QQG55_13220	3.86032	4.18427	0.0814446	0.267276
gene-QQG55_13225	3.66477	4.8898	0.0640156	0.252709
gene-QQG55_13230	7.71216	3.63704	0.0996005	0.284878
gene-QQG55_13235	5.65818	9.35974	0.0191168	0.236966
gene-QQG55_13240	7.1753	1.16683	0.317031	0.489409
gene-QQG55_13245	6.83019	0.790415	0.40446	0.567473
gene-QQG55_1325	1.92827	2.63146	0.15036	0.332968
gene-QQG55_13250	6.2722	2.90893	0.13332	0.316324
gene-QQG55_13255	5.12643	5.93833	0.0461275	0.24562
gene-QQG55_13260	9.47111	5.14284	0.0589277	0.250423
gene-QQG55_13265	6.72489	4.3041	0.0780527	0.263964
gene-QQG55_13280	-0.110718	1.08048	0.334429	0.50583
gene-QQG55_13290	-0.467036	0.772312	0.408648	0.570619
gene-QQG55_13295	5.5925	5.1406	0.0589707	0.250423
gene-QQG55_1330	7.06768	11.1452	0.0130757	0.236966
gene-QQG55_13300	4.91893	4.41494	0.0750941	0.26108
gene-QQG55_13305	7.48379	3.34286	0.111657	0.294997
gene-QQG55_13310	8.18438	10.1942	0.0159203	0.236966
gene-QQG55_13320	6.32014	8.20054	0.0251034	0.237041
gene-QQG55_13330	7.88808	2.09377	0.192573	0.37068
gene-QQG55_13335	4.40227	4.50141	0.0728919	0.259476
gene-QQG55_13340	5.83868	4.11973	0.0833299	0.269306
gene-QQG55_13345	6.71929	5.72168	0.0492159	0.246115
gene-QQG55_1335	7.12888	2.68028	0.14707	0.329705
gene-QQG55_13350	7.16631	6.98052	0.0343544	0.239777
gene-QQG55_13360	4.74865	6.99462	0.0342256	0.239777
gene-QQG55_13365	5.59638	5.21885	0.057517	0.249593
gene-QQG55_13370	4.43804	1.89476	0.212474	0.390166
gene-QQG55_13375	5.87885	6.78553	0.0362282	0.239777
gene-QQG55_13380	8.37025	0.618992	0.458077	0.614798
gene-QQG55_13385	6.71509	1.10517	0.329209	0.500486
gene-QQG55_13390	6.37812	5.49429	0.052759	0.246953
gene-QQG55_13395	8.78716	0.0349106	0.857259	0.910606
gene-QQG55_13400	8.21046	2.6791	0.147146	0.329705
gene-QQG55_13405	1.97457	5.94264	0.0462897	0.24562
gene-QQG55_13410	4.43386	11.5147	0.0121514	0.236966
gene-QQG55_13415	3.04105	0.896846	0.376212	0.5434
gene-QQG55_13420	5.63333	7.61803	0.0290501	0.238754
gene-QQG55_13425	2.73537	0.0121856	0.915306	0.947247
gene-QQG55_13430	7.07342	11.3888	0.0124555	0.236966
gene-QQG55_13440	7.38544	5.63211	0.0505728	0.246115
gene-QQG55_13445	2.8029	0.511808	0.498298	0.647016
gene-QQG55_1345	6.63067	1.13391	0.323445	0.495105
gene-QQG55_13450	0.659345	4.81639	0.0660063	0.253977
gene-QQG55_13455	6.74542	0.577339	0.472984	0.626881
gene-QQG55_13460	5.74307	0.904661	0.374251	0.541621
gene-QQG55_13465	3.66515	4.43855	0.0744886	0.260249
gene-QQG55_13470	4.108	7.32303	0.0313626	0.239777
gene-QQG55_13475	1.23558	0.00984472	0.923857	0.951896
gene-QQG55_13480	6.05336	1.32144	0.289323	0.462375
gene-QQG55_13485	2.97029	6.47604	0.0396035	0.24101
gene-QQG55_13490	7.53993	3.84204	0.0922131	0.277273
gene-QQG55_1350	6.07098	0.715154	0.426617	0.586887
gene-QQG55_13500	6.8283	0.494537	0.50537	0.652602
gene-QQG55_13505	6.45975	2.45741	0.162409	0.343249
gene-QQG55_13510	4.17787	1.7744	0.225939	0.402467
gene-QQG55_13515	5.74942	4.09055	0.0842092	0.269964
gene-QQG55_13520	1.7245	1.14839	0.320781	0.493134
gene-QQG55_13525	6.29467	0.551655	0.482615	0.634116
gene-QQG55_13535	6.31699	0.0120579	0.915746	0.947406
gene-QQG55_13540	6.71208	3.56363	0.102439	0.287186
gene-QQG55_13545	6.20052	0.0622033	0.810445	0.878695
gene-QQG55_1355	7.1368	0.00406171	0.951025	0.969001
gene-QQG55_13550	8.09834	0.238653	0.640607	0.760581
gene-QQG55_13555	6.50086	5.55425	0.0517931	0.246953
gene-QQG55_13560	6.24279	2.77964	0.140869	0.323572
gene-QQG55_13565	5.07672	4.14319	0.0826385	0.268392
gene-QQG55_13575	4.33564	2.82572	0.138116	0.320843
gene-QQG55_13580	7.53357	9.27702	0.0194776	0.236966
gene-QQG55_13585	6.48486	2.57696	0.153922	0.335343
gene-QQG55_13590	5.40368	1.4934	0.262533	0.438177
gene-QQG55_13595	5.78475	7.33204	0.0312863	0.239777
gene-QQG55_1360	5.0688	1.85782	0.21648	0.394323
gene-QQG55_13600	6.99861	5.00807	0.0615456	0.250541
gene-QQG55_13605	4.89958	5.97931	0.0455803	0.24562
gene-QQG55_13610	4.90129	3.61803	0.10033	0.285664
gene-QQG55_13615	5.41866	5.05074	0.0607016	0.250541
gene-QQG55_13620	4.23161	3.55302	0.102863	0.287396
gene-QQG55_13625	8.00506	2.95073	0.130997	0.313812
gene-QQG55_13630	2.67622	11.6293	0.0118921	0.236966
gene-QQG55_13645	0.657472	4.84234	0.0643601	0.252709
gene-QQG55_1365	4.84475	0.704499	0.429919	0.589704
gene-QQG55_13650	8.34701	0.556505	0.48077	0.632795
gene-QQG55_13655	3.19974	6.68608	0.0374293	0.24101
gene-QQG55_13660	6.85025	7.82297	0.0275742	0.238112
gene-QQG55_13665	6.70202	3.82816	0.0926898	0.277702
gene-QQG55_13670	8.00101	0.382511	0.556492	0.692704
gene-QQG55_13675	5.17481	4.96485	0.0624187	0.251224
gene-QQG55_13680	6.90458	5.70477	0.0494682	0.246115
gene-QQG55_13685	4.56448	3.52292	0.104064	0.288366
gene-QQG55_13690	6.8889	0.00118317	0.973553	0.983878
gene-QQG55_13695	6.59424	2.31269	0.17357	0.354884
gene-QQG55_1370	5.94984	1.7318	0.230992	0.407548
gene-QQG55_13700	1.99713	0.102932	0.758044	0.841651
gene-QQG55_13705	7.69337	2.81456	0.138773	0.321771
gene-QQG55_13710	10.5981	1.557	0.253537	0.429256
gene-QQG55_13715	7.11945	5.36881	0.0548589	0.247935
gene-QQG55_13720	4.89197	1.78442	0.22477	0.401594
gene-QQG55_13725	6.6421	0.0206025	0.890046	0.931665
gene-QQG55_13730	5.34623	1.25362	0.301013	0.473241
gene-QQG55_13735	5.68766	0.0505646	0.828721	0.89149
gene-QQG55_13740	3.75862	0.191711	0.67513	0.786365
gene-QQG55_13745	5.43565	24.3155	0.0018639	0.18757
gene-QQG55_1375	6.96913	3.45091	0.107012	0.291967
gene-QQG55_13750	5.37957	9.28321	0.0195418	0.236966
gene-QQG55_13760	7.0724	2.78156	0.140752	0.323385
gene-QQG55_13770	7.84861	3.96224	0.0882196	0.273062
gene-QQG55_13775	7.62439	4.87073	0.0643743	0.252709
gene-QQG55_13780	5.83548	1.14837	0.320605	0.493017
gene-QQG55_13785	3.03684	3.2467	0.11604	0.299168
gene-QQG55_13790	7.97818	5.27034	0.0565848	0.248868
gene-QQG55_13795	4.71389	6.55349	0.0386384	0.24101
gene-QQG55_1380	6.30854	3.59975	0.10103	0.286016
gene-QQG55_13800	4.41862	0.110409	0.749732	0.836112
gene-QQG55_13805	7.80892	0.101497	0.759644	0.842952
gene-QQG55_13810	7.01264	2.74119	0.143225	0.325389
gene-QQG55_13815	8.13868	1.86445	0.215751	0.393678
gene-QQG55_13820	6.30678	0.414699	0.54079	0.679797
gene-QQG55_13825	7.20073	5.07243	0.0602767	0.250472
gene-QQG55_13830	5.28467	5.55504	0.0517819	0.246953
gene-QQG55_13835	3.53851	1.85735	0.216547	0.394324
gene-QQG55_13840	3.23723	14.0919	0.00758871	0.221245
gene-QQG55_13845	-0.527663	0.688327	0.432403	0.591833
gene-QQG55_1385	4.61532	1.97963	0.20365	0.381414
gene-QQG55_13850	1.90716	0.181448	0.683385	0.792278
gene-QQG55_13855	6.96356	5.65077	0.0502861	0.246115
gene-QQG55_13860	2.41202	24.3511	0.00186447	0.18757
gene-QQG55_13865	1.38255	0.0757575	0.791392	0.865943
gene-QQG55_13870	7.38625	2.54199	0.15634	0.337545
gene-QQG55_13875	7.74467	1.72507	0.231806	0.407738
gene-QQG55_13880	1.74625	0.640203	0.450928	0.608366
gene-QQG55_13885	8.57481	5.0885	0.0599653	0.250472
gene-QQG55_13890	7.65598	2.65685	0.148586	0.330922
gene-QQG55_13895	4.55578	1.00795	0.349927	0.521253
gene-QQG55_1390	6.59567	1.65541	0.240476	0.416841
gene-QQG55_13900	7.86877	3.30158	0.113503	0.296365
gene-QQG55_13905	3.72772	1.70224	0.23461	0.410318
gene-QQG55_13910	8.55213	0.000984405	0.975875	0.984907
gene-QQG55_13915	5.75989	11.6136	0.0119174	0.236966
gene-QQG55_13920	5.63349	2.75823	0.142175	0.325015
gene-QQG55_13925	6.39399	0.0229481	0.884008	0.92817
gene-QQG55_13930	6.71207	3.23132	0.116742	0.299672
gene-QQG55_13935	5.54858	1.33506	0.287058	0.460408
gene-QQG55_13940	7.72812	0.609917	0.461253	0.617289
gene-QQG55_13945	7.80943	0.809466	0.399152	0.562966
gene-QQG55_1395	7.12119	1.16789	0.316828	0.489248
gene-QQG55_13950	4.13364	0.494394	0.505433	0.652602
gene-QQG55_13955	4.32563	2.10759	0.191293	0.370176
gene-QQG55_13960	7.23562	15.5182	0.00599669	0.215176
gene-QQG55_13965	7.76815	4.24919	0.0795763	0.265278
gene-QQG55_13970	3.6055	0.145538	0.71453	0.813964
gene-QQG55_13975	8.37044	0.123107	0.736354	0.828061
gene-QQG55_13980	4.28892	0.974606	0.357502	0.527175
gene-QQG55_13985	8.85387	1.11884	0.326448	0.497683
gene-QQG55_13990	6.69969	3.74511	0.0956112	0.28111
gene-QQG55_13995	8.03306	0.577725	0.472842	0.626816
gene-QQG55_1400	5.71388	3.97723	0.0877389	0.273062
gene-QQG55_14005	6.75109	0.291528	0.60654	0.732791
gene-QQG55_14010	7.84884	16.2953	0.00531181	0.211296
gene-QQG55_14015	7.25078	3.12254	0.122007	0.304756
gene-QQG55_14020	8.07358	1.73748	0.230308	0.40678
gene-QQG55_14025	3.71092	13.3096	0.00869212	0.227643
gene-QQG55_14030	6.08013	6.54378	0.0387419	0.24101
gene-QQG55_14035	7.01599	0.59909	0.465094	0.620652
gene-QQG55_14040	5.88521	7.53372	0.0296869	0.238822
gene-QQG55_14045	7.2844	0.684059	0.436374	0.595524
gene-QQG55_1405	4.94068	2.97463	0.129696	0.312531
gene-QQG55_14050	5.4225	3.01406	0.127582	0.310186
gene-QQG55_14055	2.20619	5.57347	0.0516629	0.246953
gene-QQG55_14060	2.41651	15.2453	0.00628046	0.218523
gene-QQG55_14065	7.46879	1.15749	0.31883	0.491265
gene-QQG55_14070	6.25891	0.134942	0.724577	0.820363
gene-QQG55_14075	6.50883	0.498406	0.503766	0.651102
gene-QQG55_14080	4.7046	0.86125	0.385288	0.551173
gene-QQG55_14085	3.62858	3.79684	0.0938182	0.279069
gene-QQG55_14090	6.76403	2.182	0.184582	0.364522
gene-QQG55_14095	6.24831	1.54921	0.254615	0.429981
gene-QQG55_1410	7.98491	1.42055	0.273418	0.447353
gene-QQG55_14100	7.69613	1.10935	0.328362	0.499515
gene-QQG55_14105	7.08521	1.05652	0.339332	0.510666
gene-QQG55_14110	7.19838	3.4192	0.108348	0.293038
gene-QQG55_14115	6.67513	5.8205	0.0477739	0.245981
gene-QQG55_14120	5.76937	0.00989624	0.923639	0.951896
gene-QQG55_14125	2.28337	2.76593	0.141924	0.32469
gene-QQG55_14130	5.02484	2.33824	0.171525	0.353309
gene-QQG55_14135	2.72955	2.07958	0.193964	0.372203
gene-QQG55_14140	4.31068	1.26127	0.299662	0.471902
gene-QQG55_14145	4.24983	0.658918	0.444547	0.602655
gene-QQG55_1415	0.203804	1.98751	0.203347	0.381179
gene-QQG55_14150	7.95621	1.90045	0.211861	0.389768
gene-QQG55_14155	3.59281	0.293003	0.605653	0.73217
gene-QQG55_14160	10.636	9.44725	0.0187442	0.236966
gene-QQG55_14165	8.60375	41.273	0.000412359	0.18757
gene-QQG55_14170	1.57699	5.7803	0.0484868	0.246086
gene-QQG55_14175	4.52779	3.33572	0.111985	0.295307
gene-QQG55_14185	9.31311	14.4107	0.00718538	0.220448
gene-QQG55_14190	7.75677	0.979355	0.356404	0.525794
gene-QQG55_14195	7.51821	6.49732	0.0392505	0.24101
gene-QQG55_1420	-0.409908	0.00804209	0.931069	0.957003
gene-QQG55_14200	4.40197	1.27	0.298127	0.470546
gene-QQG55_14205	7.60886	0.231741	0.645407	0.763938
gene-QQG55_14210	7.02066	0.789909	0.404603	0.567473
gene-QQG55_14215	8.00267	0.268795	0.620651	0.74507
gene-QQG55_14220	3.65368	13.2823	0.0087348	0.227643
gene-QQG55_14225	6.60219	3.79614	0.0938023	0.279069
gene-QQG55_14230	4.81449	27.0569	0.00138889	0.18757
gene-QQG55_14235	3.6665	1.87082	0.215064	0.393
gene-QQG55_14240	4.43785	7.796	0.0277725	0.238112
gene-QQG55_14245	6.33747	3.59881	0.101066	0.286033
gene-QQG55_1425	4.05836	10.3992	0.015246	0.236966
gene-QQG55_14250	7.97014	3.3518	0.111263	0.294827
gene-QQG55_14255	5.42326	2.52107	0.157813	0.338492
gene-QQG55_14260	6.50409	12.8015	0.00952239	0.230624
gene-QQG55_14265	7.23493	2.79852	0.13973	0.322239
gene-QQG55_14270	7.15677	0.0199532	0.891779	0.932454
gene-QQG55_14275	4.09499	0.166767	0.695611	0.801169
gene-QQG55_14280	3.31381	4.14524	0.0826083	0.268392
gene-QQG55_14290	0.96936	4.0003	0.0873871	0.273012
gene-QQG55_1430	2.95371	6.55055	0.0389255	0.24101
gene-QQG55_14300	5.53394	6.01474	0.0450978	0.244591
gene-QQG55_14305	3.83532	7.06717	0.033567	0.239777
gene-QQG55_14310	5.05173	14.0231	0.00767358	0.221245
gene-QQG55_14315	2.20358	2.44974	0.163039	0.343772
gene-QQG55_14320	7.8617	4.23086	0.0800937	0.265636
gene-QQG55_14325	6.81494	3.32414	0.11249	0.295755
gene-QQG55_14330	7.95035	0.684602	0.4362	0.595452
gene-QQG55_14335	3.98415	0.117814	0.741831	0.831552
gene-QQG55_14340	7.00565	3.93629	0.0890619	0.27394
gene-QQG55_14345	5.78689	0.878073	0.380948	0.54768
gene-QQG55_1435	7.42926	1.69192	0.235874	0.412305
gene-QQG55_14350	5.71695	23.6525	0.00200947	0.18757
gene-QQG55_14355	5.15197	7.60158	0.0291742	0.238754
gene-QQG55_14360	5.35651	1.75139	0.228651	0.405898
gene-QQG55_14365	6.39221	2.67506	0.147407	0.329705
gene-QQG55_14370	5.83203	1.67754	0.237672	0.413755
gene-QQG55_14375	9.39952	16.4826	0.00516205	0.211296
gene-QQG55_14385	3.74724	5.91828	0.0464066	0.24562
gene-QQG55_14390	1.60074	7.5948	0.0293233	0.238754
gene-QQG55_14395	0.0888038	0.662686	0.443369	0.60164
gene-QQG55_1440	8.6664	1.43605	0.271046	0.446511
gene-QQG55_14400	6.22358	4.4693	0.0736959	0.259535
gene-QQG55_14405	2.70424	10.8955	0.0137756	0.236966
gene-QQG55_14410	7.806	0.127896	0.731514	0.824696
gene-QQG55_14415	6.40066	0.323668	0.587781	0.719067
gene-QQG55_14420	6.81025	0.372507	0.561563	0.6976
gene-QQG55_14425	6.61878	0.711336	0.427795	0.587549
gene-QQG55_14435	5.49387	2.58188	0.153587	0.335294
gene-QQG55_14440	0.419235	7.67179	0.0289014	0.238754
gene-QQG55_14445	6.06513	9.98457	0.0166608	0.236966
gene-QQG55_1445	1.83366	7.22359	0.0324015	0.239777
gene-QQG55_14450	7.86784	2.06632	0.195158	0.37346
gene-QQG55_14455	6.97227	2.50582	0.158897	0.339554
gene-QQG55_14460	7.58537	9.37261	0.0190612	0.236966
gene-QQG55_14465	3.81093	2.74623	0.142919	0.325389
gene-QQG55_14480	7.90408	2.10063	0.191935	0.370352
gene-QQG55_14485	8.60609	0.257696	0.627824	0.750743
gene-QQG55_14490	7.33285	4.14815	0.0824852	0.268392
gene-QQG55_14495	6.23001	1.08333	0.333696	0.505124
gene-QQG55_14500	3.25588	0.479274	0.511802	0.657161
gene-QQG55_14515	7.47802	2.38311	0.168011	0.349337
gene-QQG55_14530	6.71692	2.77503	0.141148	0.324004
gene-QQG55_14535	6.9438	0.279779	0.61374	0.739832
gene-QQG55_1455	9.89085	0.860614	0.385451	0.551327
gene-QQG55_14550	7.39317	1.19494	0.311705	0.484162
gene-QQG55_14555	5.8746	1.99535	0.20207	0.379728
gene-QQG55_14560	3.37587	0.0469152	0.834905	0.896128
gene-QQG55_14565	0.875865	3.5963	0.101531	0.286275
gene-QQG55_14570	4.13233	1.67923	0.237471	0.413685
gene-QQG55_14575	7.8565	0.928796	0.368332	0.536005
gene-QQG55_14580	6.33091	9.4863	0.0185811	0.236966
gene-QQG55_14585	8.29236	1.34329	0.285702	0.459398
gene-QQG55_14590	5.07289	4.46472	0.0738132	0.259855
gene-QQG55_14595	7.12351	2.37748	0.168446	0.349831
gene-QQG55_1460	4.4226	3.37513	0.110248	0.294177
gene-QQG55_14600	8.82233	2.93507	0.131861	0.314888
gene-QQG55_14605	5.96777	1.24179	0.303123	0.475415
gene-QQG55_14610	2.68985	7.78676	0.0278453	0.238112
gene-QQG55_14615	6.08518	0.840658	0.390705	0.555844
gene-QQG55_14620	1.70054	4.86056	0.0647674	0.252709
gene-QQG55_14630	1.71045	5.51972	0.052615	0.246953
gene-QQG55_14635	2.19876	2.22486	0.180934	0.360581
gene-QQG55_14640	9.08735	2.5783	0.153831	0.335343
gene-QQG55_14645	7.95839	3.06846	0.124744	0.30786
gene-QQG55_1465	5.80047	4.77657	0.0664146	0.254931
gene-QQG55_14650	6.75272	0.458507	0.520783	0.664175
gene-QQG55_14655	5.56597	2.61811	0.151143	0.333309
gene-QQG55_14660	6.4378	0.273371	0.61775	0.743181
gene-QQG55_14685	2.1375	0.0165583	0.90136	0.938757
gene-QQG55_14690	6.5831	1.55785	0.25342	0.429218
gene-QQG55_14695	7.95266	2.21672	0.181563	0.361396
gene-QQG55_1470	1.40792	8.85098	0.0215779	0.236966
gene-QQG55_14700	7.41762	0.0132793	0.911602	0.944712
gene-QQG55_14705	6.08467	0.273998	0.617355	0.743113
gene-QQG55_14710	7.29275	0.0355977	0.85588	0.909732
gene-QQG55_14715	5.67231	0.592445	0.46748	0.622206
gene-QQG55_14720	3.09603	0.757392	0.413952	0.574592
gene-QQG55_14725	6.52592	6.31584	0.0413258	0.241313
gene-QQG55_14730	7.85401	3.30057	0.113549	0.296385
gene-QQG55_14735	6.37687	6.45374	0.0397366	0.24101
gene-QQG55_14740	7.64148	6.82484	0.0358396	0.239777
gene-QQG55_14745	5.64729	4.09695	0.0840146	0.269964
gene-QQG55_14750	8.30538	7.02079	0.0339834	0.239777
gene-QQG55_14755	6.25079	9.00104	0.0207485	0.236966
gene-QQG55_14760	8.32607	0.357754	0.569218	0.704169
gene-QQG55_14765	7.69926	9.21735	0.0197435	0.236966
gene-QQG55_14770	9.39962	1.45395	0.268346	0.443394
gene-QQG55_14775	8.4708	5.3154	0.0557864	0.248674
gene-QQG55_14780	6.26429	1.21235	0.308473	0.480813
gene-QQG55_14785	6.73411	5.18443	0.05815	0.250113
gene-QQG55_14790	7.6073	4.77066	0.0665444	0.254969
gene-QQG55_14795	7.62388	7.16265	0.0327176	0.239777
gene-QQG55_1480	5.08197	4.3381	0.0771303	0.263964
gene-QQG55_14800	6.06287	6.69238	0.0371706	0.24101
gene-QQG55_14810	-0.360933	0.0375275	0.85187	0.907008
gene-QQG55_14815	2.71102	2.28706	0.175696	0.356437
gene-QQG55_14825	3.78823	13.0082	0.00918459	0.227643
gene-QQG55_14830	6.62556	1.1274	0.324737	0.496154
gene-QQG55_14835	6.02487	0.687572	0.435253	0.594739
gene-QQG55_14840	2.7824	1.17595	0.315327	0.48824
gene-QQG55_14845	5.33824	3.83542	0.0924409	0.277395
gene-QQG55_14850	2.48774	0.507598	0.500019	0.648388
gene-QQG55_14855	1.23785	6.67822	0.0371797	0.24101
gene-QQG55_14860	6.69481	2.64234	0.149537	0.331748
gene-QQG55_14865	4.17224	0.265511	0.622755	0.746938
gene-QQG55_14870	6.42485	4.05527	0.0852866	0.271605
gene-QQG55_14875	0.715851	3.46174	0.106306	0.291205
gene-QQG55_14880	0.900459	0.613755	0.46012	0.616805
gene-QQG55_14885	0.751551	2.43671	0.164382	0.344863
gene-QQG55_14890	6.31895	4.69862	0.0681674	0.256323
gene-QQG55_1490	3.74725	7.08017	0.0334694	0.239777
gene-QQG55_14910	6.04254	0.124067	0.735375	0.827814
gene-QQG55_14915	6.62387	5.13884	0.0590033	0.250423
gene-QQG55_14920	2.44124	0.0141011	0.908926	0.942537
gene-QQG55_14925	5.81552	2.55652	0.15533	0.336569
gene-QQG55_14930	8.53434	0.263291	0.624184	0.747938
gene-QQG55_14935	-0.247735	1.38561	0.278523	0.452845
gene-QQG55_14940	5.45391	0.0762713	0.790657	0.865501
gene-QQG55_14945	5.67572	0.0356716	0.855733	0.909674
gene-QQG55_1495	7.26434	0.997515	0.352268	0.522756
gene-QQG55_14950	5.46655	0.234927	0.643184	0.762329
gene-QQG55_14955	8.70785	2.6009	0.152296	0.334629
gene-QQG55_14960	1.88913	1.96654	0.205243	0.38305
gene-QQG55_14965	1.07182	4.93605	0.0632958	0.252246
gene-QQG55_14975	7.0525	1.36824	0.281647	0.45531
gene-QQG55_14985	1.20828	0.268732	0.620811	0.74517
gene-QQG55_14990	6.63236	0.148427	0.711862	0.812623
gene-QQG55_14995	6.87097	2.36473	0.169438	0.35104
gene-QQG55_1500	6.15963	0.596238	0.466115	0.621002
gene-QQG55_15005	8.39916	1.73949	0.230067	0.40672
gene-QQG55_15010	4.89297	3.01968	0.127294	0.309787
gene-QQG55_15015	7.3064	10.3154	0.0155154	0.236966
gene-QQG55_15030	1.53606	2.30948	0.174133	0.355075
gene-QQG55_15035	7.66449	1.21352	0.308258	0.480808
gene-QQG55_15040	7.45362	2.8181	0.138563	0.32136
gene-QQG55_15045	4.48331	0.0631397	0.809058	0.878127
gene-QQG55_1505	4.59119	4.20422	0.080856	0.266399
gene-QQG55_15050	6.32547	7.92877	0.0268511	0.238112
gene-QQG55_15055	7.35656	0.873084	0.382226	0.549195
gene-QQG55_15060	4.87175	0.472535	0.514678	0.659067
gene-QQG55_15065	5.64829	1.42881	0.272151	0.447057
gene-QQG55_15070	1.56995	15.9707	0.00565945	0.211296
gene-QQG55_15075	5.32089	1.47297	0.265521	0.440778
gene-QQG55_15080	5.67077	2.72822	0.144034	0.325786
gene-QQG55_15085	7.30494	0.375871	0.559847	0.695821
gene-QQG55_15095	7.03143	10.914	0.013702	0.236966
gene-QQG55_1510	6.26549	3.87183	0.0912013	0.276383
gene-QQG55_15100	6.07408	2.22297	0.181028	0.360624
gene-QQG55_15105	7.80134	7.78984	0.0278057	0.238112
gene-QQG55_15110	7.98952	2.20782	0.182331	0.36197
gene-QQG55_15115	8.34242	3.94685	0.0887179	0.273826
gene-QQG55_15120	7.66781	4.70452	0.0680322	0.255936
gene-QQG55_15125	4.81233	0.463831	0.518451	0.662319
gene-QQG55_15130	7.41891	4.47908	0.0734477	0.259499
gene-QQG55_15135	8.45182	1.93395	0.20833	0.385891
gene-QQG55_15140	7.57592	0.768306	0.410767	0.572031
gene-QQG55_15145	7.08199	0.234027	0.64381	0.762859
gene-QQG55_1515	2.46507	0.59764	0.465638	0.620872
gene-QQG55_15155	6.38029	1.55573	0.253713	0.429356
gene-QQG55_15175	4.35324	7.97467	0.0265509	0.238112
gene-QQG55_15180	4.79994	5.13233	0.0591293	0.250423
gene-QQG55_15185	5.85301	0.00355841	0.954155	0.970872
gene-QQG55_15190	3.105	6.24779	0.0422271	0.24181
gene-QQG55_15195	6.33803	8.34514	0.0242339	0.236966
gene-QQG55_1520	5.60175	0.0684878	0.801335	0.872931
gene-QQG55_15200	7.5186	2.7515	0.142588	0.325086
gene-QQG55_15205	4.6052	2.47958	0.160797	0.341606
gene-QQG55_15210	3.91502	1.31185	0.290943	0.46397
gene-QQG55_15220	6.95002	1.14826	0.320624	0.493017
gene-QQG55_15225	7.00744	2.66035	0.148359	0.330566
gene-QQG55_15230	4.00406	3.35023	0.111342	0.294827
gene-QQG55_15235	8.57269	2.17823	0.184914	0.364614
gene-QQG55_15240	4.59609	1.21673	0.307671	0.480323
gene-QQG55_15245	6.74402	0.612913	0.4602	0.616805
gene-QQG55_15250	5.04561	0.123851	0.735595	0.827839
gene-QQG55_15255	2.34482	13.0304	0.00915552	0.227643
gene-QQG55_15260	1.14603	2.16251	0.186609	0.365898
gene-QQG55_15265	4.93574	0.00344581	0.954886	0.971414
gene-QQG55_15270	5.05583	4.48936	0.0731899	0.259476
gene-QQG55_15275	5.02913	5.09004	0.0599374	0.250472
gene-QQG55_15280	2.58363	1.59933	0.247867	0.424644
gene-QQG55_15285	7.91823	0.00369268	0.9533	0.970203
gene-QQG55_15290	5.53083	15.4393	0.00607273	0.215176
gene-QQG55_15295	7.78495	0.956452	0.361731	0.529988
gene-QQG55_1530	5.88377	0.227944	0.648082	0.765547
gene-QQG55_15310	6.38	5.18432	0.0581516	0.250113
gene-QQG55_15315	5.66299	13.0243	0.00914511	0.227643
gene-QQG55_15325	0.670025	6.22573	0.0420916	0.24181
gene-QQG55_15330	5.46726	5.44439	0.0535837	0.246953
gene-QQG55_15335	6.61049	1.27421	0.297389	0.470104
gene-QQG55_15340	7.20187	0.0284744	0.870929	0.919851
gene-QQG55_15345	5.01527	1.45122	0.268757	0.443709
gene-QQG55_1535	5.45431	4.98438	0.0620223	0.250928
gene-QQG55_15350	3.89242	2.54438	0.156185	0.337442
gene-QQG55_15355	1.86694	4.68987	0.0684608	0.256323
gene-QQG55_15360	9.93762	12.2645	0.0105188	0.234642
gene-QQG55_15365	7.37692	4.4932	0.0730921	0.259476
gene-QQG55_15370	6.84761	5.45522	0.0534015	0.246953
gene-QQG55_15375	6.55608	0.862555	0.384947	0.550846
gene-QQG55_15380	7.51365	3.60837	0.100696	0.285883
gene-QQG55_15385	4.94399	5.29059	0.0562268	0.248674
gene-QQG55_15390	8.65749	3.68584	0.0977722	0.283294
gene-QQG55_15395	6.85978	2.69183	0.14633	0.328664
gene-QQG55_1540	6.30089	2.66101	0.148316	0.330546
gene-QQG55_15400	9.21717	0.895502	0.376536	0.543566
gene-QQG55_15410	11.4396	4.90034	0.0637502	0.25237
gene-QQG55_15415	4.55456	0.0207744	0.889592	0.931642
gene-QQG55_15420	5.23205	0.910536	0.372798	0.539995
gene-QQG55_15425	6.70642	3.15855	0.12023	0.302876
gene-QQG55_15430	8.05584	5.48535	0.0529051	0.246953
gene-QQG55_15435	6.99833	27.1944	0.00136914	0.18757
gene-QQG55_15440	5.46523	1.27904	0.29655	0.469231
gene-QQG55_15445	3.74617	5.78845	0.0482526	0.246086
gene-QQG55_1545	1.74929	2.06204	0.195834	0.374025
gene-QQG55_15450	7.90308	1.32351	0.288978	0.462136
gene-QQG55_15455	3.29769	3.19877	0.118297	0.30119
gene-QQG55_15460	8.75057	21.93	0.00246327	0.193402
gene-QQG55_15465	5.97055	1.7213	0.232264	0.408105
gene-QQG55_15470	6.77126	2.56893	0.154473	0.335789
gene-QQG55_15475	5.83751	3.6705	0.0983428	0.283645
gene-QQG55_15480	7.28829	11.4318	0.01235	0.236966
gene-QQG55_15485	7.8439	1.51773	0.259036	0.434995
gene-QQG55_15490	5.55809	0.00513787	0.944929	0.96589
gene-QQG55_15495	8.49716	0.589144	0.468672	0.623224
gene-QQG55_1550	2.3534	0.720528	0.425029	0.585167
gene-QQG55_15500	8.19022	1.79672	0.223348	0.400001
gene-QQG55_15505	4.95321	2.1783	0.18491	0.364614
gene-QQG55_15510	5.36733	0.0700344	0.799163	0.871242
gene-QQG55_15515	6.7571	0.758761	0.41354	0.574183
gene-QQG55_15520	7.2496	0.311082	0.594972	0.723973
gene-QQG55_15525	6.67361	7.1679	0.0326721	0.239777
gene-QQG55_15530	9.82912	0.520808	0.494663	0.644086
gene-QQG55_15535	6.32164	2.8582	0.136215	0.319568
gene-QQG55_15540	5.75502	2.58801	0.153171	0.335084
gene-QQG55_15545	3.13371	0.71129	0.42782	0.587549
gene-QQG55_1555	8.20141	0.888068	0.378408	0.545472
gene-QQG55_15550	6.79123	0.484422	0.509609	0.656172
gene-QQG55_15555	6.62872	1.04745	0.341271	0.512795
gene-QQG55_15560	4.06234	16.8608	0.0048775	0.211296
gene-QQG55_15565	9.19359	0.275141	0.616636	0.742535
gene-QQG55_15570	1.05682	1.56271	0.253054	0.429158
gene-QQG55_15575	7.82754	2.96251	0.130353	0.313197
gene-QQG55_15580	7.3764	2.98019	0.129393	0.312268
gene-QQG55_15585	8.13688	1.32306	0.289053	0.462136
gene-QQG55_15590	5.87168	5.51312	0.0524535	0.246953
gene-QQG55_15595	5.81794	4.13862	0.0827688	0.268392
gene-QQG55_1560	6.78365	1.59147	0.248849	0.425466
gene-QQG55_15605	4.79007	6.30873	0.041414	0.241313
gene-QQG55_15610	7.71541	4.47385	0.0735802	0.259535
gene-QQG55_15620	2.72274	2.13686	0.188671	0.367573
gene-QQG55_15625	0.84906	0.0627884	0.809637	0.878464
gene-QQG55_15630	5.94075	4.59331	0.0706353	0.257566
gene-QQG55_15635	6.98295	5.77751	0.0483942	0.246086
gene-QQG55_15640	7.11531	10.9583	0.0135789	0.236966
gene-QQG55_15645	7.5976	3.28552	0.114233	0.296848
gene-QQG55_1565	2.91818	6.04887	0.044664	0.243678
gene-QQG55_15650	6.03075	2.21109	0.182049	0.361844
gene-QQG55_15655	7.83161	4.68929	0.0683812	0.256323
gene-QQG55_15660	3.52088	5.62274	0.0507863	0.246644
gene-QQG55_15665	5.64295	3.40992	0.108746	0.293347
gene-QQG55_15670	2.15102	0.474005	0.514085	0.65895
gene-QQG55_15675	2.88037	9.04958	0.0206497	0.236966
gene-QQG55_15680	7.11786	1.09481	0.331325	0.502363
gene-QQG55_15685	3.73289	17.2615	0.00459747	0.211296
gene-QQG55_15690	1.29767	2.54719	0.156196	0.337442
gene-QQG55_15695	-0.373145	1.60623	0.246181	0.423
gene-QQG55_1570	8.2808	2.7491	0.142735	0.325197
gene-QQG55_15705	3.32912	1.71148	0.233483	0.409075
gene-QQG55_15710	3.44641	6.86748	0.0354354	0.239777
gene-QQG55_15715	4.64392	0.210484	0.660756	0.775107
gene-QQG55_15720	6.93184	0.260701	0.625863	0.749585
gene-QQG55_15730	4.44791	3.93226	0.0891969	0.274012
gene-QQG55_15735	5.86448	0.266416	0.622173	0.74644
gene-QQG55_15740	5.53498	5.64468	0.0503904	0.246115
gene-QQG55_15745	4.35747	0.0729271	0.795169	0.868343
gene-QQG55_1575	2.48434	2.16189	0.186402	0.365869
gene-QQG55_15755	5.0778	2.48705	0.160251	0.340872
gene-QQG55_15760	5.27144	3.02649	0.126927	0.309764
gene-QQG55_15765	5.10344	1.5606	0.253042	0.429158
gene-QQG55_15775	6.62876	1.22723	0.305752	0.478016
gene-QQG55_15780	5.13644	2.08714	0.193195	0.371441
gene-QQG55_15785	2.48801	6.49007	0.0393599	0.24101
gene-QQG55_15790	6.66484	3.54401	0.103216	0.287396
gene-QQG55_15795	7.31131	2.66975	0.147749	0.330041
gene-QQG55_1580	3.61834	0.112242	0.747751	0.835231
gene-QQG55_15800	6.40507	5.78594	0.0482715	0.246086
gene-QQG55_15805	7.35024	0.82963	0.393658	0.558023
gene-QQG55_15810	6.83975	0.579062	0.472351	0.626433
gene-QQG55_15815	5.47798	0.476672	0.512903	0.658144
gene-QQG55_15820	7.73911	4.25614	0.079381	0.265189
gene-QQG55_15825	8.37911	2.15984	0.186545	0.365894
gene-QQG55_15830	5.89433	2.68153	0.14699	0.329705
gene-QQG55_15835	7.26726	0.376676	0.559438	0.695489
gene-QQG55_15840	6.90687	2.14925	0.187493	0.366607
gene-QQG55_15845	7.74987	0.00102078	0.975434	0.984663
gene-QQG55_1585	4.27847	5.12197	0.0593268	0.250423
gene-QQG55_15850	6.66694	7.52424	0.029759	0.238822
gene-QQG55_15855	6.28335	0.52933	0.49128	0.641297
gene-QQG55_15860	2.19599	0.175596	0.688184	0.795961
gene-QQG55_15865	7.25208	3.14349	0.120968	0.303192
gene-QQG55_15870	5.61039	9.29441	0.0194033	0.236966
gene-QQG55_15875	8.42296	5.87188	0.0470458	0.24562
gene-QQG55_15880	5.44241	0.0734345	0.794477	0.868015
gene-QQG55_15885	5.63551	6.57382	0.0384188	0.24101
gene-QQG55_15895	4.77234	3.93136	0.0892266	0.274017
gene-QQG55_1590	5.62245	32.8361	0.000803497	0.18757
gene-QQG55_15900	7.74853	3.30984	0.113131	0.296281
gene-QQG55_15905	5.14796	0.986745	0.354713	0.524743
gene-QQG55_15910	4.71968	4.60065	0.0704609	0.257566
gene-QQG55_15915	7.5678	0.574527	0.474022	0.627467
gene-QQG55_15920	3.26039	6.25685	0.0421832	0.24181
gene-QQG55_15925	2.31795	4.99665	0.0619448	0.250872
gene-QQG55_15930	6.32232	4.11339e-05	0.995068	0.996479
gene-QQG55_15935	3.29555	10.1631	0.0160331	0.236966
gene-QQG55_15940	5.35759	1.45957	0.267509	0.443064
gene-QQG55_15945	4.55159	2.81336	0.138855	0.321772
gene-QQG55_1595	3.10549	0.816469	0.397242	0.561482
gene-QQG55_15950	8.37589	0.421266	0.537696	0.677858
gene-QQG55_15955	6.57312	2.26511	0.177471	0.358479
gene-QQG55_15960	3.6806	12.474	0.010123	0.233529
gene-QQG55_15965	6.46572	3.42726	0.108006	0.292437
gene-QQG55_15970	7.49231	0.379095	0.558213	0.694318
gene-QQG55_15975	2.45271	17.4392	0.00448711	0.211296
gene-QQG55_15980	1.63605	8.46974	0.0237336	0.236966
gene-QQG55_15985	3.75531	8.54621	0.0230929	0.236966
gene-QQG55_15990	2.74119	1.75502	0.228286	0.405613
gene-QQG55_15995	1.7086	0.16603	0.696295	0.801526
gene-QQG55_1600	1.69833	5.09728	0.0599945	0.250472
gene-QQG55_16000	8.1006	9.34471	0.0191816	0.236966
gene-QQG55_16005	0.890042	5.46114	0.0532679	0.246953
gene-QQG55_16015	6.76957	2.4326	0.164251	0.344818
gene-QQG55_16020	7.28127	2.66663	0.147951	0.330107
gene-QQG55_16025	5.88015	1.21335	0.30829	0.480808
gene-QQG55_16035	8.06894	9.02325	0.0206419	0.236966
gene-QQG55_16040	9.31649	0.782677	0.406649	0.56888
gene-QQG55_16045	7.93297	0.746393	0.41718	0.577578
gene-QQG55_1605	5.45284	4.18182	0.0815011	0.267276
gene-QQG55_16050	6.39111	2.46609	0.161772	0.342714
gene-QQG55_16055	3.22085	6.10934	0.0438759	0.243084
gene-QQG55_16060	2.11754	2.43927	0.163826	0.344783
gene-QQG55_16065	7.53244	3.5486	0.103033	0.287396
gene-QQG55_16070	7.00415	1.61267	0.246025	0.422896
gene-QQG55_16075	5.71164	2.67496	0.147413	0.329705
gene-QQG55_16080	4.25915	0.0280944	0.871785	0.920259
gene-QQG55_16085	4.59337	0.808217	0.399499	0.563125
gene-QQG55_16090	8.37601	0.00180634	0.967326	0.979515
gene-QQG55_16095	6.05448	0.0130075	0.912507	0.945351
gene-QQG55_16105	6.96855	1.26319	0.299319	0.471636
gene-QQG55_16110	5.46979	1.86463	0.215732	0.393678
gene-QQG55_16115	6.61135	1.35457	0.283859	0.457483
gene-QQG55_16120	5.63769	1.63937	0.242538	0.418588
gene-QQG55_16125	6.83164	2.76722	0.141623	0.324553
gene-QQG55_16130	7.23164	5.18015	0.0582291	0.250337
gene-QQG55_16135	6.48981	0.50648	0.50045	0.648695
gene-QQG55_16140	7.7048	1.92308	0.209466	0.387031
gene-QQG55_16145	6.37919	0.738055	0.419664	0.580305
gene-QQG55_1615	4.08449	5.01276	0.061456	0.250541
gene-QQG55_16150	5.9278	2.04037	0.197646	0.375912
gene-QQG55_16155	6.37749	4.02141	0.0863386	0.272299
gene-QQG55_16160	6.54174	0.172443	0.690795	0.797902
gene-QQG55_16165	9.66723	9.00086	0.020749	0.236966
gene-QQG55_16170	5.51397	3.62882	0.0999142	0.285158
gene-QQG55_16175	7.11909	0.0334705	0.860196	0.912466
gene-QQG55_16180	6.3487	7.06032	0.0336346	0.239777
gene-QQG55_16185	5.05746	2.24532	0.179131	0.359569
gene-QQG55_16190	1.89648	1.92408	0.209462	0.387031
gene-QQG55_16195	7.3671	0.193646	0.673606	0.785212
gene-QQG55_1620	6.4263	11.2164	0.0128904	0.236966
gene-QQG55_16200	8.38861	0.011556	0.91751	0.948132
gene-QQG55_16205	3.64058	5.6379	0.0505162	0.246115
gene-QQG55_16210	3.12641	0.871319	0.382698	0.549346
gene-QQG55_16215	6.60962	0.00122412	0.973099	0.983723
gene-QQG55_16220	4.78402	5.71513	0.0493171	0.246115
gene-QQG55_16230	7.27055	7.09009	0.0333572	0.239777
gene-QQG55_16240	8.01273	0.808326	0.399467	0.563125
gene-QQG55_16245	6.43177	1.17125	0.316185	0.489025
gene-QQG55_1625	1.86754	0.192719	0.674373	0.785821
gene-QQG55_16250	7.74382	5.02357	0.0612369	0.250541
gene-QQG55_16255	3.76524	4.17632	0.0816729	0.26731
gene-QQG55_16260	8.07237	4.71361	0.0678253	0.255747
gene-QQG55_16265	7.09007	6.67442	0.0373557	0.24101
gene-QQG55_16270	3.88789	6.33537	0.0411106	0.241313
gene-QQG55_16275	7.49254	4.33107	0.0773182	0.263964
gene-QQG55_16280	6.21357	0.567886	0.476488	0.629694
gene-QQG55_16285	7.51633	0.174182	0.689339	0.796921
gene-QQG55_16290	5.53365	3.16622	0.119856	0.302641
gene-QQG55_16295	0.663485	4.17694	0.081277	0.267068
gene-QQG55_1630	1.58233	0.140478	0.719327	0.816592
gene-QQG55_16300	6.50427	2.98201	0.129296	0.312109
gene-QQG55_16305	4.10471	1.18725	0.313152	0.485712
gene-QQG55_16310	6.73726	0.549459	0.483455	0.634543
gene-QQG55_16315	7.5292	4.18054	0.0815376	0.267276
gene-QQG55_16320	5.9451	1.83024	0.219541	0.396613
gene-QQG55_16325	7.45974	3.13028	0.121621	0.304286
gene-QQG55_16330	8.30906	0.334687	0.58164	0.713957
gene-QQG55_16335	6.91526	4.24452	0.0797076	0.265281
gene-QQG55_16340	0.87551	0.29818	0.602659	0.730665
gene-QQG55_16345	4.51988	2.2033	0.182726	0.362457
gene-QQG55_1635	3.61222	2.86914	0.135603	0.318713
gene-QQG55_16350	7.63625	0.12004	0.739511	0.829709
gene-QQG55_16355	5.61885	4.8238	0.0653839	0.253615
gene-QQG55_16360	5.82941	6.15248	0.0433182	0.242246
gene-QQG55_16370	2.45124	0.248111	0.634198	0.755602
gene-QQG55_16375	8.52494	0.944983	0.364446	0.532455
gene-QQG55_16380	2.76457	3.06321	0.125121	0.307941
gene-QQG55_16385	1.34369	0.416012	0.540307	0.679437
gene-QQG55_1640	6.36373	0.0811915	0.784209	0.86029
gene-QQG55_16400	3.25808	0.338403	0.579606	0.7125
gene-QQG55_16405	5.54965	10.9882	0.0134974	0.236966
gene-QQG55_16410	3.1323	0.601301	0.46432	0.619872
gene-QQG55_16415	1.14221	1.38524	0.279216	0.453366
gene-QQG55_16420	8.86848	0.309023	0.596167	0.724808
gene-QQG55_16425	3.10853	3.39358	0.109512	0.294058
gene-QQG55_16430	7.2088	2.67598	0.147347	0.329705
gene-QQG55_16435	2.94834	3.40668	0.108929	0.293613
gene-QQG55_16440	2.95994	3.38809	0.109757	0.294174
gene-QQG55_16445	7.71546	1.94057	0.207641	0.3853
gene-QQG55_1645	6.35387	6.29686	0.0415506	0.241313
gene-QQG55_16450	7.89239	2.47216	0.161328	0.342142
gene-QQG55_16455	7.74309	0.122451	0.737026	0.828531
gene-QQG55_16460	6.1883	1.34558	0.285326	0.459107
gene-QQG55_16465	6.14378	5.19042	0.0580393	0.250086
gene-QQG55_16475	8.64734	16.6458	0.00503611	0.211296
gene-QQG55_16480	4.21246	2.12624	0.189587	0.368402
gene-QQG55_16485	5.18921	2.39735	0.166918	0.34805
gene-QQG55_16490	5.52767	2.71872	0.144628	0.326553
gene-QQG55_16495	8.35237	9.90898	0.0169283	0.236966
gene-QQG55_1650	5.29445	2.80079	0.139595	0.322125
gene-QQG55_16500	7.61264	0.059786	0.81408	0.881026
gene-QQG55_16505	6.64078	35.3993	0.000646735	0.18757
gene-QQG55_16510	4.96278	0.313991	0.593293	0.722652
gene-QQG55_16515	6.66264	1.2672	0.298615	0.47098
gene-QQG55_16520	6.75553	0.516681	0.496317	0.645599
gene-QQG55_16525	7.66834	0.106575	0.753938	0.838516
gene-QQG55_16530	4.93744	13.0305	0.00913524	0.227643
gene-QQG55_16535	6.88966	2.43654	0.163956	0.344809
gene-QQG55_16545	8.17246	2.30061	0.174549	0.355361
gene-QQG55_1655	5.78993	0.201824	0.667283	0.779874
gene-QQG55_16550	3.22632	0.00199851	0.965633	0.978595
gene-QQG55_16555	7.00405	6.28721	0.0416656	0.241368
gene-QQG55_16560	9.02474	1.29117	0.294454	0.467347
gene-QQG55_16565	8.2771	3.93376	0.0891446	0.273969
gene-QQG55_16570	5.17253	5.66632	0.0500521	0.246115
gene-QQG55_16585	7.04003	1.66156	0.239691	0.416236
gene-QQG55_16590	5.37933	1.91348	0.21048	0.388174
gene-QQG55_1660	7.79414	5.83275	0.0475987	0.24562
gene-QQG55_16600	7.52691	0.77994	0.407428	0.569624
gene-QQG55_16605	5.30254	0.23448	0.643495	0.762606
gene-QQG55_16610	7.12315	0.477535	0.512534	0.657756
gene-QQG55_16615	6.12968	0.390555	0.552482	0.689666
gene-QQG55_16620	1.99021	6.90377	0.0353375	0.239777
gene-QQG55_16625	6.5707	0.729024	0.422383	0.582941
gene-QQG55_16630	2.43651	2.54876	0.155972	0.337231
gene-QQG55_16635	8.33593	2.64736	0.149207	0.331627
gene-QQG55_16640	7.98497	5.52063	0.0523317	0.246953
gene-QQG55_16645	5.05466	0.15096	0.709551	0.810634
gene-QQG55_1665	0.493292	7.81774	0.0279476	0.238112
gene-QQG55_16650	3.87506	0.00138699	0.971366	0.982758
gene-QQG55_16655	4.72813	1.03644	0.343651	0.514931
gene-QQG55_16660	6.88063	0.123361	0.736095	0.827904
gene-QQG55_16665	7.09498	0.604783	0.463067	0.618668
gene-QQG55_16670	2.94936	0.557684	0.480341	0.632485
gene-QQG55_16675	3.1355	3.38908	0.109671	0.294058
gene-QQG55_16680	8.08653	0.115152	0.744637	0.833502
gene-QQG55_16685	6.34369	6.42949	0.0400096	0.24101
gene-QQG55_16690	7.10653	3.28753	0.114141	0.296846
gene-QQG55_16695	3.15389	1.06575	0.337395	0.508699
gene-QQG55_1670	3.77575	4.08901	0.0842602	0.269964
gene-QQG55_16700	4.98224	8.57501	0.0229323	0.236966
gene-QQG55_16705	8.13743	2.2956	0.174957	0.355603
gene-QQG55_16715	3.64865	1.4264	0.272532	0.447084
gene-QQG55_16720	5.52642	0.089985	0.773198	0.852881
gene-QQG55_16725	7.06283	0.0221711	0.885971	0.929039
gene-QQG55_16730	5.3158	0.992324	0.353444	0.523695
gene-QQG55_16735	5.19868	0.515927	0.496621	0.645864
gene-QQG55_16740	7.08147	4.85562	0.0646962	0.252709
gene-QQG55_16745	6.9267	1.03604	0.343737	0.514931
gene-QQG55_1675	3.45306	3.06441	0.124982	0.307935
gene-QQG55_16750	9.02934	5.37545	0.0547451	0.247935
gene-QQG55_16755	5.18852	5.65134	0.0502782	0.246115
gene-QQG55_16760	4.94627	33.6003	0.000752208	0.18757
gene-QQG55_16765	6.56141	4.67467	0.0687184	0.256323
gene-QQG55_16770	6.35923	8.42454	0.0237729	0.236966
gene-QQG55_16775	7.53163	0.154075	0.706737	0.80879
gene-QQG55_16780	6.95007	0.788575	0.404979	0.567757
gene-QQG55_16785	9.57416	0.308155	0.596672	0.725242
gene-QQG55_16790	7.80022	0.111389	0.748668	0.835707
gene-QQG55_16795	3.9786	3.51674	0.104319	0.288613
gene-QQG55_1680	6.6889	2.52766	0.157347	0.338173
gene-QQG55_16800	5.78028	4.91433	0.0634586	0.252246
gene-QQG55_16805	6.58069	0.900332	0.375328	0.542493
gene-QQG55_16810	3.58952	0.509372	0.49928	0.648034
gene-QQG55_16815	7.33793	4.49326	0.0730911	0.259476
gene-QQG55_16820	5.73261	5.69295	0.0496465	0.246115
gene-QQG55_16825	4.71454	8.04569	0.0260814	0.238112
gene-QQG55_16830	3.46538	8.10204	0.0257599	0.238112
gene-QQG55_16840	1.98976	0.499554	0.503378	0.650788
gene-QQG55_16845	3.16276	6.80704	0.0360259	0.239777
gene-QQG55_1685	6.90705	1.37881	0.279955	0.453801
gene-QQG55_16850	5.05899	0.0746244	0.792865	0.866739
gene-QQG55_16855	5.08931	0.00116585	0.973747	0.983941
gene-QQG55_16860	8.07009	3.2668	0.115091	0.29766
gene-QQG55_16870	-0.00454568	0.0927562	0.769676	0.849952
gene-QQG55_16875	8.29094	4.12587	0.0831457	0.268888
gene-QQG55_16880	4.17656	5.12145	0.0593505	0.250423
gene-QQG55_16885	2.6377	0.157944	0.703303	0.806162
gene-QQG55_16890	5.73923	1.23067	0.305129	0.477341
gene-QQG55_16895	4.96506	4.50031	0.0729153	0.259476
gene-QQG55_1690	6.03953	0.0191251	0.894032	0.934022
gene-QQG55_16900	8.30055	0.309556	0.595857	0.724611
gene-QQG55_16905	5.8769	3.29189	0.113943	0.296771
gene-QQG55_16910	6.97228	1.30235	0.292545	0.465444
gene-QQG55_16915	6.68288	2.31049	0.173748	0.355004
gene-QQG55_16920	7.87584	2.36512	0.169407	0.35104
gene-QQG55_16925	7.07495	2.73215	0.143787	0.325402
gene-QQG55_16930	0.958577	0.9511	0.363226	0.531306
gene-QQG55_16935	8.00884	4.52385	0.0723281	0.259476
gene-QQG55_16940	3.70457	3.41206	0.10868	0.293347
gene-QQG55_16945	2.04685	6.10576	0.0441298	0.243233
gene-QQG55_1695	4.49201	0.000224279	0.988483	0.992731
gene-QQG55_16960	-0.536345	5.31115	0.0481404	0.246086
gene-QQG55_16975	4.36186	5.4437	0.0535955	0.246953
gene-QQG55_16980	5.29558	0.608532	0.461742	0.617546
gene-QQG55_16985	6.91152	2.42416	0.164884	0.345637
gene-QQG55_16990	7.03149	3.66751	0.0984536	0.283645
gene-QQG55_16995	6.01858	0.826136	0.394601	0.558876
gene-QQG55_1700	6.21858	3.47015	0.106213	0.291032
gene-QQG55_17000	3.06078	0.121119	0.738401	0.829318
gene-QQG55_17005	5.06558	0.0145189	0.90759	0.941748
gene-QQG55_17010	7.64713	0.0863162	0.777717	0.855846
gene-QQG55_17015	7.37945	0.103206	0.757706	0.841467
gene-QQG55_17020	7.3222	7.03967	0.0338113	0.239777
gene-QQG55_17030	6.18909	0.0158064	0.903603	0.939897
gene-QQG55_17035	7.69707	5.42674	0.0538759	0.247325
gene-QQG55_17040	6.94919	0.0571339	0.81816	0.884193
gene-QQG55_17045	3.89647	2.4532	0.162735	0.343772
gene-QQG55_1705	5.2621	0.0533564	0.824149	0.888512
gene-QQG55_17050	2.78326	5.58616	0.0514137	0.246953
gene-QQG55_17055	7.32896	2.43568	0.16402	0.344809
gene-QQG55_17060	5.04455	0.818632	0.39664	0.560874
gene-QQG55_17065	7.55326	0.000370776	0.985192	0.991295
gene-QQG55_17070	7.78052	10.7066	0.0142975	0.236966
gene-QQG55_17075	6.99377	8.74511	0.0220249	0.236966
gene-QQG55_17080	6.50381	0.104216	0.75657	0.8403
gene-QQG55_17085	5.85671	2.8286	0.137944	0.320843
gene-QQG55_17090	1.90545	1.71631	0.233078	0.408729
gene-QQG55_1710	4.92799	1.2772	0.296871	0.46936
gene-QQG55_17105	6.86553	2.77491	0.141155	0.324004
gene-QQG55_17115	6.29108	16.2752	0.00532843	0.211296
gene-QQG55_17120	2.89711	0.433122	0.532213	0.673849
gene-QQG55_17125	2.11027	5.16837	0.0585104	0.250423
gene-QQG55_17130	6.73434	5.48232	0.0529546	0.246953
gene-QQG55_17135	6.2758	0.556924	0.480611	0.63274
gene-QQG55_17140	7.66206	5.93295	0.0461995	0.24562
gene-QQG55_17145	5.71233	4.0069	0.0867954	0.272694
gene-QQG55_17150	6.43864	0.352586	0.571952	0.706572
gene-QQG55_17155	4.30959	2.23494	0.180012	0.359894
gene-QQG55_17160	4.62964	12.428	0.0102024	0.233529
gene-QQG55_17165	7.6088	13.3031	0.00869969	0.227643
gene-QQG55_17170	7.47278	0.586357	0.469684	0.624236
gene-QQG55_17175	6.69549	3.83626	0.092411	0.277395
gene-QQG55_17180	-0.201384	2.18885	0.183765	0.363786
gene-QQG55_17185	4.15169	7.77696	0.0278991	0.238112
gene-QQG55_17190	6.07835	0.449822	0.524635	0.667093
gene-QQG55_17195	5.87669	8.3618	0.0241584	0.236966
gene-QQG55_1720	3.48323	8.59548	0.0229077	0.236966
gene-QQG55_17205	1.58876	0.0110425	0.919371	0.948815
gene-QQG55_17210	7.19836	0.177635	0.686473	0.795013
gene-QQG55_17215	1.41459	9.52271	0.0184546	0.236966
gene-QQG55_17220	4.14777	2.91867	0.132778	0.315692
gene-QQG55_17235	4.67688	4.43232	0.0746563	0.260395
gene-QQG55_17240	1.35189	2.81812	0.138874	0.321772
gene-QQG55_17245	0.657568	0.327985	0.585438	0.717273
gene-QQG55_17260	3.67412	2.10708	0.191368	0.370176
gene-QQG55_17265	2.60193	1.56079	0.253095	0.429158
gene-QQG55_17270	1.95828	0.135897	0.723687	0.819544
gene-QQG55_17275	5.32795	3.22475	0.117054	0.300048
gene-QQG55_17280	6.40789	0.151697	0.708882	0.810351
gene-QQG55_17285	0.802547	0.582449	0.471279	0.625505
gene-QQG55_17290	7.59213	4.738	0.0672737	0.255236
gene-QQG55_17295	5.54718	7.28933	0.0316397	0.239777
gene-QQG55_1730	3.64463	29.0599	0.00113816	0.18757
gene-QQG55_17300	2.87815	4.14532	0.0825891	0.268392
gene-QQG55_17305	6.65239	17.1366	0.00468047	0.211296
gene-QQG55_17310	5.14587	2.42089	0.165131	0.345846
gene-QQG55_17315	0.27446	0.395475	0.549991	0.687576
gene-QQG55_17325	1.77085	0.869475	0.383235	0.549484
gene-QQG55_17330	-0.189443	1.74246	0.229711	0.406672
gene-QQG55_17340	1.6264	4.00324	0.0870549	0.272965
gene-QQG55_17345	2.67934	12.8095	0.00952605	0.230624
gene-QQG55_1735	3.29608	28.939	0.00115364	0.18757
gene-QQG55_17360	0.331677	0.972018	0.358369	0.52782
gene-QQG55_17370	6.01292	22.2224	0.00237782	0.189266
gene-QQG55_17375	1.90563	0.265501	0.622816	0.746938
gene-QQG55_17380	1.92003	0.311205	0.594962	0.723973
gene-QQG55_17385	4.8198	0.165735	0.696496	0.801562
gene-QQG55_17390	6.85277	4.44308	0.0743652	0.260249
gene-QQG55_17395	8.75565	0.0772573	0.789347	0.86438
gene-QQG55_1740	5.084	1.70504	0.234255	0.409988
gene-QQG55_17400	3.37427	15.8542	0.00569202	0.211296
gene-QQG55_17410	4.92247	1.30391	0.29228	0.46525
gene-QQG55_17415	3.42654	1.38002	0.279772	0.453801
gene-QQG55_17420	5.11427	1.3582	0.28327	0.45676
gene-QQG55_17425	3.6962	0.237098	0.641682	0.761342
gene-QQG55_17430	6.16038	8.21881	0.0249911	0.237041
gene-QQG55_17435	4.79845	0.783869	0.406312	0.568607
gene-QQG55_17440	1.43709	10.2261	0.0159106	0.236966
gene-QQG55_17445	7.35262	5.96389	0.0457784	0.24562
gene-QQG55_1745	5.47065	5.91064	0.0465072	0.24562
gene-QQG55_17450	7.58103	0.495272	0.505065	0.652522
gene-QQG55_17455	6.21968	0.0283629	0.87118	0.920016
gene-QQG55_17460	5.38845	4.01365	0.0865831	0.272463
gene-QQG55_17465	7.49578	8.76988	0.0218969	0.236966
gene-QQG55_17470	5.26148	4.91442	0.063457	0.252246
gene-QQG55_17475	7.47201	1.75208	0.228565	0.405893
gene-QQG55_17485	7.3593	7.40088	0.0307275	0.239777
gene-QQG55_17490	6.17402	0.0467074	0.835263	0.896128
gene-QQG55_17495	6.88977	0.01047	0.921465	0.950219
gene-QQG55_1750	3.5548	0.142552	0.717318	0.815247
gene-QQG55_17500	6.20665	8.60109	0.0227886	0.236966
gene-QQG55_17505	6.89126	1.54333	0.255432	0.431063
gene-QQG55_17510	6.75896	0.704296	0.429981	0.589704
gene-QQG55_17515	7.06523	0.0749328	0.792449	0.866714
gene-QQG55_17520	4.21469	0.478381	0.512175	0.657468
gene-QQG55_17525	8.52796	12.5834	0.00991157	0.232177
gene-QQG55_17530	5.61023	0.0151062	0.90575	0.94059
gene-QQG55_17535	4.29785	2.53077	0.157133	0.338173
gene-QQG55_17540	7.2872	0.437341	0.530266	0.671754
gene-QQG55_17545	7.41361	52.0312	0.000205792	0.18757
gene-QQG55_1755	1.49854	0.0871987	0.776664	0.855167
gene-QQG55_17550	6.53761	2.71563	0.144822	0.326807
gene-QQG55_17560	6.57487	0.0495339	0.830442	0.892553
gene-QQG55_17565	3.58178	0.265557	0.622728	0.746938
gene-QQG55_17570	2.58842	0.77078	0.410078	0.571803
gene-QQG55_17575	5.23719	0.0851058	0.779231	0.856648
gene-QQG55_17585	4.85861	1.84218	0.218209	0.395602
gene-QQG55_17590	8.01221	2.07495	0.19434	0.372535
gene-QQG55_17595	5.47299	0.756911	0.414082	0.574609
gene-QQG55_1760	-0.279743	0.315764	0.591533	0.721857
gene-QQG55_17600	1.84622	7.30206	0.0316117	0.239777
gene-QQG55_17605	4.00677	18.2353	0.00399694	0.211296
gene-QQG55_17610	4.30179	0.000835859	0.977769	0.986108
gene-QQG55_17615	4.41519	3.03987	0.126228	0.309049
gene-QQG55_17625	2.42953	1.77597	0.225875	0.402467
gene-QQG55_17630	8.71506	0.598598	0.46527	0.620689
gene-QQG55_17635	4.10454	5.62027	0.0507663	0.246644
gene-QQG55_17640	5.03519	25.5516	0.00162713	0.18757
gene-QQG55_17645	5.10301	0.802727	0.401018	0.564461
gene-QQG55_17655	1.26396	0.152319	0.708405	0.8099
gene-QQG55_17660	4.03126	10.2483	0.0157405	0.236966
gene-QQG55_17665	1.53123	1.54261	0.255701	0.431221
gene-QQG55_17670	6.52433	1.30931	0.291363	0.464363
gene-QQG55_17675	3.37006	3.69399	0.0975054	0.283111
gene-QQG55_17680	3.27217	7.87548	0.0272704	0.238112
gene-QQG55_17685	4.04703	0.164122	0.697888	0.802456
gene-QQG55_17690	1.25346	5.06542	0.0606046	0.250541
gene-QQG55_1770	4.49104	6.60778	0.0380567	0.24101
gene-QQG55_17705	6.79943	2.95692	0.130658	0.31347
gene-QQG55_17710	4.67599	0.0912238	0.771696	0.851573
gene-QQG55_17715	6.56108	1.98181	0.203427	0.381256
gene-QQG55_17720	3.84939	6.7192	0.0369431	0.24101
gene-QQG55_17725	6.21966	1.27294	0.297612	0.470153
gene-QQG55_17730	1.14063	0.391629	0.552099	0.689453
gene-QQG55_17735	5.45925	0.529061	0.491387	0.641351
gene-QQG55_17740	3.63163	9.87538	0.0171524	0.236966
gene-QQG55_1775	7.33629	6.66529	0.0374505	0.24101
gene-QQG55_17750	6.8759	0.000157551	0.990347	0.993688
gene-QQG55_17760	4.53467	0.0163056	0.902102	0.939032
gene-QQG55_17765	4.82029	1.84965	0.217381	0.395038
gene-QQG55_17770	5.90805	0.0223789	0.885443	0.928684
gene-QQG55_17775	3.5502	5.20246	0.0578243	0.250004
gene-QQG55_17780	9.07356	6.91136e-05	0.993607	0.995829
gene-QQG55_17785	5.75664	0.632718	0.453345	0.610307
gene-QQG55_17790	6.34243	7.25161	0.0319553	0.239777
gene-QQG55_17795	5.83162	0.00277302	0.959523	0.974617
gene-QQG55_1780	5.81646	2.09496	0.192463	0.370615
gene-QQG55_17800	6.21154	14.3906	0.00720977	0.220448
gene-QQG55_17805	5.67057	0.195629	0.672058	0.784055
gene-QQG55_17815	7.28065	0.253168	0.630808	0.753069
gene-QQG55_17825	1.47203	3.3087	0.113572	0.296385
gene-QQG55_17830	2.1499	8.11552	0.0258475	0.238112
gene-QQG55_17835	7.244	22.9561	0.00217861	0.18757
gene-QQG55_17840	4.91738	0.0393332	0.848615	0.904922
gene-QQG55_17845	7.82571	7.95317	0.0266873	0.238112
gene-QQG55_1785	5.97779	4.10191	0.0838644	0.269964
gene-QQG55_17850	5.64529	5.65701	0.0501912	0.246115
gene-QQG55_17855	2.96945	5.89675	0.0468539	0.24562
gene-QQG55_17865	2.13985	3.44465	0.107342	0.292357
gene-QQG55_17870	6.89017	0.960632	0.360749	0.529498
gene-QQG55_17875	9.07904	26.9364	0.00140592	0.18757
gene-QQG55_17880	1.35279	0.0116647	0.917143	0.947853
gene-QQG55_17890	5.95587	12.4294	0.010199	0.233529
gene-QQG55_17895	4.4553	6.60999	0.0380331	0.24101
gene-QQG55_1790	5.86548	8.84207	0.0215296	0.236966
gene-QQG55_17900	4.8202	3.92456	0.0894474	0.274234
gene-QQG55_17905	3.51141	11.9448	0.0111807	0.236966
gene-QQG55_17910	7.31263	3.36502	0.110683	0.294511
gene-QQG55_17915	6.55976	0.120707	0.73882	0.829344
gene-QQG55_17920	5.20247	0.699017	0.431634	0.590863
gene-QQG55_17925	5.84393	2.2468	0.179005	0.359438
gene-QQG55_17930	5.01924	0.0193837	0.893323	0.933557
gene-QQG55_17935	2.78046	1.34541	0.285407	0.459149
gene-QQG55_17940	7.82	0.376192	0.559684	0.695706
gene-QQG55_1795	3.00122	1.50676	0.260622	0.436782
gene-QQG55_17950	2.60452	2.57166	0.154322	0.335789
gene-QQG55_17955	6.49106	0.777412	0.40815	0.570443
gene-QQG55_17960	2.74214	0.153953	0.706857	0.80879
gene-QQG55_17965	6.44052	0.186016	0.679654	0.789491
gene-QQG55_17970	3.26519	1.23831	0.303767	0.476067
gene-QQG55_17975	3.23308	2.05986	0.195798	0.374025
gene-QQG55_17980	5.08687	1.09679	0.33092	0.502162
gene-QQG55_17985	5.27128	0.318502	0.59071	0.721125
gene-QQG55_17990	4.89487	0.000286729	0.986978	0.99254
gene-QQG55_17995	2.03266	7.7771	0.0279464	0.238112
gene-QQG55_1800	6.1038	4.33173	0.0773005	0.263964
gene-QQG55_18000	8.93879	4.99896	0.0617281	0.250541
gene-QQG55_18005	5.68468	18.2054	0.00401198	0.211296
gene-QQG55_18010	6.18052	1.47803	0.264776	0.440363
gene-QQG55_18015	3.64275	0.986764	0.354714	0.524743
gene-QQG55_18020	5.60327	4.97882	0.0621347	0.250928
gene-QQG55_18025	4.34888	6.8723	0.0353806	0.239777
gene-QQG55_18030	3.95986	0.277554	0.615127	0.741071
gene-QQG55_18035	2.50275	2.56755	0.154626	0.335912
gene-QQG55_18040	4.42466	4.37032	0.076275	0.262763
gene-QQG55_18050	2.06415	0.814268	0.397922	0.561957
gene-QQG55_18060	5.37629	1.50258	0.261206	0.43705
gene-QQG55_18065	5.02804	1.96858	0.204767	0.382526
gene-QQG55_18070	-0.0407419	0.864509	0.384482	0.550403
gene-QQG55_18075	-0.0265356	3.11885	0.119369	0.302351
gene-QQG55_18080	5.93906	0.223802	0.651032	0.76783
gene-QQG55_18085	4.06521	20.5563	0.00292602	0.202245
gene-QQG55_18090	6.09899	10.3523	0.0153951	0.236966
gene-QQG55_18095	5.38121	3.64405	0.0993363	0.284584
gene-QQG55_1810	5.98283	8.29319	0.0245419	0.237041
gene-QQG55_18105	2.51276	2.69861	0.145938	0.328397
gene-QQG55_18110	4.68979	15.5394	0.00597726	0.215176
gene-QQG55_18125	1.97469	4.64039	0.0695924	0.257269
gene-QQG55_18130	5.80309	55.4897	0.000169143	0.18757
gene-QQG55_18140	7.74266	5.55332	0.0518076	0.246953
gene-QQG55_18145	5.72357	0.00280724	0.959275	0.974566
gene-QQG55_1815	6.362	2.5256	0.157492	0.338246
gene-QQG55_18150	6.93579	0.540588	0.486875	0.637242
gene-QQG55_18155	2.54137	8.57859	0.0230761	0.236966
gene-QQG55_18160	6.27735	3.85373	0.0918143	0.277026
gene-QQG55_18165	6.37766	0.503887	0.50151	0.649758
gene-QQG55_18170	6.3639	0.028137	0.871688	0.920256
gene-QQG55_18175	7.35894	0.365058	0.565401	0.700949
gene-QQG55_18180	3.4705	15.6201	0.00590454	0.214641
gene-QQG55_18190	2.95526	7.37569	0.0309809	0.239777
gene-QQG55_18195	7.23348	0.0531534	0.824477	0.888769
gene-QQG55_1820	7.4925	39.5236	0.000468611	0.18757
gene-QQG55_18200	6.98402	2.47813	0.160893	0.341733
gene-QQG55_18205	6.09148	7.97667	0.0265325	0.238112
gene-QQG55_18210	6.2177	0.47389	0.514095	0.65895
gene-QQG55_18215	2.683	2.52764	0.157424	0.338173
gene-QQG55_18220	6.2341	1.29167	0.294369	0.467347
gene-QQG55_18225	5.7587	0.423568	0.536619	0.677156
gene-QQG55_18230	4.63321	3.81727	0.0930679	0.278186
gene-QQG55_18235	5.62168	0.183155	0.681962	0.791469
gene-QQG55_18240	2.68652	6.50716	0.0393088	0.24101
gene-QQG55_18245	4.95972	0.552544	0.482277	0.634017
gene-QQG55_18250	1.51593	1.0453	0.341885	0.51301
gene-QQG55_18255	3.66968	3.08062	0.124161	0.307039
gene-QQG55_18260	2.76487	6.06821	0.0444151	0.243627
gene-QQG55_18270	0.25007	0.0556818	0.820452	0.885839
gene-QQG55_18275	1.23977	6.79162e-05	0.993664	0.995829
gene-QQG55_18280	7.88991	7.59971	0.0291862	0.238754
gene-QQG55_18285	7.39584	0.100717	0.760535	0.843368
gene-QQG55_18290	4.65456	0.965182	0.359688	0.528572
gene-QQG55_18295	2.59917	0.802462	0.401141	0.564553
gene-QQG55_1830	1.33763	11.5997	0.0120631	0.236966
gene-QQG55_18300	6.29169	0.118342	0.741278	0.831158
gene-QQG55_18305	3.34594	4.41324	0.0751474	0.26108
gene-QQG55_18310	1.45192	7.46258	0.0304293	0.239777
gene-QQG55_18315	6.09252	1.83026	0.21954	0.396613
gene-QQG55_18320	3.81552	0.151078	0.709445	0.810634
gene-QQG55_18325	0.101901	4.34533	0.0746349	0.260395
gene-QQG55_18330	2.43634	4.69339	0.0684295	0.256323
gene-QQG55_18340	3.42368	4.2755	0.0788682	0.264848
gene-QQG55_18345	2.93845	1.42503	0.272774	0.447107
gene-QQG55_1835	1.25948	7.8992	0.0272232	0.238112
gene-QQG55_18350	6.89605	3.22369	0.117101	0.300091
gene-QQG55_18355	4.91892	5.12292	0.0593065	0.250423
gene-QQG55_18360	3.01754	0.297545	0.602937	0.730712
gene-QQG55_18365	6.95347	1.69626	0.235336	0.41144
gene-QQG55_18370	6.13274	2.73039	0.143897	0.325576
gene-QQG55_18380	4.85217	0.0673021	0.803019	0.873885
gene-QQG55_18390	2.2392	6.45223	0.0398253	0.24101
gene-QQG55_18395	4.66821	4.03194	0.0860181	0.272083
gene-QQG55_1840	6.82632	0.850969	0.387976	0.553486
gene-QQG55_18400	6.58619	5.2446	0.0570478	0.249052
gene-QQG55_18415	6.79157	2.54576	0.156077	0.337348
gene-QQG55_18420	5.96323	0.117931	0.741708	0.831509
gene-QQG55_18425	4.16807	0.991909	0.353541	0.523695
gene-QQG55_18430	4.76841	14.151	0.00750822	0.221245
gene-QQG55_18435	6.8139	2.64435	0.149405	0.331748
gene-QQG55_18440	5.16133	5.25834e-05	0.994423	0.996055
gene-QQG55_18445	4.91493	0.460376	0.519963	0.663506
gene-QQG55_1845	7.00218	0.640567	0.450677	0.608193
gene-QQG55_18450	2.14594	15.2412	0.006306	0.218523
gene-QQG55_18455	4.87299	5.12522	0.0592637	0.250423
gene-QQG55_18460	5.76492	3.152	0.120551	0.303192
gene-QQG55_18465	2.56914	5.33113	0.0556474	0.248674
gene-QQG55_18470	0.675729	3.93966	0.0872231	0.273012
gene-QQG55_18475	1.26936	10.0781	0.0164275	0.236966
gene-QQG55_18480	2.8	2.04349	0.197391	0.375829
gene-QQG55_18485	3.07513	1.11793	0.326645	0.497829
gene-QQG55_18490	2.50559	3.11797	0.122277	0.305196
gene-QQG55_18495	5.87033	4.59095	0.0706931	0.257566
gene-QQG55_1850	6.25202	0.428142	0.534493	0.675945
gene-QQG55_18500	3.94067	0.00619658	0.939533	0.962179
gene-QQG55_18505	5.88927	1.37324	0.280845	0.454717
gene-QQG55_18510	3.81579	0.00746386	0.933654	0.958269
gene-QQG55_18515	7.51118	0.214614	0.6577	0.773
gene-QQG55_18520	1.76408	0.832283	0.393036	0.55794
gene-QQG55_18525	2.29889	4.3802	0.076054	0.262564
gene-QQG55_18530	4.88029	11.771	0.0115602	0.236966
gene-QQG55_18535	6.4937	7.0605	0.0336229	0.239777
gene-QQG55_18540	7.55812	0.00137844	0.971455	0.982758
gene-QQG55_18545	5.68703	1.35905	0.283131	0.456722
gene-QQG55_1855	3.93657	1.15348	0.319615	0.492082
gene-QQG55_18550	5.05592	2.20833	0.182291	0.36197
gene-QQG55_18555	4.85794	2.40889	0.166043	0.346969
gene-QQG55_18560	5.95774	0.229121	0.64725	0.764938
gene-QQG55_18565	3.61745	3.99135	0.0872945	0.273012
gene-QQG55_18570	8.41769	2.54876	0.155868	0.337194
gene-QQG55_18575	5.85594	0.341543	0.577888	0.711576
gene-QQG55_18580	4.04824	0.209203	0.661712	0.775619
gene-QQG55_18585	0.992018	0.00791638	0.931698	0.95715
gene-QQG55_18590	0.752931	10.3106	0.0157841	0.236966
gene-QQG55_18595	-0.115243	3.69384	0.0944883	0.279555
gene-QQG55_1860	3.92627	9.5106	0.0184833	0.236966
gene-QQG55_18600	0.220911	11.4546	0.00944922	0.230624
gene-QQG55_18605	9.29382	1.70388	0.234395	0.41016
gene-QQG55_18610	5.7442	6.82694	0.0358193	0.239777
gene-QQG55_18615	5.45681	2.58797	0.153173	0.335084
gene-QQG55_18620	6.38609	1.55201	0.254228	0.429591
gene-QQG55_18625	6.75713	0.0129447	0.912717	0.945444
gene-QQG55_18630	6.18122	0.167267	0.695182	0.800976
gene-QQG55_18635	4.36877	1.07937	0.334523	0.50583
gene-QQG55_18640	5.87639	0.681516	0.437189	0.596304
gene-QQG55_18645	2.93825	1.14752	0.320801	0.493134
gene-QQG55_1865	7.97069	10.3617	0.0153646	0.236966
gene-QQG55_18650	2.30744	1.4194	0.273705	0.447512
gene-QQG55_18655	1.36832	0.328219	0.585329	0.71723
gene-QQG55_18660	3.80754	1.43549	0.271137	0.446511
gene-QQG55_18665	8.00691	3.49323	0.105263	0.289563
gene-QQG55_18670	8.5113	3.87061	0.0912421	0.276402
gene-QQG55_18685	3.49847	0.113573	0.746322	0.834299
gene-QQG55_1870	6.43511	5.30239	0.0560154	0.248674
gene-QQG55_18700	3.34657	2.67824	0.147227	0.329705
gene-QQG55_18705	4.90037	0.0395732	0.84816	0.90476
gene-QQG55_18710	2.36274	5.15391	0.0587613	0.250423
gene-QQG55_18715	2.1561	5.61586	0.0508794	0.24674
gene-QQG55_18720	5.99645	5.12396	0.0592858	0.250423
gene-QQG55_18725	7.25026	7.87475	0.0272168	0.238112
gene-QQG55_18730	5.12548	7.43776	0.0304346	0.239777
gene-QQG55_18735	3.00075	4.81391	0.0656172	0.25369
gene-QQG55_18740	1.762	2.21323	0.18212	0.361844
gene-QQG55_18745	7.92454	0.120771	0.738754	0.829344
gene-QQG55_1875	6.70077	3.95348	0.0885031	0.273468
gene-QQG55_18760	7.43156	4.7203	0.0676734	0.255657
gene-QQG55_18765	5.29003	1.2952	0.293766	0.466783
gene-QQG55_18770	5.56169	3.73888	0.0958362	0.28111
gene-QQG55_18775	5.36664	0.342516	0.57736	0.711283
gene-QQG55_18780	8.05673	9.08117	0.0203686	0.236966
gene-QQG55_18785	4.79659	2.56869	0.154497	0.335789
gene-QQG55_18790	1.53623	2.36471	0.169745	0.351478
gene-QQG55_18795	6.81271	6.2837	0.0417077	0.241368
gene-QQG55_1880	6.5292	0.0227063	0.884615	0.928309
gene-QQG55_18800	6.56924	2.37287	0.168805	0.350205
gene-QQG55_18810	4.32146	0.413895	0.541174	0.680187
gene-QQG55_18820	2.1281	1.17526	0.315478	0.48824
gene-QQG55_18840	2.708	4.04738	0.0855621	0.271695
gene-QQG55_1885	8.08172	7.41948	0.0305788	0.239777
gene-QQG55_18850	8.39619	14.3614	0.00724521	0.220844
gene-QQG55_18855	6.09326	1.80749	0.222115	0.39906
gene-QQG55_18860	4.08369	4.47339	0.0735959	0.259535
gene-QQG55_18865	4.45591	0.0602516	0.813374	0.880378
gene-QQG55_18870	8.41192	0.473766	0.514148	0.65895
gene-QQG55_18875	7.88709	5.01107	0.0614859	0.250541
gene-QQG55_18880	5.99247	1.56585	0.252322	0.428837
gene-QQG55_18885	2.75709	3.54778	0.103125	0.287396
gene-QQG55_18890	4.48444	3.97119	0.087937	0.273062
gene-QQG55_18895	3.5381	4.5917	0.070697	0.257566
gene-QQG55_1890	3.11987	14.5198	0.00706204	0.220448
gene-QQG55_18900	6.36594	0.900773	0.375218	0.542493
gene-QQG55_18905	5.09569	2.42093	0.165129	0.345846
gene-QQG55_18910	4.64828	0.15567	0.70531	0.807774
gene-QQG55_18915	7.6263	3.3143	0.11293	0.296129
gene-QQG55_18925	5.87106	0.811446	0.398608	0.56244
gene-QQG55_18930	2.39024	1.92932	0.208863	0.386354
gene-QQG55_18935	5.33776	2.32973	0.172204	0.35414
gene-QQG55_18940	3.21608	0.153743	0.707041	0.808906
gene-QQG55_18945	3.82632	0.843323	0.390001	0.555165
gene-QQG55_1895	2.23669	4.73349	0.0674282	0.255524
gene-QQG55_18950	5.94438	0.0122928	0.914933	0.947064
gene-QQG55_18955	5.62371	4.48041	0.0734148	0.259476
gene-QQG55_18960	2.74879	6.34844	0.0409622	0.241313
gene-QQG55_18965	2.48328	4.5306	0.0721979	0.259474
gene-QQG55_18970	7.36731	6.31409	0.0413459	0.241313
gene-QQG55_18975	5.56266	0.715086	0.426638	0.586887
gene-QQG55_18980	6.85538	1.70972	0.233678	0.409288
gene-QQG55_18985	7.90249	1.76172	0.227423	0.404744
gene-QQG55_18990	2.73034	1.57515	0.251125	0.428205
gene-QQG55_1900	0.804615	21.7731	0.00259012	0.19707
gene-QQG55_19000	4.73067	1.96207	0.205432	0.383183
gene-QQG55_19005	1.21824	3.11217	0.12283	0.305984
gene-QQG55_19015	-0.0878503	0.207377	0.66297	0.776542
gene-QQG55_19025	3.5499	0.133765	0.725724	0.820715
gene-QQG55_19030	4.61144	0.277547	0.61513	0.741071
gene-QQG55_19035	6.02986	2.29764	0.174792	0.355603
gene-QQG55_19045	3.83657	0.920583	0.370337	0.537462
gene-QQG55_1905	1.87208	8.05759	0.0259806	0.238112
gene-QQG55_19050	5.45996	0.481559	0.510821	0.656689
gene-QQG55_19055	6.41222	1.75256	0.228509	0.405865
gene-QQG55_19060	6.62605	0.00602004	0.940399	0.962763
gene-QQG55_19065	7.1287	1.18577	0.313427	0.486063
gene-QQG55_19070	3.26212	1.92618	0.20918	0.386793
gene-QQG55_19075	5.80098	3.72523	0.0963292	0.281474
gene-QQG55_19080	7.16429	3.08915	0.123687	0.306649
gene-QQG55_19085	1.55116	0.416437	0.540082	0.679361
gene-QQG55_19090	7.94486	0.388805	0.553349	0.69028
gene-QQG55_19095	3.71212	2.34436	0.171065	0.352954
gene-QQG55_1910	6.13767	3.45721	0.10675	0.291771
gene-QQG55_19100	6.81619	0.480657	0.511204	0.656809
gene-QQG55_19105	5.5253	0.295012	0.604442	0.731426
gene-QQG55_19110	5.55944	4.49601	0.0730226	0.259476
gene-QQG55_19115	7.73914	1.47314	0.265495	0.440778
gene-QQG55_19120	7.40738	2.76262	0.141905	0.32469
gene-QQG55_19125	4.50768	4.45279	0.074121	0.260181
gene-QQG55_19130	1.73893	4.41537	0.0751984	0.26108
gene-QQG55_19135	8.80313	2.75477	0.142386	0.325086
gene-QQG55_19140	8.11003	14.0026	0.00770019	0.221245
gene-QQG55_19145	5.80948	0.124315	0.735123	0.827814
gene-QQG55_1915	6.32798	3.14697	0.120797	0.303192
gene-QQG55_19150	3.61982	18.6279	0.00378395	0.211296
gene-QQG55_19155	3.40065	6.24875	0.04216	0.24181
gene-QQG55_19160	3.41687	4.53827	0.0719942	0.259437
gene-QQG55_19165	2.29862	0.926897	0.368862	0.536243
gene-QQG55_19170	4.50668	2.8019	0.13953	0.322125
gene-QQG55_19180	6.19882	6.4102	0.0402292	0.24101
gene-QQG55_19185	6.96158	0.581808	0.471343	0.625505
gene-QQG55_19190	7.44922	8.33387	0.0242998	0.236966
gene-QQG55_19195	5.746	3.3747	0.110262	0.294177
gene-QQG55_1920	6.63494	9.30079	0.0193729	0.236966
gene-QQG55_19200	6.82802	1.28403	0.295685	0.468506
gene-QQG55_19205	6.54017	0.686321	0.435651	0.595117
gene-QQG55_19210	8.14271	0.782272	0.406764	0.56896
gene-QQG55_19215	4.28712	0.211787	0.659789	0.774518
gene-QQG55_19220	7.83786	16.1208	0.00545638	0.211296
gene-QQG55_19225	7.1603	0.0306194	0.866211	0.916804
gene-QQG55_19230	7.76776	0.417773	0.539337	0.67887
gene-QQG55_19235	5.43652	0.841001	0.390614	0.555796
gene-QQG55_19240	6.85231	0.0988468	0.762686	0.845212
gene-QQG55_19245	8.24863	0.78952	0.404712	0.567545
gene-QQG55_1925	7.51271	0.914213	0.37189	0.53884
gene-QQG55_19250	7.24149	8.53865	0.0231306	0.236966
gene-QQG55_19255	7.3928	1.0501	0.340703	0.512256
gene-QQG55_19260	6.32069	0.0315442	0.864229	0.915434
gene-QQG55_19265	5.18903	2.52276	0.157694	0.338458
gene-QQG55_19270	4.87549	0.0170399	0.899936	0.938097
gene-QQG55_19275	2.96466	6.36838	0.0408288	0.241313
gene-QQG55_19280	6.47602	1.34227	0.285869	0.459441
gene-QQG55_19285	7.52528	10.5401	0.0147999	0.236966
gene-QQG55_19290	7.81926	3.35558	0.111096	0.294827
gene-QQG55_19295	3.24361	0.0974611	0.764298	0.845916
gene-QQG55_1930	7.75487	0.0363636	0.854359	0.908509
gene-QQG55_19300	5.91307	1.85364	0.216939	0.394526
gene-QQG55_19305	5.57781	0.053601	0.823754	0.888185
gene-QQG55_19310	3.68731	2.8299	0.137874	0.320843
gene-QQG55_19315	6.56763	0.00158955	0.969348	0.981346
gene-QQG55_19320	9.6765	0.156834	0.704274	0.806935
gene-QQG55_19325	7.67088	1.73857	0.230178	0.406763
gene-QQG55_19330	6.87355	2.97458	0.129696	0.312531
gene-QQG55_19335	8.95807	3.39386	0.109431	0.294058
gene-QQG55_19340	6.38933	2.46162	0.1621	0.343034
gene-QQG55_19345	7.87574	6.91253	0.0349929	0.239777
gene-QQG55_1935	3.60756	0.402874	0.546458	0.684478
gene-QQG55_19350	6.14758	9.06559	0.0204419	0.236966
gene-QQG55_19355	8.20366	0.15464	0.70623	0.808639
gene-QQG55_19360	5.97617	6.78279	0.0362555	0.239777
gene-QQG55_19365	2.51057	2.17825	0.185021	0.364727
gene-QQG55_19370	7.01404	2.90103	0.133765	0.31672
[truncated: 7,816 more rows]

## Sheet: FemaleGerbil_MaleWorm
gene	logCPM	F	PValue	p.adjust(qlf$table$PValue, method = "BH")
gene-QQG55_0010	3.57982	1.54375	0.253509	0.541135
gene-QQG55_0015	5.69457	5.74347	0.047201	0.382208
gene-QQG55_0020	6.78775	0.634185	0.451613	0.688988
gene-QQG55_0025	6.40542	0.0424082	0.842621	0.926501
gene-QQG55_0035	7.94219	0.115696	0.743587	0.872022
gene-QQG55_0040	7.95914	1.11143	0.326303	0.594617
gene-QQG55_0045	6.66853	4.64083	0.067617	0.402049
gene-QQG55_0050	2.22716	0.276245	0.615188	0.798144
gene-QQG55_0055	7.94167	7.6525	0.0274361	0.351428
gene-QQG55_0060	7.18468	9.44561	0.0176561	0.328226
gene-QQG55_0065	5.54179	0.199811	0.668184	0.829829
gene-QQG55_0070	6.56644	1.19074	0.310802	0.582925
gene-QQG55_0075	0.334744	9.20024	0.0178181	0.328226
gene-QQG55_0080	6.62905	1.97469	0.202141	0.499906
gene-QQG55_0085	6.203	1.02698	0.344135	0.608594
gene-QQG55_0090	5.77565	0.591535	0.466623	0.698813
gene-QQG55_0095	1.95693	3.30405	0.111411	0.431873
gene-QQG55_0100	2.1721	32.5733	0.000696707	0.226858
gene-QQG55_0105	8.04248	23.4783	0.00179037	0.250754
gene-QQG55_0110	4.26426	1.00635	0.348721	0.611838
gene-QQG55_0115	5.83182	2.91417	0.130938	0.444149
gene-QQG55_0120	5.34889	0.233546	0.643446	0.815958
gene-QQG55_0125	2.7994	2.78257	0.138627	0.449248
gene-QQG55_0130	2.92605	2.44629	0.161176	0.465755
gene-QQG55_0135	6.92871	2.24866	0.176795	0.476174
gene-QQG55_0140	7.50259	0.189767	0.676041	0.833516
gene-QQG55_0145	7.93149	0.634174	0.451616	0.688988
gene-QQG55_0150	7.12072	0.00960675	0.924629	0.967261
gene-QQG55_0155	6.52815	2.52638	0.155356	0.460558
gene-QQG55_0160	4.92239	2.2023	0.180764	0.480448
gene-QQG55_0165	7.44204	2.26582	0.175356	0.47567
gene-QQG55_0170	4.94455	6.7085	0.0354881	0.363656
gene-QQG55_0175	6.05025	7.45282	0.0289241	0.353505
gene-QQG55_0180	8.83175	3.16848	0.117667	0.43425
gene-QQG55_0185	10.1036	8.45758	0.0223514	0.340614
gene-QQG55_0190	4.12443	3.9746	0.0858305	0.414269
gene-QQG55_0195	8.34571	7.93446	0.0254995	0.344658
gene-QQG55_0200	9.46898	0.690811	0.432933	0.675629
gene-QQG55_0205	8.22796	17.7397	0.00384749	0.254887
gene-QQG55_0210	3.45048	2.69902	0.143796	0.452609
gene-QQG55_0215	6.78272	3.09644	0.121236	0.437052
gene-QQG55_0220	4.69349	0.566141	0.475985	0.70451
gene-QQG55_0225	5.06553	0.033126	0.860663	0.934365
gene-QQG55_0230	5.18179	3.86075	0.0895671	0.414376
gene-QQG55_0235	5.50699	3.77301	0.0925964	0.417781
gene-QQG55_0240	5.53494	2.86837	0.13354	0.44574
gene-QQG55_0245	6.94502	0.730436	0.420627	0.665928
gene-QQG55_0250	7.85596	2.09829	0.190123	0.489176
gene-QQG55_0255	0.96182	4.35558	0.0750929	0.407724
gene-QQG55_0260	2.45633	2.27488	0.174661	0.474872
gene-QQG55_0265	7.36609	4.56539	0.0694063	0.402404
gene-QQG55_0270	7.13983	3.11427	0.120339	0.435794
gene-QQG55_0275	2.23929	0.00770507	0.932478	0.969257
gene-QQG55_0280	3.96129	0.818317	0.395316	0.647294
gene-QQG55_0285	7.38237	7.99833	0.0250856	0.344658
gene-QQG55_0290	6.95244	1.55737	0.251612	0.540033
gene-QQG55_0295	4.86091	0.00574215	0.941687	0.97312
gene-QQG55_0300	4.95605	0.30921	0.595239	0.78414
gene-QQG55_0305	5.50434	0.0713802	0.796928	0.903029
gene-QQG55_0310	6.52075	0.035792	0.855238	0.93264
gene-QQG55_0315	5.24702	0.827889	0.392709	0.645595
gene-QQG55_0320	6.2274	0.860643	0.383996	0.638036
gene-QQG55_0325	9.8297	1.71897	0.230614	0.521737
gene-QQG55_0330	8.81107	0.104875	0.755382	0.879155
gene-QQG55_0335	5.04219	2.57069	0.15227	0.458166
gene-QQG55_0340	3.0567	0.34638	0.574403	0.771022
gene-QQG55_0345	4.02215	1.2399	0.301746	0.578482
gene-QQG55_0350	5.11112	0.610006	0.460017	0.693467
gene-QQG55_0355	6.77078	0.0251241	0.87847	0.943089
gene-QQG55_0360	6.40331	0.747326	0.415558	0.661851
gene-QQG55_0365	2.65986	0.211143	0.659611	0.82531
gene-QQG55_0370	6.45544	2.64648	0.147179	0.454547
gene-QQG55_0375	6.1636	0.495034	0.504092	0.725029
gene-QQG55_0380	6.82374	0.846535	0.38771	0.640598
gene-QQG55_0385	6.68294	4.27126	0.0770087	0.409157
gene-QQG55_0390	5.69067	3.13293	0.119411	0.435794
gene-QQG55_0395	5.94226	4.00257	0.0849419	0.414269
gene-QQG55_0405	5.88601	3.83707	0.0903713	0.41568
gene-QQG55_0410	7.59851	2.31366	0.17143	0.472663
gene-QQG55_0415	6.88473	7.32393	0.0299403	0.353505
gene-QQG55_0420	6.63669	0.0100163	0.923046	0.966588
gene-QQG55_0425	6.18246	0.631682	0.45247	0.689308
gene-QQG55_0430	4.82074	3.40322	0.106971	0.428168
gene-QQG55_0440	6.17723	3.6071	0.098705	0.423286
gene-QQG55_0445	6.26513	4.29696	0.0763018	0.408879
gene-QQG55_0450	6.50547	2.0198	0.197636	0.494885
gene-QQG55_0455	3.66946	0.303454	0.598616	0.786272
gene-QQG55_0460	5.79156	1.23021e-06	0.999146	0.99934
gene-QQG55_0465	7.86048	0.00932406	0.925743	0.96776
gene-QQG55_0470	5.32474	2.01772	0.197841	0.495131
gene-QQG55_0475	6.95564	1.02149	0.345345	0.609558
gene-QQG55_0480	5.79126	7.34983	0.0297325	0.353505
gene-QQG55_0485	0.828203	0.00010753	0.992014	0.997563
gene-QQG55_0490	2.22488	0.616214	0.457852	0.692037
gene-QQG55_0495	6.43219	1.80802	0.220094	0.514003
gene-QQG55_0500	7.12378	0.00128607	0.972379	0.988174
gene-QQG55_0505	5.03064	1.04424	0.340372	0.605249
gene-QQG55_0510	5.10733	0.852876	0.386034	0.639223
gene-QQG55_0515	2.74518	1.15844	0.31699	0.587878
gene-QQG55_0520	6.22628	0.0912067	0.771299	0.887908
gene-QQG55_0525	2.5831	4.97733	0.0603693	0.393352
gene-QQG55_0530	7.05401	2.6018	0.150152	0.45645
gene-QQG55_0535	5.07996	0.0686301	0.800776	0.905031
gene-QQG55_0540	1.77868	1.21947	0.30551	0.581057
gene-QQG55_0545	2.34985	3.10509	0.120826	0.436795
gene-QQG55_0550	6.91942	14.195	0.00681721	0.265576
gene-QQG55_0555	7.11566	1.05622	0.337795	0.603421
gene-QQG55_0565	7.25709	3.52941	0.101751	0.425116
gene-QQG55_0570	7.39476	2.18052	0.182669	0.482484
gene-QQG55_0575	5.75083	0.467894	0.515644	0.733129
gene-QQG55_0580	7.08318	27.508	0.00113862	0.237218
gene-QQG55_0585	0.0848149	0.502611	0.501117	0.72295
gene-QQG55_0590	7.43068	6.36488	0.0391715	0.370407
gene-QQG55_0595	5.86298	2.36072	0.167685	0.470677
gene-QQG55_0600	1.90032	0.715041	0.425372	0.669954
gene-QQG55_0605	7.89439	10.2448	0.0147543	0.32028
gene-QQG55_0610	7.3025	0.0500919	0.829204	0.918874
gene-QQG55_0615	6.36412	0.631778	0.452437	0.689308
gene-QQG55_0620	6.9398	0.00513087	0.944871	0.974745
gene-QQG55_0625	-0.567117	4.42541	0.0729046	0.405861
gene-QQG55_0630	6.84333	0.137571	0.721522	0.860502
gene-QQG55_0635	6.80236	0.525615	0.491641	0.716374
gene-QQG55_0640	2.6908	1.11242	0.326113	0.594617
gene-QQG55_0645	4.21964	0.142248	0.717071	0.858481
gene-QQG55_0650	6.28762	6.7674	0.0349013	0.361608
gene-QQG55_0655	3.27511	1.21153	0.306928	0.581439
gene-QQG55_0660	3.40696	14.4847	0.00648411	0.264459
gene-QQG55_0665	1.29099	1.09466	0.329889	0.59709
gene-QQG55_0670	3.33724	0.067131	0.80291	0.905376
gene-QQG55_0675	6.08642	0.0954327	0.766244	0.88548
gene-QQG55_0680	2.74044	4.63084	0.0679036	0.402404
gene-QQG55_0685	4.60547	0.585042	0.468986	0.700315
gene-QQG55_0690	3.44169	3.17724	0.117253	0.433943
gene-QQG55_0695	5.99623	0.0328834	0.861168	0.934447
gene-QQG55_0700	4.83004	3.69661	0.0953464	0.419633
gene-QQG55_0705	1.49775	0.397015	0.548424	0.753548
gene-QQG55_0715	7.60545	1.75514	0.226257	0.517923
gene-QQG55_0720	5.14801	3.39809	0.10719	0.428168
gene-QQG55_0725	6.68574	3.34096	0.109676	0.430317
gene-QQG55_0730	5.05218	2.36791	0.167124	0.470214
gene-QQG55_0735	5.73789	1.7155	0.231039	0.522238
gene-QQG55_0740	7.26297	2.39799	0.164798	0.468779
gene-QQG55_0745	7.12937	0.00198199	0.965716	0.985682
gene-QQG55_0750	4.45672	1.04675	0.339831	0.604762
gene-QQG55_0755	5.43216	0.00321572	0.95634	0.98091
gene-QQG55_0760	6.62667	2.86363	0.133812	0.44577
gene-QQG55_0765	5.46451	10.3793	0.014328	0.32028
gene-QQG55_0770	7.15241	0.939826	0.364164	0.622567
gene-QQG55_0775	6.80813	0.531518	0.489302	0.714557
gene-QQG55_0780	3.43118	8.65384	0.0213128	0.334393
gene-QQG55_0785	6.31253	2.41693	0.163356	0.468204
gene-QQG55_0790	6.51426	0.100162	0.760733	0.881589
gene-QQG55_0795	4.90459	0.0250206	0.878719	0.943089
gene-QQG55_0805	5.05844	2.75127	0.140515	0.451363
gene-QQG55_0810	3.21894	0.777571	0.406736	0.656166
gene-QQG55_0815	5.52609	0.854909	0.385499	0.638852
gene-QQG55_0820	4.2698	2.43898	0.161704	0.466402
gene-QQG55_0825	5.54766	3.01235	0.125588	0.439661
gene-QQG55_0835	5.83802	9.23954	0.0185217	0.328226
gene-QQG55_0840	4.18757	0.00150026	0.970169	0.9874
gene-QQG55_0845	7.4227	0.00132734	0.97194	0.988165
gene-QQG55_0850	1.22129	2.2636	0.1759	0.476035
gene-QQG55_0855	3.38256	1.32482	0.287001	0.567533
gene-QQG55_0860	5.41972	0.230082	0.64588	0.817531
gene-QQG55_0865	6.92462	0.00356152	0.954056	0.980089
gene-QQG55_0870	8.38696	0.00159177	0.969273	0.986987
gene-QQG55_0875	6.00716	0.0724388	0.795468	0.902607
gene-QQG55_0880	0.987906	0.827127	0.393067	0.645875
gene-QQG55_0885	5.10126	0.142718	0.716629	0.858351
gene-QQG55_0890	5.75446	8.91295	0.0200097	0.329181
gene-QQG55_0900	5.27203	0.26131	0.624723	0.805159
gene-QQG55_0905	0.823184	17.9121	0.00283511	0.253971
gene-QQG55_0915	-0.651114	0.237579	0.640132	0.813964
gene-QQG55_0925	4.96644	9.32847	0.0181421	0.328226
gene-QQG55_0930	1.41406	2.79023	0.138367	0.449248
gene-QQG55_0935	4.16832	8.46662	0.0223343	0.340614
gene-QQG55_0940	2.1275	0.355439	0.569577	0.76725
gene-QQG55_0945	0.674656	2.79187	0.13837	0.449248
gene-QQG55_0950	1.5256	9.2027	0.01886	0.328226
gene-QQG55_0960	7.06926	1.27688	0.295186	0.572606
gene-QQG55_0965	8.08889	1.63157	0.241646	0.531726
gene-QQG55_0970	1.81489	6.33332	0.0397325	0.370433
gene-QQG55_0975	6.54698	0.33196	0.582293	0.776366
gene-QQG55_0980	5.56311	0.103475	0.756958	0.879681
gene-QQG55_0985	1.61864	3.4586	0.104796	0.428038
gene-QQG55_0990	5.98563	3.93814	0.0870028	0.414269
gene-QQG55_0995	6.24005	0.986505	0.353217	0.614585
gene-QQG55_1000	5.62004	0.40107	0.546378	0.752511
gene-QQG55_10000	2.60371	6.96209	0.0330807	0.358261
gene-QQG55_10005	2.84364	7.39242	0.0294051	0.353505
gene-QQG55_10010	2.37995	0.387209	0.553228	0.75663
gene-QQG55_10015	5.62262	2.83096	0.135716	0.447797
gene-QQG55_10020	4.3273	1.59757	0.246144	0.536443
gene-QQG55_10025	4.23907	6.68812	0.0357067	0.364283
gene-QQG55_10030	3.75394	0.827483	0.392822	0.645632
gene-QQG55_10035	10.1942	5.81265	0.0462065	0.382208
gene-QQG55_10040	8.0307	3.94129	0.0868999	0.414269
gene-QQG55_10045	5.75413	2.58168	0.151517	0.457463
gene-QQG55_1005	5.59039	8.93606	0.019899	0.329181
gene-QQG55_10050	6.56837	0.863592	0.383227	0.637805
gene-QQG55_10055	5.80142	0.280793	0.612334	0.796352
gene-QQG55_10060	7.16037	0.686542	0.434295	0.676931
gene-QQG55_10065	5.99454	2.01264	0.198341	0.495578
gene-QQG55_10070	4.7565	0.560412	0.478143	0.706492
gene-QQG55_10075	5.69989	0.00552307	0.942807	0.973656
gene-QQG55_10080	6.69349	0.0941804	0.767729	0.886027
gene-QQG55_10085	3.22882	0.235082	0.642378	0.814952
gene-QQG55_10090	7.32721	5.29483	0.0543746	0.389735
gene-QQG55_10095	4.39374	0.331116	0.582763	0.776766
gene-QQG55_1010	4.89601	0.113838	0.745567	0.873668
gene-QQG55_10100	6.16568	0.161471	0.699621	0.848091
gene-QQG55_10105	6.53063	1.24725	0.300423	0.577595
gene-QQG55_10110	5.40711	1.71804	0.230728	0.52188
gene-QQG55_10115	6.91807	4.78702	0.0643182	0.398136
gene-QQG55_10120	7.15652	0.41934	0.537624	0.745306
gene-QQG55_10125	8.00278	0.155415	0.704981	0.851045
gene-QQG55_10130	7.56176	1.85299	0.215037	0.50954
gene-QQG55_10135	8.02448	0.256234	0.628047	0.806694
gene-QQG55_10140	7.37817	4.28218	0.0767074	0.409157
gene-QQG55_10145	6.34932	2.57059	0.152276	0.458166
gene-QQG55_1015	5.36413	0.00729867	0.934276	0.970238
gene-QQG55_10150	5.52218	0.00156635	0.96952	0.987069
gene-QQG55_10155	4.35218	0.475166	0.512501	0.730479
gene-QQG55_10160	6.42469	2.25974	0.175864	0.476035
gene-QQG55_10165	5.92765	0.254075	0.629475	0.806993
gene-QQG55_10170	7.65359	0.5858	0.468709	0.700315
gene-QQG55_10175	5.76263	0.029059	0.869397	0.938028
gene-QQG55_10180	4.36731	5.98841	0.0438039	0.373992
gene-QQG55_10185	8.85823	0.929399	0.366681	0.624379
gene-QQG55_10190	7.89363	4.04938	0.0834841	0.4138
gene-QQG55_10195	5.27622	1.93034	0.206713	0.505736
gene-QQG55_1020	6.01145	0.201274	0.66706	0.82969
gene-QQG55_10200	6.57691	0.553408	0.480805	0.708388
gene-QQG55_10205	6.10999	6.22225	0.0408472	0.370433
gene-QQG55_10210	7.01053	2.05152	0.194551	0.493425
gene-QQG55_10215	5.25922	1.08603	0.331516	0.598045
gene-QQG55_10220	6.31207	0.0548388	0.821454	0.914474
gene-QQG55_10225	4.41887	0.000302134	0.98661	0.995497
gene-QQG55_10230	0.861942	10.3683	0.0141039	0.319927
gene-QQG55_10235	1.91557	11.4717	0.0115152	0.305034
gene-QQG55_10240	7.63535	0.0969241	0.76449	0.884901
gene-QQG55_10245	6.75012	1.72941	0.229344	0.520565
gene-QQG55_1025	5.48027	6.92523	0.0333931	0.358261
gene-QQG55_10250	7.02983	4.1415	0.080712	0.412148
gene-QQG55_10255	9.58889	0.0513628	0.827092	0.917622
gene-QQG55_10260	6.76592	0.726468	0.421833	0.66681
gene-QQG55_10265	4.75584	2.39753	0.164834	0.468779
gene-QQG55_10270	0.480031	0.67335	0.43882	0.680303
gene-QQG55_10275	1.26176	14.7118	0.00633399	0.264459
gene-QQG55_10280	6.17664	0.0830614	0.781418	0.894467
gene-QQG55_10285	6.78366	0.00192923	0.966175	0.985833
gene-QQG55_10290	7.33132	3.6926	0.0954921	0.419633
gene-QQG55_10295	0.339571	0.00647639	0.938107	0.97157
gene-QQG55_1030	5.39708	7.33915	0.029819	0.353505
gene-QQG55_10300	1.4512	0.159397	0.701474	0.848905
gene-QQG55_10310	2.30165	6.07073	0.0429379	0.372087
gene-QQG55_10315	4.42999	4.35951	0.0746206	0.407212
gene-QQG55_10320	5.18486	0.00277728	0.959422	0.982492
gene-QQG55_10325	6.12315	0.422102	0.536325	0.74447
gene-QQG55_10330	9.57067	0.497792	0.502945	0.724155
gene-QQG55_10335	4.18161	0.126414	0.732504	0.865862
gene-QQG55_10340	7.17655	1.37347	0.279017	0.562087
gene-QQG55_10345	4.64123	0.477656	0.511432	0.729994
gene-QQG55_1035	8.28738	2.77625	0.138985	0.449336
gene-QQG55_10350	2.57889	0.313323	0.59286	0.782612
gene-QQG55_10355	5.4862	1.23204	0.303165	0.579372
gene-QQG55_10360	5.12121	0.130371	0.728547	0.864039
gene-QQG55_10365	5.57115	2.51262	0.156333	0.461058
gene-QQG55_10370	6.55793	2.65632	0.146535	0.454052
gene-QQG55_10375	6.12405	5.5996	0.0493593	0.38405
gene-QQG55_10380	5.82138	0.249971	0.632208	0.80839
gene-QQG55_10385	6.90926	0.0762237	0.790341	0.899539
gene-QQG55_10390	5.64691	4.45884	0.0720416	0.40536
gene-QQG55_10395	7.32578	1.50246	0.25937	0.54662
gene-QQG55_1040	8.96087	0.223106	0.65085	0.820085
gene-QQG55_10400	7.21867	1.37522	0.278736	0.562087
gene-QQG55_10405	7.84116	0.372103	0.560859	0.760922
gene-QQG55_10410	4.9608	3.14754	0.118691	0.435248
gene-QQG55_10415	4.25277	5.6165	0.0491007	0.383531
gene-QQG55_10420	6.5016	0.155817	0.704621	0.851018
gene-QQG55_10425	3.78759	6.12662	0.0420253	0.3718
gene-QQG55_10430	7.48729	0.0884775	0.774632	0.88993
gene-QQG55_10435	3.14198	1.03384	0.342637	0.607071
gene-QQG55_10440	1.04977	0.0589304	0.815092	0.9112
gene-QQG55_1045	7.56577	1.6487	0.239425	0.530109
gene-QQG55_10450	5.43337	0.00526928	0.944134	0.974278
gene-QQG55_10455	2.85371	1.23004	0.303539	0.579372
gene-QQG55_10460	4.7964	2.98459	0.127072	0.440636
gene-QQG55_10465	7.13073	1.93713	0.206003	0.5046
gene-QQG55_10470	5.75674	0.00183597	0.967002	0.986095
gene-QQG55_10475	4.56155	1.83371	0.217186	0.510905
gene-QQG55_10480	4.58728	0.165089	0.696476	0.846083
gene-QQG55_10485	7.8065	3.79921	0.091677	0.417297
gene-QQG55_10490	7.74473	17.8414	0.00378982	0.254887
gene-QQG55_10495	0.491654	1.33773	0.285222	0.565929
gene-QQG55_1050	5.15414	0.310404	0.594543	0.783425
gene-QQG55_10500	-0.253066	0.0197627	0.89213	0.950228
gene-QQG55_10525	0.675493	1.00465	0.349359	0.612122
gene-QQG55_10530	7.63648	4.53185	0.0702218	0.402404
gene-QQG55_10535	7.66209	0.385778	0.553926	0.756944
gene-QQG55_10540	9.12552	3.47375	0.10401	0.428038
gene-QQG55_10545	7.4437	2.48507	0.158312	0.463239
gene-QQG55_1055	6.06339	0.392432	0.550616	0.754765
gene-QQG55_10550	4.26345	0.0102963	0.921982	0.966298
gene-QQG55_10555	3.93275	0.0709673	0.797501	0.903319
gene-QQG55_10560	4.44758	0.067968	0.801715	0.905238
gene-QQG55_10570	3.22151	0.152153	0.707921	0.853191
gene-QQG55_10575	6.8976	3.48157	0.103688	0.428038
gene-QQG55_10580	5.90634	0.0305569	0.866111	0.936745
gene-QQG55_10585	8.21657	3.45718	0.104695	0.428038
gene-QQG55_10590	7.58684	1.10087	0.328454	0.595881
gene-QQG55_10595	5.85919	2.76946	0.139399	0.449981
gene-QQG55_1060	7.91072	0.108779	0.751051	0.876492
gene-QQG55_10600	3.09057	2.68682	0.144579	0.452738
gene-QQG55_10610	7.06332	0.807816	0.398206	0.649748
gene-QQG55_10615	7.9568	3.15869	0.118144	0.434805
gene-QQG55_10620	6.37468	3.19302	0.116484	0.433495
gene-QQG55_10625	8.08099	2.61916	0.148987	0.455197
gene-QQG55_10630	3.62984	1.49444	0.26054	0.54681
gene-QQG55_10635	1.64649	10.1415	0.015204	0.322199
gene-QQG55_10640	7.83078	0.45056	0.523288	0.737379
gene-QQG55_10645	3.84776	0.0444274	0.83898	0.924029
gene-QQG55_1065	5.3843	2.00143	0.199454	0.496126
gene-QQG55_10650	7.12942	1.11444	0.325693	0.594571
gene-QQG55_10655	1.7976	0.255818	0.628343	0.806759
gene-QQG55_10660	7.43963	0.00616135	0.9396	0.972235
gene-QQG55_10665	6.00692	0.0102381	0.922201	0.966298
gene-QQG55_10670	8.37968	0.372436	0.560688	0.760922
gene-QQG55_10675	2.10159	0.959492	0.359531	0.619231
gene-QQG55_10680	2.48067	0.335016	0.58061	0.7749
gene-QQG55_10685	0.707736	3.01703	0.125679	0.439661
gene-QQG55_10695	3.69961	2.46012	0.160145	0.465049
gene-QQG55_1070	7.68584	0.0284176	0.87083	0.939041
gene-QQG55_10700	2.39713	1.87005	0.213197	0.509039
gene-QQG55_10705	4.62792	0.786612	0.404152	0.654256
gene-QQG55_10710	4.97816	2.57937	0.151675	0.457463
gene-QQG55_10745	4.52865	0.618341	0.45709	0.691896
gene-QQG55_1075	6.49817	5.24991	0.0551726	0.389735
gene-QQG55_10750	3.90767	1.71322	0.23132	0.522664
gene-QQG55_10755	7.07969	3.99283	0.0852485	0.414269
gene-QQG55_10760	4.00168	0.221442	0.652051	0.820924
gene-QQG55_10765	5.09388	1.26994	0.296401	0.573603
gene-QQG55_10770	2.9847	0.277231	0.614562	0.79802
gene-QQG55_10775	3.2148	0.00105828	0.974944	0.989481
gene-QQG55_10780	1.46871	2.75397	0.14045	0.451363
gene-QQG55_10785	2.723	1.19912	0.30925	0.58257
gene-QQG55_10790	2.98827	0.94411	0.363148	0.621657
gene-QQG55_10795	3.57123	3.96338	0.0861929	0.414269
gene-QQG55_1080	6.17324	1.39086	0.276245	0.56034
gene-QQG55_10800	3.7226	2.81714	0.136538	0.448045
gene-QQG55_10810	2.10972	0.0341079	0.858645	0.934076
gene-QQG55_10815	2.6646	0.0569324	0.818152	0.912979
gene-QQG55_10820	3.13195	0.452198	0.522562	0.736748
gene-QQG55_10825	3.74326	5.2631	0.0549802	0.389735
gene-QQG55_10835	1.06344	0.000711515	0.979457	0.992298
gene-QQG55_10840	0.71311	5.04507	0.0592013	0.393352
gene-QQG55_10845	1.82522	0.239887	0.639071	0.813711
gene-QQG55_1085	6.30143	7.19189	0.0310318	0.354383
gene-QQG55_10870	2.80214	3.25957	0.113376	0.431873
gene-QQG55_10875	1.46646	1.40462	0.274246	0.558758
gene-QQG55_10880	1.3939	25.23	0.00129531	0.237218
gene-QQG55_10885	9.55501	1.08496	0.331737	0.598175
gene-QQG55_10890	2.43766	7.99353	0.0251538	0.344658
gene-QQG55_10895	6.56196	0.343048	0.576202	0.771823
gene-QQG55_1090	1.60292	4.3403	0.0753364	0.407916
gene-QQG55_10900	5.05654	1.88809	0.211203	0.509003
gene-QQG55_10905	5.96239	1.23514	0.302604	0.578831
gene-QQG55_10910	0.220952	9.56708	0.016364	0.326767
gene-QQG55_10915	6.63551	2.22823	0.178528	0.477593
gene-QQG55_10925	0.650836	1.32246	0.287755	0.568106
gene-QQG55_10930	5.93572	0.513952	0.496322	0.71947
gene-QQG55_10935	7.55976	3.01901	0.125235	0.439661
gene-QQG55_10940	6.89559	0.974329	0.356023	0.616428
gene-QQG55_1095	7.03397	1.17253	0.314261	0.585752
gene-QQG55_10950	6.76335	3.27828	0.112494	0.431873
gene-QQG55_10955	8.18771	2.4595	0.16018	0.465049
gene-QQG55_10960	6.84504	0.138891	0.720257	0.859982
gene-QQG55_10965	5.63433	3.60751	0.0986899	0.423286
gene-QQG55_10970	2.75481	11.333	0.011738	0.308159
gene-QQG55_10975	5.74659	1.37084	0.279441	0.562234
gene-QQG55_10980	2.47028	0.244809	0.635698	0.811237
gene-QQG55_10985	7.46805	0.440409	0.527867	0.74038
gene-QQG55_10990	7.09199	7.04736	0.0322825	0.357928
gene-QQG55_10995	-0.264797	1.64706	0.240166	0.530614
gene-QQG55_1100	6.93126	1.49277	0.260776	0.546879
gene-QQG55_11000	1.24981	3.20262	0.116326	0.433495
gene-QQG55_11005	1.69227	3.54475	0.10129	0.425116
gene-QQG55_11015	4.49429	0.000576143	0.981511	0.993494
gene-QQG55_1105	6.59333	0.000229785	0.988323	0.995516
gene-QQG55_11060	2.38849	5.73496	0.0473475	0.382208
gene-QQG55_11065	3.91075	0.629074	0.453369	0.689689
gene-QQG55_11070	2.7715	5.7252e-06	0.998157	0.999032
gene-QQG55_11075	5.39245	0.626174	0.454368	0.689904
gene-QQG55_11080	5.44732	0.0239005	0.881439	0.944576
gene-QQG55_11085	6.95753	1.28869	0.293135	0.571402
gene-QQG55_11090	6.97913	2.30995	0.171731	0.472663
gene-QQG55_1110	6.57841	0.588793	0.467618	0.69959
gene-QQG55_11100	4.90137	17.8237	0.00379995	0.254887
gene-QQG55_11110	4.41948	3.89517	0.0884171	0.414269
gene-QQG55_11120	8.57357	1.04081	0.341113	0.605938
gene-QQG55_11125	3.27407	3.24518	0.114038	0.431873
gene-QQG55_11130	3.40653	1.26544	0.297197	0.574711
gene-QQG55_11135	5.272	4.55705	0.0696088	0.402404
gene-QQG55_11145	1.01368	6.1099	0.0425414	0.372016
gene-QQG55_1115	6.28643	0.047329	0.833895	0.921093
gene-QQG55_11150	7.66761	0.495264	0.503996	0.724998
gene-QQG55_11155	2.39976	1.08595	0.331549	0.598045
gene-QQG55_11160	6.32004	1.28074	0.294513	0.572602
gene-QQG55_11165	7.04724	1.6947	0.233605	0.524815
gene-QQG55_11170	7.30739	3.33454	0.10996	0.4304
gene-QQG55_11175	6.52947	1.19698	0.30963	0.58257
gene-QQG55_11180	6.09784	4.71003	0.066029	0.400872
gene-QQG55_11185	0.884352	0.0335856	0.859748	0.934239
gene-QQG55_11190	6.79392	0.137124	0.721952	0.860728
gene-QQG55_11195	5.52011	0.034156	0.858541	0.934076
gene-QQG55_1120	4.60958	0.549586	0.48227	0.709531
gene-QQG55_11200	-0.277867	8.76209	0.0174472	0.328226
gene-QQG55_11205	6.54557	1.80298	0.220671	0.514649
gene-QQG55_11210	5.80671	0.011242	0.918492	0.964079
gene-QQG55_11215	4.61034	1.07686	0.333428	0.59996
gene-QQG55_11220	6.40787	0.593175	0.46603	0.69823
gene-QQG55_11225	6.70872	0.123319	0.735646	0.867383
gene-QQG55_11230	4.82282	0.115991	0.743274	0.871975
gene-QQG55_11235	6.11331	0.0276338	0.872605	0.940404
gene-QQG55_11240	6.27916	1.8542	0.214902	0.50954
gene-QQG55_11245	7.0198	0.416017	0.539195	0.746891
gene-QQG55_1125	3.96047	4.9769	0.0603482	0.393352
gene-QQG55_11250	6.59925	0.393504	0.550086	0.754441
gene-QQG55_11255	6.35216	6.43583	0.0383716	0.370313
gene-QQG55_11260	5.08022	2.39328	0.16516	0.468824
gene-QQG55_11265	10.1121	3.66958	0.0963433	0.420832
gene-QQG55_11270	1.15638	1.79521	0.221868	0.515602
gene-QQG55_11275	9.10615	2.30204	0.172373	0.472815
gene-QQG55_11280	3.91555	0.408167	0.542945	0.750456
gene-QQG55_11285	4.41114	3.44738	0.105106	0.428038
gene-QQG55_11290	3.14362	7.62342	0.0276525	0.35168
gene-QQG55_11295	5.35407	1.54404	0.253466	0.541135
gene-QQG55_1130	4.54371	2.59747	0.150445	0.456803
gene-QQG55_11300	7.68256	1.46956	0.264186	0.551193
gene-QQG55_11310	0.643033	3.2006	0.116517	0.433495
gene-QQG55_11315	5.48367	0.0643698	0.806905	0.907271
gene-QQG55_11320	5.3389	0.723762	0.422659	0.667602
gene-QQG55_11325	1.19036	2.38346	0.166217	0.469336
gene-QQG55_11330	1.69253	0.974485	0.356075	0.616428
gene-QQG55_11335	7.2994	0.146521	0.713079	0.856392
gene-QQG55_11340	6.38701	0.00630929	0.938881	0.97198
gene-QQG55_11345	1.81163	1.65506	0.238662	0.5296
gene-QQG55_11350	6.18033	0.0790452	0.786609	0.897709
gene-QQG55_11355	4.56332	2.53793	0.154545	0.460038
gene-QQG55_11360	6.8214	0.366574	0.563712	0.76315
gene-QQG55_11365	6.18294	0.153175	0.706994	0.852596
gene-QQG55_11370	6.44716	1.6206	0.243083	0.533507
gene-QQG55_11375	7.47157	3.59529	0.0991602	0.423567
gene-QQG55_11380	7.22479	3.46596	0.104331	0.428038
gene-QQG55_11385	5.00456	0.0153622	0.904794	0.957327
gene-QQG55_11390	2.06893	0.9584	0.359774	0.619231
gene-QQG55_11395	4.98565	2.54966	0.153725	0.45913
gene-QQG55_1140	5.85171	0.119556	0.73953	0.869652
gene-QQG55_11400	0.624314	4.37422	0.0744625	0.407212
gene-QQG55_11405	2.9498	5.10909	0.0577807	0.393026
gene-QQG55_11410	3.7207	2.68561	0.144646	0.452738
gene-QQG55_11415	5.87876	1.32389	0.287149	0.567613
gene-QQG55_11420	6.25458	0.015562	0.90418	0.957103
gene-QQG55_11425	6.46778	0.00878486	0.927914	0.96776
gene-QQG55_11435	5.13128	0.906863	0.372219	0.629531
gene-QQG55_11440	2.94025	4.08937	0.082284	0.413589
gene-QQG55_11445	7.27146	0.00835111	0.929711	0.967946
gene-QQG55_1145	7.5571	0.135478	0.723542	0.861511
gene-QQG55_11450	6.90558	3.73176	0.0940664	0.418174
gene-QQG55_11455	6.2418	2.38513	0.165786	0.469121
gene-QQG55_11460	5.17375	5.20018	0.0560678	0.391008
gene-QQG55_11465	8.17854	2.93147	0.129973	0.443006
gene-QQG55_11470	5.80626	3.00823	0.125806	0.439808
gene-QQG55_11475	3.84465	1.1622	0.316254	0.587063
gene-QQG55_11480	7.26926	0.065693	0.804978	0.906704
gene-QQG55_11485	-0.181878	0.00133922	0.971825	0.988165
gene-QQG55_11490	0.22926	2.54506	0.15435	0.459963
gene-QQG55_11495	7.66879	0.0197627	0.892105	0.950228
gene-QQG55_1150	5.28087	0.548791	0.482576	0.709758
gene-QQG55_11500	6.35064	1.64987	0.239275	0.530075
gene-QQG55_11505	5.31867	0.287531	0.608181	0.792768
gene-QQG55_11510	6.51932	0.175797	0.687398	0.840651
gene-QQG55_11515	6.28459	0.0113052	0.918264	0.964079
gene-QQG55_11520	2.89291	2.95328	0.128783	0.441429
gene-QQG55_11525	4.73673	0.823328	0.393948	0.646288
gene-QQG55_11530	6.39668	0.193601	0.673013	0.831611
gene-QQG55_11535	6.72466	2.10527	0.189474	0.488448
gene-QQG55_11540	5.19842	8.23229	0.0236421	0.341642
gene-QQG55_1155	7.81025	4.59368	0.0687281	0.402404
gene-QQG55_11550	2.62661	0.341143	0.577247	0.772619
gene-QQG55_11555	6.09844	1.59969	0.245857	0.536064
gene-QQG55_11560	6.03861	0.000148132	0.990624	0.996441
gene-QQG55_11565	4.3284	2.80533	0.137236	0.448045
gene-QQG55_11570	1.70911	2.74991	0.140862	0.451375
gene-QQG55_11575	2.94706	2.74502	0.14092	0.451375
gene-QQG55_11580	3.12724	2.96763	0.127997	0.441258
gene-QQG55_11585	3.36179	0.0408678	0.845462	0.927548
gene-QQG55_11590	6.46904	0.872923	0.380809	0.635563
gene-QQG55_11595	5.86733	0.557648	0.47919	0.707226
gene-QQG55_1160	2.80647	3.5947	0.0992277	0.423567
gene-QQG55_11600	6.99354	1.02913	0.343662	0.608259
gene-QQG55_11605	2.46543	1.38997	0.276405	0.560413
gene-QQG55_11610	4.61608	2.11097	0.188949	0.488188
gene-QQG55_11615	0.631684	0.00608687	0.939986	0.972316
gene-QQG55_11620	7.94168	13.2895	0.0080197	0.275549
gene-QQG55_11625	4.12202	1.66531	0.237302	0.528951
gene-QQG55_11630	7.17734	1.61307	0.244077	0.534545
gene-QQG55_11635	4.30188	0.116175	0.74308	0.871946
gene-QQG55_11640	0.521247	0.5747	0.473034	0.703392
gene-QQG55_11645	1.56326	8.48536	0.0223695	0.340614
gene-QQG55_1165	0.368822	0.0327517	0.861502	0.934613
gene-QQG55_11650	6.01355	0.0969062	0.764511	0.884901
gene-QQG55_11655	8.71265	3.46528	0.104359	0.428038
gene-QQG55_11660	3.23353	21.4594	0.00230523	0.250754
gene-QQG55_11665	0.0741994	1.38487	0.277465	0.561619
gene-QQG55_11670	7.72764	5.04281	0.0590365	0.393352
gene-QQG55_11675	5.92122	0.0851272	0.778802	0.892168
gene-QQG55_11680	5.55268	0.383399	0.55512	0.757404
gene-QQG55_11685	3.38859	1.30149	0.290944	0.570375
gene-QQG55_11690	0.367168	0.038803	0.849421	0.92965
gene-QQG55_11695	7.35825	0.506281	0.499445	0.722085
gene-QQG55_1170	-0.440291	0.0233547	0.882774	0.945317
gene-QQG55_11700	7.53365	0.137571	0.721522	0.860502
gene-QQG55_11705	3.03376	0.0538473	0.823044	0.914911
gene-QQG55_11710	4.93058	4.1199	0.0813516	0.412424
gene-QQG55_11715	5.80997	7.91187	0.025648	0.344658
gene-QQG55_11720	1.76339	0.743914	0.416632	0.662613
gene-QQG55_11725	5.7418	2.84155	0.135095	0.447342
gene-QQG55_11730	5.30082	11.9967	0.0102558	0.297165
gene-QQG55_11735	7.29182	1.0966	0.32933	0.596555
gene-QQG55_11740	9.52488	22.2615	0.00207785	0.250754
gene-QQG55_11750	5.39261	0.769724	0.408991	0.657431
gene-QQG55_11755	4.22114	3.55472	0.100747	0.425116
gene-QQG55_11760	4.73381	12.45	0.00939035	0.286155
gene-QQG55_11765	8.82783	7.38137	0.0294818	0.353505
gene-QQG55_11770	4.53033	0.619574	0.45666	0.691856
gene-QQG55_11775	0.544651	0.897823	0.374797	0.631684
gene-QQG55_11780	5.85868	3.43108	0.105788	0.428168
gene-QQG55_11785	6.99178	0.0359011	0.85502	0.932502
gene-QQG55_11795	5.5101	3.25279	0.113668	0.431873
gene-QQG55_11800	5.96883	0.0526378	0.825001	0.916292
gene-QQG55_11805	7.42962	2.47758	0.158856	0.463797
gene-QQG55_11810	6.11929	2.23562	0.177899	0.477355
gene-QQG55_11815	5.89181	2.05853	0.193878	0.492628
gene-QQG55_11820	5.95587	0.300014	0.600653	0.78816
gene-QQG55_11825	6.06853	2.15187	0.18522	0.484659
gene-QQG55_11830	-0.13095	4.97655	0.0588423	0.393352
gene-QQG55_11835	4.38087	5.13596	0.0572861	0.393026
gene-QQG55_11840	5.17582	3.37215	0.108309	0.428274
gene-QQG55_11845	6.92952	6.48774	0.0377994	0.370155
gene-QQG55_1185	6.04573	4.36669e-05	0.994909	0.998659
gene-QQG55_11850	4.90522	0.140361	0.718856	0.859417
gene-QQG55_11855	7.09997	0.148584	0.711175	0.855518
gene-QQG55_11860	6.71159	3.57956	0.0997724	0.423744
gene-QQG55_11865	6.66651	0.00539247	0.943486	0.973903
gene-QQG55_11870	6.48254	0.156778	0.703764	0.850274
gene-QQG55_11890	9.11249	2.30012	0.172529	0.472815
gene-QQG55_11895	4.66607	0.201449	0.666926	0.82969
gene-QQG55_1190	5.77227	4.51966	0.0705215	0.402454
gene-QQG55_11900	5.45208	0.181203	0.682941	0.837694
gene-QQG55_11905	7.18669	3.6041	0.0988205	0.423459
gene-QQG55_11910	4.97689	0.0128701	0.912816	0.961731
gene-QQG55_11915	6.54461	1.19666	0.30969	0.58257
gene-QQG55_11920	6.24398	0.798032	0.400932	0.6513
gene-QQG55_11925	7.05349	0.0347319	0.857369	0.933617
gene-QQG55_11930	7.4969	1.71915	0.230592	0.521737
gene-QQG55_11935	6.73259	0.67705	0.43735	0.678913
gene-QQG55_11940	4.55717	2.34613	0.168836	0.472393
gene-QQG55_11945	1.94262	0.155035	0.705335	0.851253
gene-QQG55_1195	8.04913	0.199167	0.66868	0.830006
gene-QQG55_11950	8.78486	0.090164	0.772566	0.888987
gene-QQG55_11955	5.19367	4.77437	0.0645961	0.3984
gene-QQG55_11960	-0.54756	0.213647	0.657715	0.824381
gene-QQG55_11965	8.10364	0.315859	0.59139	0.781675
gene-QQG55_11970	5.73995	1.51162	0.258053	0.546159
gene-QQG55_11975	8.52473	1.69413	0.233676	0.524851
gene-QQG55_11980	6.52742	3.21936	0.115231	0.431873
gene-QQG55_11985	8.31382	1.00824	0.348295	0.611483
gene-QQG55_11990	1.6047	0.946399	0.362705	0.621314
gene-QQG55_11995	3.96153	2.99355	0.126592	0.4404
gene-QQG55_1200	7.08374	0.0656861	0.804988	0.906704
gene-QQG55_12000	7.65468	2.09238	0.190674	0.489588
gene-QQG55_12005	6.81062	0.365148	0.564453	0.763387
gene-QQG55_12010	4.64112	0.619957	0.456526	0.691856
gene-QQG55_12015	6.92665	4.90811	0.0617438	0.396728
gene-QQG55_12020	5.96198	1.35419	0.282139	0.564388
gene-QQG55_12025	3.76592	1.20188	0.308719	0.582118
gene-QQG55_12030	6.72011	1.32869	0.286346	0.566955
gene-QQG55_12035	4.07902	0.185611	0.679366	0.835231
gene-QQG55_12040	7.49183	4.58258	0.0689932	0.402404
gene-QQG55_12045	2.8411	3.28339	0.112287	0.431873
gene-QQG55_1205	3.4797	3.31178	0.111004	0.431207
gene-QQG55_12055	5.65322	2.94465	0.129245	0.44165
gene-QQG55_12060	5.27719	0.0879074	0.775336	0.890082
gene-QQG55_12065	5.92947	2.44806	0.161026	0.465755
gene-QQG55_12070	1.73098	2.32517	0.17061	0.472663
gene-QQG55_12080	5.31062	3.95319	0.0865157	0.414269
gene-QQG55_12085	2.15334	1.53466	0.254829	0.542854
gene-QQG55_12090	4.86919	0.177087	0.686328	0.840171
gene-QQG55_12095	5.61378	1.42996	0.270157	0.556249
gene-QQG55_1210	1.82794	5.12192	0.0576663	0.393026
gene-QQG55_12100	6.02595	1.99497	0.200098	0.497252
gene-QQG55_12105	6.31419	6.61558	0.0364372	0.367404
gene-QQG55_12110	1.78944	0.4589	0.519624	0.735176
gene-QQG55_12115	7.11679	0.770813	0.408676	0.657129
gene-QQG55_12120	7.59341	0.629483	0.453226	0.689689
gene-QQG55_12125	2.65853	0.899292	0.37413	0.631134
gene-QQG55_12130	4.08371	0.677129	0.437326	0.678913
gene-QQG55_12135	4.82235	1.25758	0.298582	0.575556
gene-QQG55_12140	7.54802	2.12043	0.188075	0.487156
gene-QQG55_12145	7.93721	2.28106	0.174092	0.474118
gene-QQG55_1215	6.01187	6.21692	0.0409116	0.370433
gene-QQG55_12150	3.22812	0.031747	0.86356	0.935149
gene-QQG55_12155	5.4354	4.75922	0.0649295	0.398544
gene-QQG55_12160	5.40851	0.210289	0.660241	0.825672
gene-QQG55_12165	6.23031	2.17483	0.183172	0.483225
gene-QQG55_12170	4.95466	6.30363	0.0398816	0.370433
gene-QQG55_12175	4.03169	1.09049	0.330592	0.597492
gene-QQG55_12180	5.94536	0.595803	0.465082	0.697112
gene-QQG55_12185	4.19071	0.619599	0.456651	0.691856
gene-QQG55_12190	4.84883	0.970009	0.357027	0.617454
gene-QQG55_12195	6.42186	0.0130941	0.912064	0.961555
gene-QQG55_1220	2.99517	13.1251	0.00827565	0.277965
gene-QQG55_12200	6.45391	0.00707633	0.935282	0.970699
gene-QQG55_12210	5.45002	3.93995	0.0869443	0.414269
gene-QQG55_12215	1.45854	12.9921	0.00851395	0.27916
gene-QQG55_12220	6.80149	7.50564	0.0285205	0.353505
gene-QQG55_12225	6.68474	0.639242	0.449889	0.687736
gene-QQG55_12230	6.47169	0.460788	0.518752	0.734832
gene-QQG55_12235	7.25818	3.27354	0.112711	0.431873
gene-QQG55_12240	6.33884	1.65996	0.237981	0.529202
gene-QQG55_12245	6.02511	0.0555268	0.820361	0.913967
gene-QQG55_1225	2.26527	1.17326	0.314161	0.585752
gene-QQG55_12250	4.67405	3.15673	0.118241	0.434805
gene-QQG55_12255	2.09438	0.000899763	0.976896	0.990778
gene-QQG55_12260	5.46867	0.82051	0.394715	0.646825
gene-QQG55_12265	7.78431	4.78417	0.0643804	0.398136
gene-QQG55_12270	6.22351	1.10858	0.326881	0.594845
gene-QQG55_12275	7.70317	2.15456	0.184978	0.484659
gene-QQG55_12280	6.84651	0.000415853	0.984291	0.994646
gene-QQG55_12285	7.76436	1.79842	0.221195	0.514769
gene-QQG55_12290	7.50772	0.0724842	0.795406	0.902607
gene-QQG55_12295	7.70462	1.3263	0.286745	0.567527
gene-QQG55_1230	7.16721	3.43222	0.105739	0.428168
gene-QQG55_12300	2.64723	0.985319	0.353508	0.614607
gene-QQG55_12305	7.45592	2.2079	0.180276	0.480145
gene-QQG55_12310	2.05664	7.51744	0.0285427	0.353505
gene-QQG55_12315	6.45413	0.0542009	0.822474	0.914905
gene-QQG55_12320	3.74179	0.118758	0.740363	0.869652
gene-QQG55_12325	6.59759	2.97484	0.127596	0.441258
gene-QQG55_12330	7.33457	0.77302	0.408039	0.656575
gene-QQG55_12335	6.70963	1.03008	0.343453	0.607993
gene-QQG55_12340	7.5785	1.9513	0.204535	0.502921
gene-QQG55_12345	5.33186	3.06759	0.122707	0.43786
gene-QQG55_1235	9.7708	2.26476	0.175444	0.4757
gene-QQG55_12350	6.15316	1.17929	0.312971	0.584857
gene-QQG55_12355	-0.372083	1.53065	0.253053	0.540897
gene-QQG55_12360	3.07916	0.0295304	0.868354	0.937693
gene-QQG55_12365	2.4184	4.69022	0.0667593	0.401586
gene-QQG55_12370	2.47447	4.24477	0.0779796	0.409592
gene-QQG55_12380	0.990268	4.76185	0.0640491	0.398136
gene-QQG55_12385	4.031	6.21376	0.0409544	0.370433
gene-QQG55_12390	5.82706	2.21229	0.179898	0.479759
gene-QQG55_1240	6.05971	1.14361	0.319876	0.590805
gene-QQG55_12400	0.858484	2.37938	0.16657	0.469521
gene-QQG55_12405	3.81941	2.22123	0.179132	0.478089
gene-QQG55_12410	6.18045	0.703892	0.428805	0.672919
gene-QQG55_12415	5.86592	3.05828	0.123186	0.438705
gene-QQG55_12420	5.94716	4.32823	0.0754535	0.407916
gene-QQG55_12425	3.20043	1.16273	0.316154	0.587063
gene-QQG55_12430	7.25483	1.82986	0.217617	0.511129
gene-QQG55_12435	5.39614	0.629127	0.453349	0.689689
gene-QQG55_12440	6.95849	0.696903	0.431002	0.674261
gene-QQG55_12445	4.7303	4.26788	0.0771033	0.409157
gene-QQG55_1245	7.73679	0.333443	0.581471	0.775747
gene-QQG55_12450	8.13923	7.34344	0.0297836	0.353505
gene-QQG55_12455	7.02668	0.685872	0.43451	0.677163
gene-QQG55_12460	6.29263	0.0415085	0.844273	0.927077
gene-QQG55_12465	1.1505	6.30802	0.0401114	0.370433
gene-QQG55_12470	5.54017	1.65302	0.23887	0.529803
gene-QQG55_12475	5.9561	2.68087	0.144945	0.452738
gene-QQG55_12480	7.94627	2.2065	0.180398	0.480345
gene-QQG55_12485	7.44984	3.12498	0.119805	0.435794
gene-QQG55_12490	7.2276	0.0149085	0.906202	0.958126
gene-QQG55_12495	5.06861	7.90871	0.0256694	0.344658
gene-QQG55_1250	7.13855	1.28571	0.29365	0.571825
gene-QQG55_12500	6.65714	0.0616435	0.810941	0.909819
gene-QQG55_12505	7.16493	0.132486	0.726461	0.863383
gene-QQG55_12510	5.65564	2.30919	0.171793	0.472663
gene-QQG55_12515	7.5411	2.67575	0.145274	0.452738
gene-QQG55_12520	7.7272	1.76763	0.224779	0.517026
gene-QQG55_12525	4.52728	11.1384	0.0121987	0.315022
gene-QQG55_12530	6.03077	0.270286	0.618943	0.800988
gene-QQG55_12535	5.2555	4.87718	0.0624032	0.397601
gene-QQG55_12540	5.78573	4.72828	0.0656184	0.400047
gene-QQG55_12545	3.00238	4.33648	0.075254	0.407729
gene-QQG55_1255	5.40042	1.32002	0.287798	0.568106
gene-QQG55_12550	0.171293	0.421792	0.536674	0.74447
gene-QQG55_12555	6.73223	2.06241	0.193508	0.492291
gene-QQG55_12560	6.88838	1.14826	0.318963	0.590259
gene-QQG55_12565	4.96225	13.9699	0.00709362	0.269034
gene-QQG55_12570	5.47423	12.1503	0.00995115	0.294331
gene-QQG55_12575	1.29964	0.169949	0.692363	0.84344
gene-QQG55_12580	6.08653	0.442828	0.526769	0.740143
gene-QQG55_12585	4.14758	0.0134317	0.910944	0.961037
gene-QQG55_12590	6.23039	1.20451	0.308225	0.582118
gene-QQG55_12595	7.57354	3.87563	0.0890654	0.414376
gene-QQG55_1260	5.41331	1.77139	0.224338	0.517026
gene-QQG55_12600	7.22264	0.679572	0.436535	0.678467
gene-QQG55_12605	5.95783	1.26457	0.297345	0.574889
gene-QQG55_12610	7.15708	3.45696	0.104704	0.428038
gene-QQG55_12615	6.52089	13.2203	0.00812253	0.275549
gene-QQG55_12620	0.53884	3.98367	0.0856524	0.414269
gene-QQG55_12625	2.09182	0.609624	0.460182	0.693614
gene-QQG55_12630	3.32122	7.01094	0.0326181	0.358261
gene-QQG55_12635	3.91125	0.462269	0.518103	0.734723
gene-QQG55_12640	3.9577	3.95002	0.0866213	0.414269
gene-QQG55_12645	7.62064	2.81159	0.136861	0.448045
gene-QQG55_1265	6.28621	2.2047	0.180554	0.480353
gene-QQG55_12650	3.80648	1.72912	0.229384	0.520565
gene-QQG55_12655	5.93595	3.69166	0.0955264	0.419633
gene-QQG55_12660	4.38477	4.0879	0.0823119	0.413589
gene-QQG55_12665	6.07767	0.170124	0.692165	0.84344
gene-QQG55_12670	6.83301	2.50815	0.156652	0.461611
gene-QQG55_12675	4.89565	0.14375	0.71566	0.858149
gene-QQG55_12680	6.38355	0.555051	0.480178	0.707937
gene-QQG55_12685	6.65743	0.11282	0.746659	0.874513
gene-QQG55_12690	5.1456	0.211249	0.659526	0.82531
gene-QQG55_12695	6.50992	0.45486	0.521372	0.736181
gene-QQG55_1270	6.91371	2.32833	0.170251	0.472663
gene-QQG55_12700	8.02871	0.330897	0.582884	0.77678
gene-QQG55_12705	6.72372	2.09558	0.190376	0.489419
gene-QQG55_12710	7.24066	6.35941	0.0392341	0.370407
gene-QQG55_12715	6.01169	21.9288	0.00216663	0.250754
gene-QQG55_12720	5.59858	7.75243	0.0267287	0.347744
gene-QQG55_12725	2.42668	12.9307	0.00858147	0.27916
gene-QQG55_12730	0.8059	0.0671537	0.802929	0.905376
gene-QQG55_12735	7.57099	1.59893	0.245958	0.536153
gene-QQG55_12740	5.35142	1.64075	0.240454	0.530614
gene-QQG55_12745	6.10783	2.41491	0.16351	0.468224
gene-QQG55_1275	6.14092	1.57934	0.2486	0.538117
gene-QQG55_12750	1.95165	7.80473	0.0264711	0.346145
gene-QQG55_12755	7.28965	2.2462	0.177002	0.476238
gene-QQG55_12760	6.22004	2.32628	0.170415	0.472663
gene-QQG55_12765	3.52138	0.488205	0.506956	0.728028
gene-QQG55_12770	5.09379	0.100189	0.760702	0.881589
gene-QQG55_12775	4.83633	0.171131	0.691312	0.843129
gene-QQG55_12780	4.31548	0.75081	0.414527	0.661187
gene-QQG55_12785	6.94869	3.27568	0.112612	0.431873
gene-QQG55_12790	6.49372	1.21091	0.307036	0.581439
gene-QQG55_12795	8.43269	11.4996	0.0113271	0.304765
gene-QQG55_1280	6.45834	0.458905	0.519581	0.735176
gene-QQG55_12800	6.7853	0.435068	0.530308	0.741302
gene-QQG55_12805	0.993072	1.54927	0.253094	0.540897
gene-QQG55_12810	-0.402344	7.16234	0.0280102	0.352168
gene-QQG55_12815	2.22948	0.0400569	0.846983	0.928583
gene-QQG55_12825	1.6389	5.70314	0.0480003	0.383531
gene-QQG55_12830	0.216995	25.2537	0.0010648	0.237218
gene-QQG55_12835	3.73113	5.37755	0.0529564	0.389524
gene-QQG55_12840	3.66421	5.0823	0.0583345	0.393026
gene-QQG55_12845	6.79103	0.243981	0.636251	0.81183
gene-QQG55_1285	5.76191	1.69674	0.233351	0.524815
gene-QQG55_12850	5.55911	0.0248209	0.879199	0.943258
gene-QQG55_12855	5.36668	0.0695735	0.799447	0.904427
gene-QQG55_12860	4.98908	5.15441	0.0569112	0.392046
gene-QQG55_12865	7.54375	0.425292	0.534832	0.743844
gene-QQG55_12870	6.06309	0.420653	0.537006	0.74465
gene-QQG55_12875	4.25772	2.74225	0.141074	0.451375
gene-QQG55_12880	7.26611	2.90403	0.131508	0.444479
gene-QQG55_12885	6.57522	3.0198	0.125194	0.439661
gene-QQG55_12890	7.80851	0.00170598	0.968191	0.986622
gene-QQG55_12895	7.61956	1.41836	0.271941	0.557775
gene-QQG55_1290	7.18708	1.41177	0.272964	0.557786
gene-QQG55_12900	4.7719	4.48014	0.0715053	0.404031
gene-QQG55_12905	6.54424	1.11855	0.324864	0.594571
gene-QQG55_12910	7.03086	2.6866	0.144578	0.452738
gene-QQG55_12915	8.40113	4.81855	0.0636344	0.398136
gene-QQG55_12920	6.25779	0.000251441	0.987785	0.995516
gene-QQG55_12925	5.50627	0.0556265	0.820203	0.913967
gene-QQG55_12930	8.06851	12.7754	0.00882535	0.280308
gene-QQG55_12935	6.44092	0.507322	0.49902	0.721875
gene-QQG55_12940	8.49659	0.0253694	0.877884	0.94293
gene-QQG55_12945	7.57423	2.65545	0.146592	0.454091
gene-QQG55_1295	7.19857	9.75426	0.0164549	0.327759
gene-QQG55_12950	6.47088	4.06989	0.0828561	0.413589
gene-QQG55_12955	7.70818	0.803873	0.399301	0.65014
gene-QQG55_12960	3.21319	3.47884	0.103819	0.428038
gene-QQG55_12965	6.23397	2.08011	0.191828	0.490937
gene-QQG55_12970	2.41511	4.91091	0.0618368	0.396728
gene-QQG55_12975	5.20526	0.0563932	0.818994	0.913469
gene-QQG55_12985	6.06196	5.543	0.050248	0.384835
gene-QQG55_12990	7.11542	0.339934	0.577899	0.772989
gene-QQG55_12995	6.96949	1.21972	0.305413	0.581009
gene-QQG55_1300	10.5993	16.838	0.00441202	0.259124
gene-QQG55_13000	8.41977	0.000799213	0.978224	0.991673
gene-QQG55_13005	6.04112	1.58685	0.247583	0.537508
gene-QQG55_13010	2.92725	3.56067	0.100527	0.424763
gene-QQG55_13015	2.18094	0.364557	0.564783	0.763494
gene-QQG55_13020	5.80261	0.18997	0.67588	0.833437
gene-QQG55_13025	0.0834284	0.0185372	0.89553	0.952371
gene-QQG55_13030	6.22858	12.7419	0.00888159	0.280308
gene-QQG55_13035	7.45907	2.60532	0.149914	0.456269
gene-QQG55_13040	1.74613	4.77898	0.0645642	0.3984
gene-QQG55_13045	7.23225	4.44731	0.0723343	0.405814
gene-QQG55_1305	2.36686	0.266386	0.621448	0.80262
gene-QQG55_13050	3.15351	5.78792	0.0465792	0.382208
gene-QQG55_13055	7.85546	5.90022e-06	0.998129	0.999032
gene-QQG55_13060	7.71756	2.4976	0.157408	0.461975
gene-QQG55_13065	5.14634	0.561729	0.477646	0.705959
gene-QQG55_13070	6.38527	0.362693	0.565734	0.763917
gene-QQG55_13075	7.20411	0.231011	0.645224	0.817199
gene-QQG55_13080	1.17414	2.43677	0.162036	0.466402
gene-QQG55_13085	3.92494	4.49111	0.0712349	0.404
gene-QQG55_13090	5.92802	8.07521	0.0245989	0.344452
gene-QQG55_13095	3.55667	7.15616	0.0313429	0.354782
gene-QQG55_1310	2.42374	3.74638	0.0936169	0.418174
gene-QQG55_13100	4.4248	9.94557	0.0157649	0.324064
gene-QQG55_13105	3.2014	1.59588	0.246378	0.53684
gene-QQG55_13110	8.01285	0.231686	0.64475	0.816732
gene-QQG55_13115	9.08534	10.8247	0.0130247	0.316637
gene-QQG55_13120	6.34292	0.0524203	0.825356	0.916417
gene-QQG55_13125	8.53752	6.16841	0.0415034	0.3718
gene-QQG55_13130	7.30013	1.33644	0.285058	0.565823
gene-QQG55_13135	8.00915	2.28295	0.173936	0.473842
gene-QQG55_13140	4.25556	2.2852	0.173754	0.473842
gene-QQG55_13145	0.367465	0.0471645	0.834251	0.921378
gene-QQG55_1315	5.22898	4.21324	0.0786376	0.411027
gene-QQG55_13150	0.0760146	0.907071	0.372607	0.629877
gene-QQG55_13155	6.42585	0.912103	0.370919	0.628471
gene-QQG55_13160	5.86707	0.32507	0.586149	0.778372
gene-QQG55_13165	6.84882	0.85381	0.385788	0.638918
gene-QQG55_13170	4.95243	5.03689	0.0591536	0.393352
gene-QQG55_13175	5.66824	0.980954	0.354492	0.615223
gene-QQG55_13180	2.44325	2.39315	0.165192	0.468824
gene-QQG55_13185	6.5712	0.00441305	0.948866	0.977003
gene-QQG55_13190	6.12065	4.67558	0.066813	0.401586
gene-QQG55_13195	8.33617	6.05402	0.0429447	0.372087
gene-QQG55_1320	5.74329	0.128255	0.730654	0.86487
gene-QQG55_13200	6.73037	2.69981	0.143734	0.452609
gene-QQG55_13205	4.88804	3.10299	0.120907	0.436795
gene-QQG55_13210	9.73699	3.41197	0.106596	0.428168
gene-QQG55_13215	5.06187	0.624072	0.455095	0.690402
gene-QQG55_13220	4.30148	1.18384	0.312109	0.584104
gene-QQG55_13225	7.93086	1.77138	0.224338	0.517026
gene-QQG55_13230	7.81578	0.441498	0.527372	0.740375
gene-QQG55_13235	6.21865	2.22856	0.1785	0.477593
gene-QQG55_13240	8.14846	3.35753	0.108947	0.429518
gene-QQG55_13245	7.30617	1.88489	0.211547	0.509003
gene-QQG55_1325	6.2969	5.22609	0.0555971	0.390143
gene-QQG55_13250	6.71632	0.198028	0.669561	0.830326
gene-QQG55_13255	8.24676	0.17648	0.686831	0.840487
gene-QQG55_13260	9.42753	5.59263	0.0494666	0.38405
gene-QQG55_13265	6.26398	0.0203608	0.890497	0.949531
gene-QQG55_13270	1.26752	10.0646	0.0155343	0.324064
gene-QQG55_13275	1.49251	10.3228	0.0146641	0.32028
gene-QQG55_13285	7.75803	2.47063	0.159363	0.464004
gene-QQG55_13290	3.05277	10.1967	0.0149248	0.32028
gene-QQG55_13295	5.86485	8.00211	0.0250615	0.344658
gene-QQG55_1330	7.62074	0.103108	0.757372	0.879832
gene-QQG55_13300	5.3206	0.80123	0.400038	0.650774
gene-QQG55_13305	7.4798	2.14813	0.185556	0.484659
gene-QQG55_13310	7.8881	2.01749	0.197863	0.495131
gene-QQG55_13315	7.08848	2.94746	0.12909	0.44165
gene-QQG55_13320	5.50164	0.496626	0.503429	0.724592
gene-QQG55_13325	-0.242252	0.111838	0.747759	0.875043
gene-QQG55_13330	7.13005	1.82926	0.217685	0.511129
gene-QQG55_13335	5.41518	4.11637	0.0814567	0.412424
gene-QQG55_13340	6.6588	0.716784	0.4248	0.669544
gene-QQG55_13345	5.34345	4.18194	0.0795333	0.411212
gene-QQG55_1335	7.02701	0.288463	0.607611	0.792416
gene-QQG55_13350	6.49161	0.199055	0.668767	0.830006
gene-QQG55_13355	6.52717	2.67711	0.145187	0.452738
gene-QQG55_13360	7.59067	1.6223	0.242859	0.533129
gene-QQG55_13365	9.18036	1.35842	0.28145	0.563379
gene-QQG55_13370	3.72728	0.00112979	0.974111	0.989124
gene-QQG55_13375	7.98165	1.19445	0.310105	0.582925
gene-QQG55_13380	8.2366	0.38274	0.555451	0.757453
gene-QQG55_13385	6.77251	1.61784	0.243447	0.533925
gene-QQG55_13390	6.09053	1.30172	0.290897	0.570375
gene-QQG55_13395	8.44908	2.35729	0.167954	0.471134
gene-QQG55_1340	6.16019	2.83856	0.13527	0.447342
gene-QQG55_13400	5.49661	5.22395	0.0556479	0.390143
gene-QQG55_13405	6.08517	2.47947	0.158719	0.463706
gene-QQG55_13410	5.0693	37.6529	0.00044732	0.226858
gene-QQG55_13415	3.18491	0.033124	0.860668	0.934365
gene-QQG55_13420	5.88164	8.43534	0.0224747	0.341036
gene-QQG55_13425	3.07674	10.8251	0.0130285	0.316637
gene-QQG55_13430	6.84717	1.85816	0.214466	0.50954
gene-QQG55_13440	7.18605	5.33946	0.0535998	0.389524
gene-QQG55_13445	6.3099	1.41361	0.272678	0.557786
gene-QQG55_1345	6.61281	0.00271064	0.959912	0.982502
gene-QQG55_13450	1.82988	0.751574	0.414338	0.661187
gene-QQG55_13455	6.6633	0.314477	0.592185	0.782224
gene-QQG55_13460	6.8226	7.57585	0.0279953	0.352168
gene-QQG55_13465	4.63574	0.558935	0.478703	0.707014
gene-QQG55_13470	4.67702	0.101175	0.759572	0.880783
gene-QQG55_13475	2.76204	2.63335	0.148069	0.454741
gene-QQG55_13480	7.15727	1.24646	0.300564	0.577636
gene-QQG55_13485	7.36905	2.75179	0.140482	0.451363
gene-QQG55_13490	6.87495	0.287664	0.608099	0.792768
gene-QQG55_13495	7.38579	5.08447	0.0582309	0.393026
gene-QQG55_1350	6.41597	4.80227	0.0639863	0.398136
gene-QQG55_13500	6.91531	0.118517	0.740615	0.869848
gene-QQG55_13505	6.29277	0.719618	0.423928	0.669093
gene-QQG55_13510	4.59342	19.3301	0.00305984	0.253971
gene-QQG55_13515	3.20528	4.16189	0.0801218	0.411677
gene-QQG55_13520	1.64349	0.229117	0.646589	0.817689
gene-QQG55_13525	5.52925	1.02199	0.345236	0.609503
gene-QQG55_13535	6.08392	0.00840905	0.929468	0.96789
gene-QQG55_13540	6.69435	0.236879	0.641126	0.814706
gene-QQG55_13545	6.36683	2.92067	0.130574	0.443504
gene-QQG55_1355	6.96393	0.268623	0.620005	0.801503
gene-QQG55_13550	7.903	0.490419	0.506022	0.72699
gene-QQG55_13555	6.30048	0.957902	0.359863	0.619231
gene-QQG55_13560	5.5104	0.166903	0.694913	0.844845
gene-QQG55_13565	1.91821	0.276138	0.615267	0.798144
gene-QQG55_13575	4.65211	0.00446474	0.948568	0.976794
gene-QQG55_13580	7.25426	4.99856	0.0599085	0.393352
gene-QQG55_13585	6.43489	0.0375471	0.85178	0.930261
gene-QQG55_13590	5.15478	0.225702	0.648989	0.81965
gene-QQG55_13595	5.89136	14.8139	0.00612638	0.264459
gene-QQG55_1360	4.51839	3.3295	0.110186	0.4304
gene-QQG55_13600	6.78602	0.134651	0.724345	0.86214
gene-QQG55_13605	1.15955	0.776705	0.407137	0.656298
gene-QQG55_13610	8.88061	1.82514	0.218148	0.511318
gene-QQG55_13615	3.61056	1.32467	0.287024	0.567533
gene-QQG55_13620	8.0947	3.51785	0.102214	0.425358
gene-QQG55_13625	7.02291	0.100695	0.760121	0.881078
gene-QQG55_13630	3.00092	4.03807	0.0838438	0.414269
gene-QQG55_1365	4.66453	0.257894	0.626956	0.806323
gene-QQG55_13650	8.07191	0.0321944	0.862612	0.935149
gene-QQG55_13655	7.33674	0.596617	0.464789	0.696879
gene-QQG55_13660	6.48498	0.131976	0.726962	0.863383
gene-QQG55_13665	5.97749	0.275145	0.615867	0.798622
gene-QQG55_13670	7.36335	0.508854	0.498394	0.721173
gene-QQG55_13675	5.28973	14.8924	0.00604544	0.264459
gene-QQG55_13680	6.03262	0.993601	0.351598	0.613536
gene-QQG55_13685	6.14359	4.41906	0.0730588	0.405861
gene-QQG55_13690	6.36558	0.0682588	0.801302	0.905031
gene-QQG55_13695	6.96865	0.510881	0.497568	0.720282
gene-QQG55_1370	5.19177	0.569933	0.474566	0.704007
gene-QQG55_13700	2.30943	0.714731	0.425451	0.669954
gene-QQG55_13705	7.16315	0.0378328	0.851225	0.930175
gene-QQG55_13710	7.99237	5.76855	0.0468373	0.382208
gene-QQG55_13715	5.68704	8.14222	0.0241848	0.34333
gene-QQG55_13720	4.36364	2.8355	0.135451	0.447497
gene-QQG55_13725	6.55636	0.277163	0.614599	0.79802
gene-QQG55_13730	5.18791	0.868445	0.381967	0.636695
gene-QQG55_13735	3.09215	4.30938	0.0759729	0.408219
gene-QQG55_13740	3.64109	2.82842	0.13587	0.447952
gene-QQG55_13745	6.53521	25.6052	0.0013998	0.239786
gene-QQG55_1375	8.70588	1.49718	0.260135	0.54662
gene-QQG55_13750	9.27302	1.19167	0.310628	0.582925
gene-QQG55_13755	1.58652	18.4777	0.00352485	0.254887
gene-QQG55_13760	6.66627	1.56849	0.250082	0.538742
gene-QQG55_13765	0.626855	2.16303	0.184646	0.484535
gene-QQG55_13770	7.57012	5.11078	0.0577293	0.393026
gene-QQG55_13775	6.92192	0.620773	0.456241	0.691527
gene-QQG55_13780	6.6657	0.465295	0.516776	0.734028
gene-QQG55_13785	3.77499	0.0183566	0.895987	0.952421
gene-QQG55_13790	6.882	1.50093	0.259592	0.54662
gene-QQG55_13795	7.92316	2.32119	0.170823	0.472663
gene-QQG55_1380	6.18462	4.04492	0.0836216	0.4138
gene-QQG55_13800	4.47321	0.188553	0.677008	0.833827
gene-QQG55_13805	7.7439	1.34544	0.283573	0.564782
gene-QQG55_13810	7.30414	0.0802172	0.785079	0.897049
gene-QQG55_13815	7.77726	0.364666	0.564704	0.763494
gene-QQG55_13820	5.91571	15.9009	0.00511675	0.262943
gene-QQG55_13825	6.25612	3.32156	0.110538	0.4304
gene-QQG55_13830	4.15327	4.16549	0.080012	0.411677
gene-QQG55_13835	1.72502	8.31943	0.0232315	0.341642
gene-QQG55_13840	4.6602	6.28612	0.0400864	0.370433
gene-QQG55_13845	0.159586	0.457297	0.520527	0.735898
gene-QQG55_1385	4.31092	0.219631	0.653363	0.821362
gene-QQG55_13850	3.09413	0.0771816	0.789068	0.899018
gene-QQG55_13855	6.46026	0.994209	0.35146	0.613503
gene-QQG55_13860	3.40739	14.1282	0.00690011	0.266614
gene-QQG55_13865	1.95349	0.740553	0.41761	0.663503
gene-QQG55_13870	7.09149	0.0480332	0.832686	0.920447
gene-QQG55_13875	7.68004	0.546087	0.483617	0.709784
gene-QQG55_13880	3.04552	6.78407	0.0347512	0.361608
gene-QQG55_13885	8.27447	12.8349	0.00872691	0.27967
gene-QQG55_13890	7.95318	0.466012	0.516464	0.733787
gene-QQG55_13895	5.2525	3.53907	0.101366	0.425116
gene-QQG55_1390	4.23109	10.208	0.0148756	0.32028
gene-QQG55_13900	7.50646	0.194627	0.672209	0.831486
gene-QQG55_13905	3.08877	0.570321	0.474426	0.704007
gene-QQG55_13910	8.45534	0.700619	0.429831	0.67364
gene-QQG55_13915	6.91983	2.37974	0.166203	0.469336
gene-QQG55_13920	5.67177	1.8725	0.212894	0.509039
gene-QQG55_13925	6.71833	0.000212963	0.988758	0.995516
gene-QQG55_13930	7.44933	0.31696	0.590758	0.781242
gene-QQG55_13935	3.6326	0.0315145	0.864054	0.935209
gene-QQG55_13940	7.30061	0.567155	0.475604	0.70451
gene-QQG55_13945	7.95406	0.00427623	0.949663	0.977335
gene-QQG55_1395	6.29999	0.120071	0.738995	0.869436
gene-QQG55_13950	6.49259	1.77934	0.223406	0.516923
gene-QQG55_13955	7.6856	0.522993	0.492686	0.717053
gene-QQG55_13960	6.89122	2.19907	0.181044	0.480523
gene-QQG55_13965	6.5725	2.71454	0.142802	0.452522
gene-QQG55_13970	4.74294	0.00315857	0.95673	0.98107
gene-QQG55_13975	8.06615	3.26103	0.113286	0.431873
gene-QQG55_13980	7.28254	1.70347	0.232517	0.524082
gene-QQG55_13985	8.75719	0.305308	0.597522	0.785581
gene-QQG55_13990	6.52247	1.43645	0.269164	0.554959
gene-QQG55_13995	7.55614	0.64858	0.446735	0.685319
gene-QQG55_1400	5.3075	0.228688	0.646865	0.817872
gene-QQG55_14005	6.58902	0.0530771	0.824287	0.915676
gene-QQG55_14010	7.33182	2.74735	0.140756	0.451375
gene-QQG55_14015	6.89083	2.14793	0.185574	0.484659
gene-QQG55_14020	8.02678	5.27186	0.0547792	0.389735
gene-QQG55_14025	5.43146	3.28339	0.112261	0.431873
gene-QQG55_14030	5.89046	0.515606	0.495653	0.719333
gene-QQG55_14035	7.36886	0.0142468	0.908296	0.959353
gene-QQG55_14040	5.23114	0.614313	0.4585	0.692704
gene-QQG55_14045	7.07215	1.5816	0.248293	0.537919
gene-QQG55_1405	4.70213	0.718765	0.424191	0.669405
gene-QQG55_14050	3.61178	3.61663	0.0983473	0.423045
gene-QQG55_14055	0.843645	3.20986	0.116086	0.433393
gene-QQG55_14060	4.96065	4.89319	0.0620551	0.397071
gene-QQG55_14065	6.92916	0.0375425	0.851789	0.930261
gene-QQG55_14070	6.69619	0.776237	0.407113	0.656298
gene-QQG55_14075	6.15179	0.996954	0.350837	0.612871
gene-QQG55_14080	4.46323	0.372065	0.560879	0.760922
gene-QQG55_14085	0.209058	3.43084	0.106359	0.428168
gene-QQG55_14090	6.41024	0.211819	0.659102	0.825186
gene-QQG55_14095	6.76473	1.39506	0.275582	0.55978
gene-QQG55_1410	7.4785	0.804502	0.399126	0.65014
gene-QQG55_14100	6.2113	2.93301	0.129888	0.442928
gene-QQG55_14105	7.08934	1.14049	0.320491	0.591347
gene-QQG55_14110	6.56205	0.0519311	0.826157	0.91691
gene-QQG55_14115	6.63986	2.63934	0.147649	0.454547
gene-QQG55_14120	7.07255	0.80909	0.397853	0.649585
gene-QQG55_14125	0.853331	0.573986	0.473252	0.703566
gene-QQG55_14130	7.901	1.64747	0.239584	0.530109
gene-QQG55_14135	0.122481	2.73614	0.142045	0.452522
gene-QQG55_14140	3.28794	0.398271	0.547747	0.753143
gene-QQG55_14145	3.76569	5.57787	0.0496995	0.384069
gene-QQG55_1415	1.19376	0.15961	0.701301	0.848893
gene-QQG55_14150	6.57186	1.05834	0.337343	0.603309
gene-QQG55_14155	6.0494	1.77147	0.224328	0.517026
gene-QQG55_14160	8.52079	3.16667	0.117755	0.434418
gene-QQG55_14165	9.4086	17.2761	0.00412533	0.258195
gene-QQG55_14170	3.24169	3.53842	0.101399	0.425116
gene-QQG55_14175	2.19197	1.08733	0.331281	0.597976
gene-QQG55_14185	10.2565	4.65859	0.0672045	0.401586
gene-QQG55_14190	6.88713	0.405906	0.544033	0.750994
gene-QQG55_14195	8.28329	0.204571	0.664545	0.828002
gene-QQG55_1420	2.56519	2.77152	0.139319	0.449865
gene-QQG55_14200	7.44627	1.86737	0.213454	0.50914
gene-QQG55_14205	7.04384	2.75406	0.140342	0.451325
gene-QQG55_14210	6.38915	0.101081	0.759678	0.880783
gene-QQG55_14215	7.09953	0.151717	0.708314	0.853464
gene-QQG55_14220	5.39426	2.6812	0.144924	0.452738
gene-QQG55_14225	4.00088	0.486733	0.507575	0.728188
gene-QQG55_14230	6.03551	26.8872	0.00121638	0.237218
gene-QQG55_14235	7.19948	0.379772	0.556949	0.758219
gene-QQG55_14240	3.15982	1.8159	0.219208	0.513183
gene-QQG55_14245	5.93134	0.46898	0.515172	0.732559
gene-QQG55_1425	6.02694	2.18133	0.182598	0.482484
gene-QQG55_14250	7.98428	2.86651	0.133646	0.44574
gene-QQG55_14255	5.22796	0.235024	0.642415	0.814952
gene-QQG55_14260	6.56249	0.926873	0.367295	0.624907
gene-QQG55_14265	6.07052	0.574559	0.472844	0.703377
gene-QQG55_14270	7.0654	0.292265	0.605301	0.791109
gene-QQG55_14275	6.40594	2.50906	0.156587	0.461611
gene-QQG55_14280	7.24525	2.13124	0.187086	0.486311
gene-QQG55_14285	1.05574	0.359255	0.567625	0.765709
gene-QQG55_14290	3.84243	0.514433	0.49613	0.71947
gene-QQG55_14295	6.54642	2.15117	0.185283	0.484659
gene-QQG55_1430	7.20249	1.88436	0.211605	0.509003
gene-QQG55_14300	8.67372	0.0033653	0.955338	0.980693
gene-QQG55_14305	5.20505	6.64685	0.0361144	0.366783
gene-QQG55_14310	7.0439	0.228423	0.647053	0.817922
gene-QQG55_14315	4.85981	2.01075	0.19853	0.495578
gene-QQG55_14320	8.64507	2.58957	0.150979	0.457075
gene-QQG55_14325	6.4954	1.49507	0.260442	0.54681
gene-QQG55_14330	7.97331	0.444595	0.52597	0.739588
gene-QQG55_14335	4.29255	1.68566	0.234735	0.526238
gene-QQG55_14340	6.28641	0.0400081	0.84707	0.928583
gene-QQG55_14345	4.19114	3.45658	0.104724	0.428038
gene-QQG55_1435	5.27395	2.71205	0.14296	0.452522
gene-QQG55_14350	7.01388	6.94776	0.033184	0.358261
gene-QQG55_14355	4.57729	1.20749	0.307672	0.581695
gene-QQG55_14360	0.347393	1.38674	0.277341	0.561619
gene-QQG55_14365	3.52129	1.22536	0.304386	0.580316
gene-QQG55_14370	6.10399	2.00803	0.198799	0.495578
gene-QQG55_14375	10.5528	4.08726	0.0823292	0.413589
gene-QQG55_14385	4.36648	0.23341	0.643542	0.815978
gene-QQG55_14390	2.62083	2.99536	0.12651	0.4404
gene-QQG55_14395	1.4478	3.60847	0.0988824	0.423459
gene-QQG55_1440	7.22515	2.5207	0.155759	0.460639
gene-QQG55_14400	5.08041	0.893657	0.375524	0.632313
gene-QQG55_14405	1.67864	0.214966	0.656798	0.823843
gene-QQG55_14410	7.66113	1.44675	0.267602	0.553402
gene-QQG55_14415	5.79527	1.31742	0.288236	0.568278
gene-QQG55_14420	7.23898	1.40999	0.273241	0.557786
gene-QQG55_14425	6.8707	0.200177	0.667903	0.829718
gene-QQG55_14435	5.71805	9.57339e-06	0.997616	0.998957
gene-QQG55_14440	4.13195	3.65265	0.0969798	0.421498
gene-QQG55_14445	7.44905	0.184122	0.680567	0.836265
gene-QQG55_1445	1.96453	8.35291	0.0230486	0.341642
gene-QQG55_14450	7.68459	0.195463	0.671555	0.831095
gene-QQG55_14455	6.9255	0.711178	0.426533	0.670456
gene-QQG55_14460	7.10882	0.141052	0.718201	0.859133
gene-QQG55_14465	4.93254	1.20043	0.308985	0.582279
gene-QQG55_14470	7.12218	2.7996	0.137577	0.448463
gene-QQG55_14475	6.07692	1.46242	0.26525	0.552205
gene-QQG55_14480	8.02383	0.541665	0.48533	0.711384
gene-QQG55_14485	7.88529	2.03434	0.196213	0.494088
gene-QQG55_14490	6.09475	0.95378	0.360837	0.620167
gene-QQG55_14495	5.76699	1.24704	0.300459	0.577595
gene-QQG55_1450	6.29919	5.78062	0.0466637	0.382208
gene-QQG55_14500	4.15908	0.0775427	0.788588	0.898871
gene-QQG55_14505	7.09862	3.32461	0.110402	0.4304
gene-QQG55_14510	6.94412	0.421993	0.536376	0.74447
gene-QQG55_14515	7.00123	0.00897152	0.927155	0.96776
gene-QQG55_14530	6.6753	1.05961	0.337072	0.603244
gene-QQG55_14535	7.01591	0.991918	0.351981	0.613892
gene-QQG55_14540	6.51204	3.75074	0.0933859	0.418174
gene-QQG55_1455	7.71316	4.20321	0.0789219	0.411027
gene-QQG55_14550	2.49291	1.73848	0.228279	0.520221
gene-QQG55_14555	5.1462	3.77353	0.0925781	0.417781
gene-QQG55_14560	4.42629	0.951953	0.36127	0.620428
gene-QQG55_14565	1.73188	0.0068104	0.936511	0.971311
gene-QQG55_14570	2.97411	3.6944	0.0954444	0.419633
gene-QQG55_14575	8.67426	0.109367	0.750407	0.876216
gene-QQG55_14580	6.35914	1.49752	0.260086	0.54662
gene-QQG55_14585	8.11272	0.000796467	0.978262	0.991673
gene-QQG55_14590	6.70057	14.5581	0.00640049	0.264459
gene-QQG55_14595	6.31361	0.139639	0.719543	0.859651
gene-QQG55_1460	3.38088	0.354936	0.569822	0.767378
gene-QQG55_14600	7.70137	0.0413821	0.844507	0.927135
gene-QQG55_14605	6.15991	2.86993	0.133449	0.44574
gene-QQG55_14610	3.6887	0.0575369	0.817208	0.912467
gene-QQG55_14615	5.05837	0.464484	0.517131	0.734181
gene-QQG55_14620	5.94395	3.17456	0.117373	0.433943
gene-QQG55_14625	5.4968	0.422682	0.536053	0.74447
gene-QQG55_14630	5.91986	2.6152	0.149252	0.45544
gene-QQG55_14635	6.32959	2.98465	0.127067	0.440636
gene-QQG55_14640	7.39693	3.45399	0.104828	0.428038
gene-QQG55_14645	6.81414	2.53769	0.154561	0.460038
gene-QQG55_1465	4.57232	1.22222	0.304956	0.580709
gene-QQG55_14650	7.27067	1.37807	0.278279	0.56203
gene-QQG55_14655	5.89493	1.90692	0.209184	0.507673
gene-QQG55_14660	6.70262	2.14912	0.185467	0.484659
gene-QQG55_14665	0.510143	4.02457	0.0845701	0.414269
gene-QQG55_14675	3.69355	0.00813405	0.930628	0.968607
gene-QQG55_14680	0.27701	0.290298	0.606678	0.791902
gene-QQG55_14685	1.06657	2.05875	0.194044	0.492686
gene-QQG55_14690	6.28845	0.227946	0.647391	0.818034
gene-QQG55_14695	8.06628	0.480805	0.510087	0.729127
gene-QQG55_1470	1.29856	1.76484	0.225361	0.517307
gene-QQG55_14700	7.06096	0.106699	0.753348	0.877769
gene-QQG55_14705	6.22638	9.37959	0.0179277	0.328226
gene-QQG55_14710	6.68613	3.79259	0.0919079	0.417368
gene-QQG55_14715	7.67137	1.28086	0.294491	0.572602
gene-QQG55_14720	3.85136	0.66015	0.442882	0.683395
gene-QQG55_14725	6.63749	0.168325	0.693696	0.844201
gene-QQG55_14730	5.17926	5.3436	0.0535336	0.389524
gene-QQG55_14735	5.76014	0.0327679	0.861409	0.93461
gene-QQG55_14740	7.33098	0.0457748	0.836597	0.92269
gene-QQG55_14745	4.61744	2.76377	0.139747	0.450541
gene-QQG55_1475	1.33484	16.2096	0.00491359	0.262562
gene-QQG55_14750	7.14305	0.21919	0.653683	0.821362
gene-QQG55_14755	6.22646	3.86741	0.0893415	0.414376
gene-QQG55_14760	7.97392	1.56635	0.250375	0.538822
gene-QQG55_14765	7.57371	2.70336	0.143509	0.452609
gene-QQG55_14770	9.11184	5.62595	0.048954	0.383531
gene-QQG55_14775	7.5274	2.09961	0.19	0.48906
gene-QQG55_14780	6.27273	0.304014	0.598284	0.786137
gene-QQG55_14785	7.21098	0.862758	0.383444	0.637958
gene-QQG55_14790	7.76251	0.126847	0.732067	0.86568
gene-QQG55_14795	6.72169	1.34898	0.28299	0.564567
gene-QQG55_1480	1.90316	3.4097	0.106803	0.428168
gene-QQG55_14800	6.75101	0.118875	0.740241	0.869652
gene-QQG55_14805	6.25475	5.50777	0.0508046	0.386404
gene-QQG55_14810	1.61676	3.02535	0.12506	0.439661
gene-QQG55_14815	6.79575	2.83316	0.135586	0.447655
gene-QQG55_14820	6.33076	4.34003	0.0751369	0.407724
gene-QQG55_14825	7.51772	1.82099	0.218618	0.512185
gene-QQG55_14830	6.39251	0.00260943	0.960666	0.98295
gene-QQG55_14835	5.32994	0.0597843	0.81375	0.911118
gene-QQG55_14840	2.23503	0.265631	0.621936	0.802947
gene-QQG55_14845	6.51991	4.67006	0.0669398	0.401586
gene-QQG55_14850	4.10443	0.960524	0.359248	0.619231
gene-QQG55_14860	4.03813	1.52058	0.256776	0.544827
gene-QQG55_14865	5.84991	1.26359	0.297518	0.575007
gene-QQG55_14870	6.06304	0.0339211	0.859022	0.93419
gene-QQG55_14875	0.399469	0.07039	0.798391	0.90373
gene-QQG55_14880	1.59614	26.3087	0.00130958	0.237218
gene-QQG55_14885	1.76596	14.3074	0.00673274	0.265576
gene-QQG55_14890	5.95526	8.29635	0.0232653	0.341642
gene-QQG55_14895	6.60981	2.51852	0.155913	0.460639
gene-QQG55_1490	2.06974	7.47742	0.0288625	0.353505
gene-QQG55_14900	1.76237	3.0254	0.125106	0.439661
gene-QQG55_14905	2.88514	6.28213	0.040164	0.370433
gene-QQG55_14910	6.05121	2.85162	0.134508	0.447007
gene-QQG55_14915	9.47609	0.837319	0.390168	0.642984
gene-QQG55_14920	1.93516	0.672324	0.438915	0.680303
gene-QQG55_14925	5.85162	1.53801	0.25431	0.542183
gene-QQG55_14930	9.10616	1.94079	0.205623	0.504198
gene-QQG55_14935	0.575626	0.526273	0.491618	0.716374
gene-QQG55_14940	5.06505	0.990065	0.352404	0.614213
gene-QQG55_14945	5.91784	6.1709e-05	0.993948	0.998596
gene-QQG55_1495	6.6409	0.122971	0.736003	0.867604
gene-QQG55_14950	7.77475	1.23602	0.302443	0.578831
gene-QQG55_14955	6.67875	0.58466	0.469125	0.700315
gene-QQG55_14965	1.42503	0.249384	0.632643	0.808543
gene-QQG55_14970	6.95178	1.85519	0.214793	0.50954
gene-QQG55_14975	6.64727	0.569623	0.474681	0.704007
gene-QQG55_14985	2.87794	2.34546	0.168908	0.472393
gene-QQG55_14990	6.05147	2.57284	0.152122	0.458078
gene-QQG55_14995	6.78711	0.0170124	0.899842	0.954248
gene-QQG55_1500	6.04499	0.0639169	0.807569	0.90772
gene-QQG55_15000	5.97477	3.1275	0.11968	0.435794
gene-QQG55_15005	8.07637	1.66368	0.237508	0.529046
gene-QQG55_15010	1.20954	0.597361	0.464653	0.696879
gene-QQG55_15015	6.52668	0.325843	0.585714	0.778119
gene-QQG55_15030	1.26201	1.13476	0.321795	0.592327
gene-QQG55_15035	7.57457	3.33686	0.109857	0.4304
gene-QQG55_15040	7.22096	1.24377	0.301047	0.578129
gene-QQG55_15045	7.09864	3.38162	0.107898	0.428274
gene-QQG55_1505	5.36636	4.26245	0.0772536	0.409157
gene-QQG55_15050	5.88886	0.0341672	0.858518	0.934076
gene-QQG55_15055	7.41871	1.2226	0.304885	0.580709
gene-QQG55_15060	4.73935	0.249798	0.632325	0.808439
gene-QQG55_15065	6.12524	0.03817	0.850573	0.930119
gene-QQG55_15070	3.78108	2.52119	0.15573	0.460639
gene-QQG55_15075	5.27566	3.57998	0.0997552	0.423744
gene-QQG55_15080	1.95981	0.00678866	0.93661	0.971311
gene-QQG55_15085	6.61248	2.53043	0.155071	0.460508
gene-QQG55_15095	6.37218	0.371555	0.56114	0.761019
gene-QQG55_1510	6.57906	3.81538	0.0911159	0.416588
gene-QQG55_15100	5.50049	0.656011	0.444252	0.684312
gene-QQG55_15105	7.73899	0.319316	0.589411	0.780264
gene-QQG55_15110	7.67852	0.0883062	0.774843	0.890013
gene-QQG55_15115	7.81889	1.36726	0.280017	0.562828
gene-QQG55_15120	7.05993	0.598894	0.463971	0.696771
gene-QQG55_15125	4.38632	0.197049	0.67032	0.83047
gene-QQG55_15130	6.70162	0.2992	0.601137	0.788287
gene-QQG55_15135	8.77053	1.81498	0.219301	0.513199
gene-QQG55_15140	7.4676	0.352338	0.571201	0.768346
gene-QQG55_15145	6.86213	2.20101	0.180874	0.480523
gene-QQG55_1515	6.39691	2.69391	0.144111	0.452738
gene-QQG55_15155	6.26922	8.79159	0.0206011	0.331922
gene-QQG55_15160	5.27163	0.737691	0.418438	0.664257
gene-QQG55_15165	5.67586	2.6847	0.1447	0.452738
gene-QQG55_15170	7.51131	1.12363	0.323842	0.593924
gene-QQG55_15175	2.47843	4.85447	0.0628897	0.397772
gene-QQG55_15180	3.35867	3.76281	0.0929626	0.418174
gene-QQG55_15185	6.24337	3.34133	0.109659	0.430317
gene-QQG55_15190	7.17594	2.08526	0.191342	0.490428
gene-QQG55_15195	6.22301	1.10868	0.32686	0.594845
gene-QQG55_1520	4.38327	0.148485	0.711267	0.855518
gene-QQG55_15200	6.33068	0.00770918	0.932458	0.969257
gene-QQG55_15205	1.65413	0.931898	0.366156	0.624062
gene-QQG55_15210	4.42893	0.0037942	0.952581	0.979161
gene-QQG55_15220	8.56693	0.117356	0.741833	0.870881
gene-QQG55_15225	6.33747	1.27852	0.2949	0.572602
gene-QQG55_15230	3.46939	1.66881	0.236861	0.52831
gene-QQG55_15235	7.645	0.0163769	0.901719	0.955548
gene-QQG55_15240	4.58434	2.71121	0.143014	0.452556
gene-QQG55_15245	5.90102	3.33949	0.109741	0.430317
gene-QQG55_1525	3.8477	3.2459	0.113994	0.431873
gene-QQG55_15250	7.52086	2.92708	0.130217	0.44321
gene-QQG55_15255	4.22392	3.88695	0.0886897	0.414269
gene-QQG55_15260	3.1604	1.89047	0.210954	0.509003
gene-QQG55_15265	5.9971	3.45389	0.104833	0.428038
gene-QQG55_15270	7.90081	3.89463	0.0884316	0.414269
gene-QQG55_15275	8.39046	1.01472	0.346848	0.610742
gene-QQG55_15280	2.37631	0.570961	0.474201	0.703991
gene-QQG55_15285	7.48511	5.74055	0.0472431	0.382208
gene-QQG55_15290	7.32995	6.24263	0.0406017	0.370433
gene-QQG55_15295	6.20148	9.47466	0.0175384	0.328226
gene-QQG55_1530	5.82595	1.17872	0.31308	0.584954
gene-QQG55_15300	6.31146	1.10423	0.327767	0.595238
gene-QQG55_15305	1.97719	2.32889	0.170304	0.472663
gene-QQG55_15310	3.93707	7.36471	0.0296567	0.353505
gene-QQG55_15315	6.44815	8.41819	0.0225703	0.341036
gene-QQG55_15320	5.99097	3.69677	0.0953395	0.419633
gene-QQG55_15325	2.81809	8.05651	0.0247443	0.344597
gene-QQG55_15330	9.20786	0.407192	0.543413	0.750553
gene-QQG55_15335	6.15351	6.4708	0.0379849	0.370155
gene-QQG55_15340	6.75817	0.0733982	0.794155	0.901891
gene-QQG55_15345	4.58154	28.7034	0.0010062	0.237218
gene-QQG55_1535	5.49609	0.0220013	0.886206	0.947406
gene-QQG55_15350	3.24252	6.46214	0.0380857	0.370155
gene-QQG55_15355	2.43632	3.35368	0.109138	0.429779
gene-QQG55_15360	10.2725	2.92134	0.130537	0.443504
gene-QQG55_15365	7.76156	1.39507	0.275579	0.55978
gene-QQG55_15370	6.72009	1.36542	0.280315	0.563025
gene-QQG55_15375	6.90675	0.341748	0.576909	0.772368
gene-QQG55_15380	7.40889	1.14602	0.319402	0.59054
gene-QQG55_15385	4.30633	0.345448	0.574902	0.771389
gene-QQG55_15390	8.24503	0.401936	0.545956	0.752382
gene-QQG55_15395	7.10718	0.111643	0.747929	0.875043
gene-QQG55_1540	6.28053	0.860834	0.383946	0.638036
gene-QQG55_15400	8.70415	1.84064	0.216409	0.510618
gene-QQG55_15410	11.127	6.38878	0.0388995	0.370407
gene-QQG55_15415	4.36418	5.32391	0.0538701	0.389524
gene-QQG55_15420	2.96413	5.90131	0.0449811	0.378018
gene-QQG55_15425	4.84787	2.0712	0.192671	0.49175
gene-QQG55_15430	6.56315	2.48481	0.158331	0.463239
gene-QQG55_15435	7.83226	22.0425	0.00213574	0.250754
gene-QQG55_15440	4.11326	12.9794	0.00849484	0.27916
gene-QQG55_15445	1.7923	0.815436	0.396147	0.647965
gene-QQG55_1545	0.511392	1.05076	0.339281	0.60446
gene-QQG55_15450	7.76491	2.16243	0.184273	0.484529
gene-QQG55_15455	3.37237	7.3533	0.0297089	0.353505
gene-QQG55_15460	9.42221	19.2378	0.0030992	0.253971
gene-QQG55_15465	2.11918	2.83999	0.135222	0.447342
gene-QQG55_15470	6.55022	0.0392098	0.848581	0.929188
gene-QQG55_15475	5.16285	0.768532	0.409337	0.65778
gene-QQG55_15480	6.8971	0.32285	0.587403	0.778736
gene-QQG55_15485	7.97161	0.0596579	0.813942	0.911118
gene-QQG55_15490	5.54508	1.21676	0.305957	0.581243
gene-QQG55_15495	7.90127	0.145411	0.714109	0.856931
gene-QQG55_1550	3.42685	3.9385	0.0870027	0.414269
gene-QQG55_15500	7.18689	3.67788	0.096035	0.420713
gene-QQG55_15505	8.54678	2.14104	0.186197	0.485476
gene-QQG55_15510	7.63857	1.00972	0.347963	0.611345
gene-QQG55_15515	6.64169	0.839803	0.389503	0.642173
gene-QQG55_15520	6.84253	0.00604582	0.940168	0.972333
gene-QQG55_15525	6.10358	5.23383	0.0554576	0.390143
gene-QQG55_15530	7.76565	15.4909	0.00547035	0.263964
gene-QQG55_15535	5.77193	2.08271	0.191582	0.490675
gene-QQG55_15540	3.11466	2.34298	0.169092	0.472393
gene-QQG55_15545	5.15957	13.3562	0.00792261	0.275271
gene-QQG55_1555	7.65344	0.000119332	0.991585	0.99731
gene-QQG55_15550	6.7709	4.32883	0.0754374	0.407916
gene-QQG55_15555	6.3623	1.00749	0.348462	0.611594
gene-QQG55_15560	6.52913	0.615572	0.458058	0.692239
gene-QQG55_15565	9.37426	0.399467	0.547159	0.752981
gene-QQG55_15570	0.890562	0.307894	0.596114	0.784846
gene-QQG55_15575	7.02329	0.329928	0.583425	0.7771
gene-QQG55_15580	7.3366	0.00693806	0.935916	0.971122
gene-QQG55_15585	7.98663	0.086263	0.777379	0.891607
gene-QQG55_15590	6.52108	1.42121	0.271502	0.557444
gene-QQG55_15595	4.72563	2.13232	0.186989	0.486245
gene-QQG55_1560	4.25712	4.36686	0.0744249	0.407212
gene-QQG55_15600	1.2506	4.10857	0.0819487	0.413589
gene-QQG55_15605	4.6498	0.968867	0.357294	0.617685
gene-QQG55_15610	7.39545	0.415201	0.539582	0.747315
gene-QQG55_15620	2.44468	1.20341	0.308455	0.582118
gene-QQG55_15625	1.07585	0.627656	0.454007	0.689904
gene-QQG55_15630	6.10773	6.11798	0.0421309	0.3718
gene-QQG55_15635	6.37162	0.0127953	0.913069	0.961731
gene-QQG55_15640	7.10177	2.16881	0.183706	0.48426
gene-QQG55_15645	7.595	0.00402235	0.951178	0.97811
gene-QQG55_1565	3.95504	5.34886	0.053443	0.389524
gene-QQG55_15650	6.0591	0.0206639	0.889691	0.949214
gene-QQG55_15655	7.07704	0.0126513	0.913557	0.962043
gene-QQG55_15660	7.51355	1.08081	0.332601	0.598996
gene-QQG55_15665	2.84202	1.67822	0.235684	0.526714
gene-QQG55_15670	2.14799	2.63989	0.147648	0.454547
gene-QQG55_15675	7.12264	2.78127	0.138681	0.449248
gene-QQG55_15680	6.80884	1.65147	0.239069	0.530016
gene-QQG55_15685	3.74003	7.93983	0.0254667	0.344658
gene-QQG55_15690	0.134161	3.76107	0.0935598	0.418174
gene-QQG55_15695	0.457822	1.23416	0.303161	0.579372
gene-QQG55_1570	7.20288	0.476147	0.512079	0.730278
gene-QQG55_15705	2.97183	28.1683	0.00106596	0.237218
gene-QQG55_15710	2.73065	15.4033	0.00557465	0.264459
gene-QQG55_15715	4.18742	17.6994	0.00387126	0.254887
gene-QQG55_15720	7.24479	18.2498	0.00356899	0.254887
gene-QQG55_15725	1.49	4.81567	0.0637942	0.398136
gene-QQG55_15730	7.00366	3.95814	0.0863553	0.414269
gene-QQG55_15735	6.78668	3.66258	0.096604	0.421254
gene-QQG55_15740	9.60993	0.651299	0.445824	0.684827
gene-QQG55_15745	8.04733	2.89884	0.131801	0.444876
gene-QQG55_1575	3.07673	0.16109	0.699958	0.848091
gene-QQG55_15755	1.47884	3.07437	0.122557	0.437628
gene-QQG55_15760	7.03135	1.74605	0.227341	0.51867
gene-QQG55_15765	3.97323	6.56169	0.0370061	0.370155
gene-QQG55_15775	5.81872	3.88546	0.0887369	0.414269
gene-QQG55_15780	6.15818	8.03511	0.0248516	0.344597
gene-QQG55_15785	3.87684	0.131294	0.727635	0.863883
gene-QQG55_15790	6.30401	4.76228	0.0648613	0.398544
gene-QQG55_15795	7.07264	0.356157	0.569172	0.766905
gene-QQG55_1580	3.62459	0.0567687	0.818406	0.913111
gene-QQG55_15800	6.16109	0.86754	0.382201	0.636981
gene-QQG55_15805	7.60449	1.20315	0.308478	0.582118
gene-QQG55_15810	6.78682	0.674806	0.438077	0.679631
gene-QQG55_15815	3.18042	4.45995	0.0720235	0.40536
gene-QQG55_15820	5.68068	3.42518	0.106036	0.428168
gene-QQG55_15825	8.31901	1.50252	0.259362	0.54662
gene-QQG55_15830	5.71388	2.55371	0.153442	0.45913
gene-QQG55_15835	7.03066	3.01216	0.125598	0.439661
gene-QQG55_15840	6.77053	4.53859	0.0700571	0.402404
gene-QQG55_15845	7.5051	1.47216	0.263802	0.551088
gene-QQG55_1585	7.04465	3.44035	0.105398	0.428038
gene-QQG55_15850	6.67145	8.30344	0.0232241	0.341642
gene-QQG55_15855	6.01338	0.624501	0.454946	0.690277
gene-QQG55_15860	1.97012	0.128432	0.730489	0.86487
gene-QQG55_15865	5.66038	2.72102	0.142395	0.452522
gene-QQG55_15870	3.89343	4.92262	0.0614475	0.395832
gene-QQG55_15875	7.43375	0.142892	0.716465	0.858255
gene-QQG55_15880	5.52113	0.709035	0.4272	0.671267
gene-QQG55_15885	5.67101	8.55643	0.0218145	0.337891
gene-QQG55_15890	-0.20864	5.77777	0.0441709	0.374887
gene-QQG55_15895	5.16116	0.743636	0.416658	0.662613
gene-QQG55_1590	4.99528	0.0502304	0.828973	0.918848
gene-QQG55_15900	7.87177	0.970054	0.357016	0.617454
gene-QQG55_15905	5.75686	0.31544	0.591631	0.781889
gene-QQG55_15910	5.09814	0.671444	0.439172	0.680405
gene-QQG55_15915	7.11438	0.183514	0.68106	0.836513
gene-QQG55_15920	7.40311	0.857457	0.38483	0.638463
gene-QQG55_15925	6.41808	2.02839	0.196794	0.494414
gene-QQG55_15930	6.77152	5.50623	0.0508288	0.386404
gene-QQG55_15935	4.63964	0.990888	0.352217	0.614072
gene-QQG55_15940	4.79774	1.58446	0.247907	0.537777
gene-QQG55_15945	0.140022	0.653618	0.445284	0.684595
gene-QQG55_1595	2.43369	1.06554	0.33584	0.602087
gene-QQG55_15950	7.94332	0.182728	0.681699	0.836797
gene-QQG55_15955	6.68292	4.27944	0.0767827	0.409157
gene-QQG55_15960	6.98703	0.559149	0.478621	0.707014
gene-QQG55_15965	6.0762	1.57478	0.249222	0.538357
gene-QQG55_15970	7.99246	15.1707	0.00576874	0.264459
gene-QQG55_15975	4.63395	2.83134	0.135695	0.447797
gene-QQG55_15980	5.1324	2.88575	0.132545	0.445305
gene-QQG55_15985	4.55876	6.13109	0.0419677	0.3718
gene-QQG55_15990	0.745992	0.208046	0.662023	0.826092
gene-QQG55_15995	3.27217	7.44608	0.0289877	0.353505
gene-QQG55_1600	2.8558	7.40467	0.0293322	0.353505
gene-QQG55_16000	7.24411	0.00872161	0.928174	0.96776
gene-QQG55_16005	0.586114	0.0378055	0.851332	0.930175
gene-QQG55_16015	6.0377	10.4396	0.0141419	0.319927
gene-QQG55_16020	6.81198	1.6201	0.24315	0.533538
gene-QQG55_16025	7.29828	2.43802	0.161772	0.466402
gene-QQG55_16030	3.6077	3.40401	0.106945	0.428168
gene-QQG55_16035	6.88264	0.00875006	0.928057	0.96776
gene-QQG55_16040	8.90385	2.66416	0.146025	0.453559
gene-QQG55_16045	7.11442	2.12223	0.18791	0.487072
gene-QQG55_1605	4.41306	0.0129759	0.912461	0.961578
gene-QQG55_16050	5.84798	0.369817	0.562035	0.761582
gene-QQG55_16055	4.80732	0.200129	0.66794	0.829718
gene-QQG55_16060	3.70605	1.83802	0.216708	0.510791
gene-QQG55_16065	7.33489	0.0812547	0.783736	0.895922
gene-QQG55_16070	6.63685	0.87594	0.380033	0.635296
gene-QQG55_16075	2.6334	21.2933	0.00235629	0.250754
gene-QQG55_16080	3.3159	0.699567	0.430167	0.67364
gene-QQG55_16085	5.10471	9.05331	0.0193521	0.328943
gene-QQG55_16090	7.66072	1.85814	0.214468	0.50954
gene-QQG55_16095	8.71822	1.04657	0.339867	0.604762
gene-QQG55_16105	3.05966	0.0646229	0.806537	0.907254
gene-QQG55_16110	3.94925	13.3186	0.00797818	0.275271
gene-QQG55_16115	6.83625	1.00687	0.348601	0.611732
gene-QQG55_16120	5.51496	2.75434	0.140325	0.451325
gene-QQG55_16125	7.14042	6.44953	0.0382193	0.370155
gene-QQG55_16130	6.69852	4.20078	0.0789914	0.411027
gene-QQG55_16135	6.55204	0.144131	0.715303	0.857867
gene-QQG55_16140	6.93112	3.02276	0.125038	0.439661
gene-QQG55_16145	5.98467	0.859978	0.38417	0.638036
gene-QQG55_1615	4.98673	1.36024	0.281155	0.563297
gene-QQG55_16150	6.524	4.66677	0.0670156	0.401586
gene-QQG55_16155	5.52968	1.18826	0.31127	0.583377
gene-QQG55_16160	6.82683	0.42734	0.533878	0.742919
gene-QQG55_16165	9.14896	2.82044	0.136336	0.448045
gene-QQG55_16170	4.62278	0.167564	0.694348	0.844657
gene-QQG55_16175	6.007	0.617494	0.457385	0.691924
gene-QQG55_16180	10.2257	0.900804	0.373729	0.631134
gene-QQG55_16185	2.5885	1.6369	0.240969	0.531138
gene-QQG55_16190	2.90494	0.000343459	0.985724	0.99528
gene-QQG55_16195	7.5421	3.47773	0.103846	0.428038
gene-QQG55_1620	5.78173	7.93262	0.0255117	0.344658
gene-QQG55_16200	7.91888	0.401798	0.546023	0.752382
gene-QQG55_16205	7.73964	2.03367	0.196279	0.494088
gene-QQG55_16210	2.54681	5.07725	0.0583866	0.393026
gene-QQG55_16215	6.26052	3.90562	0.0880677	0.414269
gene-QQG55_16220	3.72575	14.4104	0.00656743	0.264853
gene-QQG55_16225	3.6517	6.73853	0.0351996	0.36287
gene-QQG55_16230	6.77395	5.51341	0.0507138	0.386387
gene-QQG55_16240	7.86572	0.0101875	0.922393	0.966298
gene-QQG55_16245	5.87303	1.35063	0.28272	0.564506
gene-QQG55_1625	3.04442	2.56214	0.152877	0.45913
gene-QQG55_16250	7.74261	5.02201	0.0594443	0.393352
gene-QQG55_16255	4.33482	1.64542	0.23985	0.530359
gene-QQG55_16260	6.83124	1.78798	0.222401	0.51634
gene-QQG55_16265	6.89195	0.454416	0.521569	0.736217
gene-QQG55_16270	7.80247	1.40487	0.274041	0.558736
gene-QQG55_16275	7.61499	0.378849	0.557417	0.758524
gene-QQG55_16280	5.52555	0.617323	0.457445	0.691924
gene-QQG55_16285	6.50549	0.151828	0.708213	0.853443
gene-QQG55_16290	5.75615	0.548642	0.482633	0.709758
gene-QQG55_16295	0.844365	0.622528	0.455835	0.691217
gene-QQG55_1630	0.800342	1.66755	0.237395	0.529043
gene-QQG55_16300	5.84238	0.0172002	0.899294	0.954248
gene-QQG55_16305	4.59121	0.214963	0.656777	0.823843
gene-QQG55_16310	6.86672	0.119406	0.739687	0.869652
gene-QQG55_16315	7.62309	0.373969	0.559902	0.760295
gene-QQG55_16320	9.51014	3.15705	0.118224	0.434805
[truncated: 8,786 more rows]

## Sheet: IP_FemaleGerbil
gene	logCPM	F	PValue	p.adjust(qlf$table$PValue, method = "BH")
[truncated: 10,559 more rows]

[truncated: 9 more sheets: IP_FemaleWorm, IP_MaleGerbil, IP_MaleWorm, MaleGerbil_FemaleWorm, MaleGerbil_MaleWorm, SQ_FemaleGerbil, SQ_FemaleWorm, SQ_MaleGerbil, SQ_MaleWorm]
